# Supplementary material for: Transcriptome profiling of developing leaf and shoot apices to reveal the molecular mechanism and co-expression genes responsible for the wheat heading date
Source: BMC Genomics. 2021 Jun 23;22:468. doi: 10.1186/s12864-021-07797-7 (PMC8220847; doi:10.1186/s12864-021-07797-7)
Supplement: Supplementary file 16 — Additional file 16: Table S1. Statistical data of each RNA-Seq sample, including read number, data size, Q30 value, GC content, and alignment results. [file 12864_2021_7797_MOESM16_ESM.xlsx]

## Sheet: Sheet1
Table - S1 Quality statistics of the sequencing data
Sample ID	Reads number (M)	Data size (G)	Q30 (%)	GC (%)	Unique mapped reads (%)	Multiple mapped reads (%)	Concentration (ng/ul)	RIN value
WHd-A2.0-1	40.08	6.01	88.37	53	92.47	5.3	656	9.2
WHd-A2.0-2	40.15	6.02	87.57	53	92.72	5.07	576	9.4
WHd-A2.0-3	41.65	6.25	88.95	53	92.29	5.34	571	8.5
WHd-L2.0-1	40.52	6.08	87.33	56	81.7	13.04	1158	8.8
WHd-L2.0-2	41.85	6.28	87.28	56	90.37	6.89	784	7.4
WHd-L2.0-3	41.99	6.3	88.09	56	80.4	13.7	925	9
WHd-A3.5-1	59.46	8.92	93.18	55	86.02	6.75	1348	8.8
WHd-A3.5-2	56.34	8.45	93.38	55	87.03	6.98	920	7.8
WHd-A3.5-3	58.04	8.71	93.14	55	84.08	8.11	2235	9.3
WHd-L3.5-1	54.78	8.22	89.22	51	68.78	27.54	1223	7.9
WHd-L3.5-2	55.31	8.3	93.81	54.5	77.07	17.08	774	8.5
WHd-L3.5-3	59.4	8.91	93.33	53	73.67	21.87	1300	8.2
MHd-A2.0-1	41.54	6.23	88.94	53	92.74	4.97	1450	9.2
MHd-A2.0-2	41.73	6.26	88.99	53	92.65	4.82	787	9.2
MHd-A2.0-3	40.86	6.13	89.5	53	92.45	5.11	775	8.7
MHd-L2.0-1	40.28	6.04	87.77	55	89.7	7.52	538	7.9
MHd-L2.0-2	41.7	6.26	88.06	56	82.56	13.22	525	7.5
MHd-L2.0-3	40.14	6.02	88.04	56	64.93	24.66	592	8.6
MHd-A3.5-1	49.19	7.38	88.37	54	84.45	8.46	1880	8
MHd-A3.5-2	48.72	7.31	88.93	55	81.35	9.92	1585	9.2
MHd-A3.5-3	47.65	7.15	88.72	53	81.81	9.6	2703	8.6
MHd-L3.5-1	49.1	7.37	89.06	53.5	77.76	15.56	1223	7.7
MHd-L3.5-2	48.91	7.34	89.25	53	60.22	30.37	774	7.9
MHd-L3.5-3	54.24	8.14	90.11	50	61.38	27.97	1300	8.7
