# Supplementary material for: Transcriptome profiling of developing leaf and shoot apices to reveal the molecular mechanism and co-expression genes responsible for the wheat heading date
Source: BMC Genomics. 2021 Jun 23;22:468. doi: 10.1186/s12864-021-07797-7 (PMC8220847; doi:10.1186/s12864-021-07797-7)
Supplement: Supplementary file 17 — Additional file 17: Table S2. DEG information between WHd-A2.0 and MHd-A2.0, WHd-A3.5 and MHd-A3.5, WHd-L2.0 and MHd-L2.0, and WHd-L3.5 and MHd-L3.5. [file 12864_2021_7797_MOESM17_ESM.xlsx]

## Sheet: WHd-A2.0 vs MHd-A2.0 
Table - S2 Expression analysis and gene fucnction annotation of differential expression genes between WHd-A2.0 vs MHd-A2.0
gene	log2(FC)	P-Value	FDR	Description
TraesCS1A02G001900	1.02721	2.27774e-07	2.96531e-06	Peroxisomal membrane protein PEX14
TraesCS1A02G003100	8.56986	0.000559755	0.0033184	disease resistance protein (TIR-NBS-LRR class)
TraesCS1A02G003600	-2.99493	0.000162094	0.00111755	Protein kinase family protein
TraesCS1A02G003700	-5.44294	1.59114e-07	2.13501e-06	F1F0-ATPase inhibitor protein
TraesCS1A02G005700	-1.27061	4.05167e-08	6.03816e-07	E3 ubiquitin-protein ligase ORTHRUS 2
TraesCS1A02G006000	5.2797	5.1618e-10	1.03481e-08	Leucine-rich repeat receptor-like protein kinase family protein, putative
TraesCS1A02G006800	4.38082	0.000143311	0.00100495	Receptor protein kinase, putative
TraesCS1A02G008100	1.87542	1.43537e-06	1.59958e-05	Powdery mildew resistance protein
TraesCS1A02G008400	1.64787	1.33221e-08	2.15082e-07	2-oxoglutarate (2OG) and Fe(II)-dependent oxygenase superfamily protein
TraesCS1A02G008500	2.30554	2.85918e-11	6.81173e-10	HXXXD-type acyl-transferase family protein
TraesCS1A02G010200	8.50515	0.000234219	0.00154035	Glucan 1,3-beta-glucosidase
TraesCS1A02G014900	12.5249	2.00765e-26	1.84014e-24	Serine/threonine-protein kinase
TraesCS1A02G015000	10.9019	1.02485e-10	2.26611e-09	Serine/threonine-protein kinase
TraesCS1A02G015100	2.22005	0.00970326	0.0374909	Chaperone protein dnaJ
TraesCS1A02G015300	1.10052	1.59822e-06	1.76407e-05	Ras-like protein
TraesCS1A02G015400	1.72416	3.0041e-14	1.02334e-12	Ras-related protein Rab-11A
TraesCS1A02G015800	7.73697	0.00771715	0.0309505	12-oxophytodienoate reductase-like protein
TraesCS1A02G015900	3.46424	6.36499e-07	7.58449e-06	Serine/threonine-protein kinase
TraesCS1A02G016100	9.97059	2.03847e-07	2.67783e-06	Serine/threonine-protein kinase
TraesCS1A02G020000	5.57464	3.84502e-12	1.02579e-10	Thionin
TraesCS1A02G021100	1.57706	0.00753928	0.0303713	Anthocyanin 5-aromatic acyltransferase
TraesCS1A02G021200	2.82801	3.23774e-07	4.09467e-06	Mechanosensitive ion channel family protein
TraesCS1A02G022000	5.6705	3.55953e-06	3.65168e-05	Bowman-Birk trypsin inhibitor-like protein
TraesCS1A02G023100	7.73697	0.00631083	0.0261616	Low affinity cation transporter
TraesCS1A02G023400	1.47479	2.30226e-08	3.5887e-07	Serine/arginine repetitive matrix protein 2 isoform 1
TraesCS1A02G023900	3.68182	0.0119592	0.0444197	SKP1-like protein 4
TraesCS1A02G024300	1.46927	2.24759e-07	2.93026e-06	cDNA clone:J013058P10, full insert sequence
TraesCS1A02G024400	3.02237	2.2305e-05	0.000191867	Receptor-kinase, putative
TraesCS1A02G024600	-1.12948	0.00475556	0.0206173	Dehydration-induced 19-like protein
TraesCS1A02G025500	8.26092	3.01794e-29	3.37562e-27	NBS-LRR disease resistance protein, putative, expressed
TraesCS1A02G025600	3.72749	2.85669e-32	3.78665e-30	NBS-LRR disease resistance protein, putative, expressed
TraesCS1A02G026400	1.20604	4.54679e-10	9.18622e-09	Disease resistance protein (NBS-LRR class) family
TraesCS1A02G030600	1.37368	0.00175117	0.0088488	Rab5-interacting family protein
TraesCS1A02G031200	1.12741	9.79393e-05	0.000717925	Protein kinase
TraesCS1A02G031600	-1.14775	0.00806532	0.0321144	Pentatricopeptide repeat-containing protein
TraesCS1A02G033200	8.40939	0.00175036	0.00884711	Glycosyltransferase
TraesCS1A02G035100	11.182	7.04753e-15	2.5799e-13	Clathrin assembly protein, putative, expressed
TraesCS1A02G035600	12.3443	1.68436e-15	6.56311e-14	Cysteine-rich receptor-kinase-like protein
TraesCS1A02G037000	-5.40372	1.86184e-06	2.01995e-05	RNA helicase, ATP-dependent, SK12/DOB1 protein
TraesCS1A02G037800	9.05889	0.000355305	0.00222982	Phenylalanine ammonia-lyase
TraesCS1A02G038100	-1.4125	8.41088e-07	9.78466e-06	Histone H2A
TraesCS1A02G038200	-1.17391	8.31968e-10	1.61915e-08	Histone H2A
TraesCS1A02G038400	-1.12664	2.40751e-11	5.78313e-10	Poly [ADP-ribose] polymerase
TraesCS1A02G039800	10.8455	1.41182e-13	4.44051e-12	3-ketoacyl-CoA synthase
TraesCS1A02G040300	5.62449	2.92676e-07	3.73326e-06	Zinc finger family protein
TraesCS1A02G040700	1.2357	0.000281653	0.00181385	Disease resistance protein RPM1
TraesCS1A02G040900	3.074	0.00662211	0.0272559	3-ketoacyl-CoA synthase
TraesCS1A02G041100	1.60096	5.36236e-13	1.57917e-11	Leucine-rich repeat (LRR) family protein
TraesCS1A02G041400	-1.00918	0.00226439	0.0110368	Chymotrypsin inhibitor
TraesCS1A02G042500	-1.05565	4.07724e-06	4.13396e-05	Chaperone protein dnaJ
TraesCS1A02G042700	-2.63161	0.000421177	0.00258511	MYB transcription factor
TraesCS1A02G045800	3.11737	1.43249e-14	5.05285e-13	11S seed storage globulin A
TraesCS1A02G046100	-1.14867	1.23161e-07	1.68339e-06	methyl-coenzyme M reductase II subunit gamma, putative (DUF3741)
TraesCS1A02G046800	1.7308	8.32281e-06	7.88836e-05	UPF0769 protein C21orf59 homolog
TraesCS1A02G048100	3.83094	1.64094e-07	2.19494e-06	Lectin receptor kinase
TraesCS1A02G049100	3.98316	1.07872e-11	2.7105e-10	BURP domain protein RD22
TraesCS1A02G049600	1.69464	0.000249631	0.00163094	ABC transporter G family member
TraesCS1A02G050100	9.17991	8.81675e-06	8.32174e-05	Alcohol dehydrogenase, putative
TraesCS1A02G052000	-2.74147	6.08448e-07	7.27772e-06	Wuschel-related homeobox protein
TraesCS1A02G053700	1.35327	0.0121997	0.0451836	Ubiquitin activating enzyme E1
TraesCS1A02G055200	1.37341	5.44904e-06	5.37076e-05	Transmembrane protein, putative
TraesCS1A02G056200	3.89077	0.00847012	0.0334493	ALMT1-M39.2
TraesCS1A02G056600	3.02797	3.16618e-16	1.31487e-14	Pyrimidine-specific ribonucleoside hydrolase
TraesCS1A02G058200	3.23192	1.25555e-43	2.99813e-41	Receptor-like protein kinase
TraesCS1A02G058400	2.80141	3.10436e-07	3.94247e-06	AP2-like ethylene-responsive transcription factor
TraesCS1A02G060600	-1.59197	6.64431e-16	2.68405e-14	Interactor of constitutive active ROPs 2, chloroplastic
TraesCS1A02G065300	1.07065	0.000137923	0.000971668	Transducin/WD-like repeat-protein
TraesCS1A02G066700	4.77268	3.26358e-23	2.41498e-21	Kinase family protein
TraesCS1A02G066800	2.60727	4.19923e-13	1.25238e-11	Acyl-CoA dehydrogenase
TraesCS1A02G066900	1.03892	6.13844e-05	0.000472988	p-loop containing nucleoside triphosphate hydrolases superfamily protein
TraesCS1A02G067600	-1.85086	0.00346419	0.0157861	Pentatricopeptide repeat-containing protein
TraesCS1A02G069300	3.35693	2.92496e-08	4.4729e-07	Phosphoinositide phospholipase C
TraesCS1A02G069600	1.40634	1.14303e-05	0.000105178	Zinc finger CCCH domain-containing protein
TraesCS1A02G070400	5.44361	3.29095e-68	2.81055e-65	WRKY transcription factor
TraesCS1A02G070500	-3.07138	0.000122089	0.000871369	Aminotransferase-related family protein
TraesCS1A02G071100	-1.31954	6.55126e-13	1.90456e-11	Regulator of chromosome condensation (RCC1) family protein
TraesCS1A02G071400	3.79087	1.68149e-07	2.24462e-06	Glycosyltransferase
TraesCS1A02G072200	1.4336	5.10301e-07	6.1884e-06	Aminotransferase like protein
TraesCS1A02G072700	-3.66641	3.53245e-10	7.22942e-09	Homeobox protein knotted-1-like 1
TraesCS1A02G075000	-1.24583	4.98235e-06	4.94908e-05	Long-Chain Acyl-CoA Synthetase
TraesCS1A02G075800	3.66549	9.70061e-09	1.60006e-07	B3 domain-containing protein
TraesCS1A02G076200	10.5635	2.24568e-09	4.08363e-08	MYB transcription factor
TraesCS1A02G076300	-2.3128	2.58395e-05	0.000218771	Urocanate hydratase
TraesCS1A02G076500	3.61719	9.91607e-39	1.86002e-36	Disease resistance protein RPM1
TraesCS1A02G077700	2.85915	7.96379e-18	3.83107e-16	Peroxidase
TraesCS1A02G077800	-2.53972	3.7687e-08	5.65359e-07	Auxin influx transporter
TraesCS1A02G078100	8.79225	0.00105278	0.00571435	Peroxidase
TraesCS1A02G078800	3.43917	1.03795e-07	1.43654e-06	Glutathione S-transferase
TraesCS1A02G079900	-1.08949	1.3777e-05	0.000124484	Histone H4
TraesCS1A02G080700	1.27672	0.00254481	0.0121676	Non-specific serine/threonine protein kinase
TraesCS1A02G082000	2.0786	2.07572e-07	2.72282e-06	Aspartic proteinase
TraesCS1A02G082200	4.04166	9.58388e-07	1.10425e-05	Thioesterase family protein
TraesCS1A02G083000	1.23563	2.38404e-09	4.31576e-08	Basic helix-loop-helix transcription factor
TraesCS1A02G083300	5.08746	5.30893e-05	0.000415376	Peptide chain release factor 1
TraesCS1A02G085600	1.05282	2.58461e-07	3.33254e-06	Aminotransferase
TraesCS1A02G086100	1.19218	0.0124287	0.0458423	Carboxypeptidase
TraesCS1A02G087200	-1.71769	0.000201427	0.00134977	ATP-dependent RNA helicase, putative
TraesCS1A02G087500	1.29032	9.35984e-06	8.7637e-05	Alpha-mannosidase
TraesCS1A02G088300	8.59495	0.00432554	0.0190464	Agmatine coumaroyltransferase-1
TraesCS1A02G088600	3.16993	1.63167e-15	6.37126e-14	Sucrose-phosphatase
TraesCS1A02G089600	3.82581	3.15796e-18	1.57015e-16	1-aminocyclopropane-1-carboxylate oxidase
TraesCS1A02G089800	-1.43774	0.0120505	0.0447179	O-glucosyltransferase rumi
TraesCS1A02G091600	-2.53529	5.96032e-11	1.37095e-09	Heavy metal transport/detoxification superfamily protein
TraesCS1A02G094900	4.06711	1.08647e-10	2.38997e-09	Phenylalanine ammonia-lyase
TraesCS1A02G095800	4.75275	7.47559e-11	1.68793e-09	Leucine aminopeptidase, putative
TraesCS1A02G098800	6.6615	9.5652e-15	3.42892e-13	U-box domain-containing protein 45
TraesCS1A02G099100	1.27508	1.43086e-07	1.9393e-06	Cellulose synthase-like protein
TraesCS1A02G099200	6.24317	8.88816e-13	2.53321e-11	U-box domain-containing protein 45
TraesCS1A02G100000	1.77923	0.000199	0.00133551	F-box domain containing protein
TraesCS1A02G100300	8.51833	0.000400904	0.00247764	Serine/threonine-protein kinase
TraesCS1A02G101200	1.33472	0.00914119	0.0356379	Disease resistance protein (TIR-NBS-LRR class) family
TraesCS1A02G101300	1.63431	1.84651e-06	2.00541e-05	NBS-LRR disease resistance protein-like protein
TraesCS1A02G102200	-1.54543	0.00526904	0.0225193	Coiled-coil domain-containing protein scd2
TraesCS1A02G102800	7.08672	3.38909e-55	1.52808e-52	Glutathione S-transferase
TraesCS1A02G103100	-1.31478	1.33193e-05	0.000120768	Glutaredoxin family protein
TraesCS1A02G103900	5.36498	3.66332e-95	2.21606e-91	Receptor protein kinase, putative
TraesCS1A02G104300	10.6618	2.35021e-09	4.25878e-08	Peroxidase
TraesCS1A02G105700	-1.09878	2.0068e-07	2.63956e-06	evolutionarily conserved C-terminal region 2
TraesCS1A02G105900	2.04793	0.000140072	0.000984995	GDSL esterase/lipase
TraesCS1A02G106700	3.72148	2.44769e-19	1.34915e-17	DNA polymerase II large subunit
TraesCS1A02G109400	-1.03447	1.43004e-07	1.93856e-06	PAX-interacting protein 1
TraesCS1A02G110000	9.06788	6.47295e-05	0.000495816	Kinase-like protein
TraesCS1A02G110100	1.25145	0.000828635	0.00464425	Adenosylhomocysteinase
TraesCS1A02G110400	11.1185	1.27007e-14	4.49962e-13	Basic helix-loop-helix transcription factor
TraesCS1A02G110800	3.7425	0.00160167	0.00821684	Glycosyltransferase
TraesCS1A02G111000	1.12924	5.75611e-05	0.000446419	zinc transporter
TraesCS1A02G111800	2.62628	1.34472e-05	0.000121776	homeobox protein knotted-1-like 6
TraesCS1A02G112400	1.06655	2.2122e-07	2.89001e-06	Thioredoxin-like protein
TraesCS1A02G113100	1.77961	3.94788e-05	0.000319279	Arabinogalactan peptide-like protein
TraesCS1A02G113300	3.80857	1.92512e-43	4.49352e-41	Glycerophosphodiester phosphodiesterase
TraesCS1A02G114800	-2.51602	0.000310392	0.00197753	Clavata3/ESR (CLE) gene family member
TraesCS1A02G115200	-1.41345	2.04842e-07	2.69041e-06	Triose phosphate/phosphate translocator, chloroplastic
TraesCS1A02G117400	1.14282	0.00119492	0.00636543	Pentatricopeptide repeat-containing protein
TraesCS1A02G117500	1.44467	4.6214e-10	9.32138e-09	Boron transporter
TraesCS1A02G118100	-2.22973	0.000112905	0.000813663	Phototropic-responsive NPH3 family protein
TraesCS1A02G119000	10.4581	2.89937e-12	7.83585e-11	Rotundifolia-like protein
TraesCS1A02G119100	2.73985	0.00192073	0.00958147	3'-N-debenzoyl-2'-deoxytaxol N-benzoyltransferase
TraesCS1A02G119300	3.86419	4.12401e-08	6.13841e-07	Glycosyltransferase
TraesCS1A02G119500	2.66401	7.83812e-15	2.84635e-13	Copper ion binding protein
TraesCS1A02G119600	1.13709	8.48113e-06	8.02689e-05	Leucine-rich repeat family protein
TraesCS1A02G119800	-1.57716	1.34933e-08	2.17668e-07	senescence-associated family protein, putative (DUF581)
TraesCS1A02G122500	1.9481	1.18326e-06	1.33793e-05	Malic enzyme
TraesCS1A02G122600	-3.6267	4.53192e-14	1.50701e-12	Auxin-responsive protein
TraesCS1A02G123100	2.64839	2.82068e-23	2.10009e-21	Proteasome subunit beta 2
TraesCS1A02G124100	2.97102	3.87089e-05	0.000314037	PRA1 family protein
TraesCS1A02G124200	2.60851	9.89731e-27	9.27053e-25	Peroxidase
TraesCS1A02G124700	-1.50105	2.22969e-11	5.37911e-10	Kinase family protein
TraesCS1A02G125400	4.94486	8.2611e-15	2.99097e-13	Calmodulin binding protein
TraesCS1A02G126400	8.86625	0.000578423	0.00341429	Gibberellin 2-oxidase 2
TraesCS1A02G128900	-1.82181	4.34605e-07	5.35452e-06	basic helix-loop-helix (bHLH) DNA-binding superfamily protein
TraesCS1A02G134000	1.14838	0.00355589	0.0161371	Calmodulin
TraesCS1A02G135100	-1.14382	2.72354e-06	2.86201e-05	DNA mismatch repair protein mutS
TraesCS1A02G136700	-1.11839	0.00411338	0.0182607	Acetoacetyl CoA thiolase
TraesCS1A02G138100	3.78085	2.34089e-07	3.04006e-06	Kinase family protein
TraesCS1A02G138300	-1.50003	1.26081e-07	1.72169e-06	Cyclin family protein
TraesCS1A02G139200	1.974	0.00231305	0.0112316	Glycerol-3-phosphate acyltransferase
TraesCS1A02G141300	2.03876	0.000212181	0.00141296	Protein kinase
TraesCS1A02G141500	5.79008	9.67551e-07	1.11372e-05	Chitinase
TraesCS1A02G141900	2.80138	2.17315e-25	1.89835e-23	RING finger protein
TraesCS1A02G142000	1.0471	0.00217176	0.0106611	Rubisco accumulation factor 1, chloroplastic
TraesCS1A02G142300	-1.02189	3.97971e-06	4.04898e-05	AT-rich interactive domain-containing protein 2
TraesCS1A02G143000	1.26149	5.19473e-10	1.04113e-08	Glutamine synthetase, putative, expressed
TraesCS1A02G143300	2.62479	5.06958e-12	1.33144e-10	RING finger and CHY zinc finger protein
TraesCS1A02G143600	-1.63088	8.17295e-08	1.15292e-06	Pectate lyase
TraesCS1A02G145800	1.92074	3.17572e-10	6.55665e-09	Plant/T7N9-9 protein
TraesCS1A02G146000	8.81378	0.000107739	0.0007811	Hypersensitive-induced response protein 1
TraesCS1A02G147400	-1.60257	1.56331e-08	2.49689e-07	PfkB-like carbohydrate kinase family protein
TraesCS1A02G149000	-2.21348	0.00166696	0.00849536	Tetratricopeptide repeat 27-like protein
TraesCS1A02G149700	1.07011	2.37412e-05	0.000203018	Receptor protein kinase, putative
TraesCS1A02G150100	4.09388	2.2796e-25	1.97943e-23	Leucine-rich repeat receptor-like protein kinase family protein
TraesCS1A02G150200	1.78296	1.52749e-14	5.36968e-13	Peptide transporter
TraesCS1A02G150400	2.83059	3.32289e-05	0.000274607	Peptide transporter
TraesCS1A02G150900	2.2546	2.64458e-12	7.1901e-11	Fatty acid hydroxylase superfamily protein
TraesCS1A02G152300	-1.24624	0.00811681	0.0322805	NBS-LRR disease resistance protein
TraesCS1A02G153100	1.41943	1.51933e-07	2.04622e-06	Long-chain-alcohol oxidase
TraesCS1A02G153600	1.5281	1.18617e-07	1.6271e-06	Vacuolar protein sorting-associated protein 2-like protein 2
TraesCS1A02G153700	1.27148	0.0010042	0.00548223	Cell adhesion molecule-related/down-regulated by oncogenes
TraesCS1A02G154200	1.20382	1.46863e-05	0.000131732	S-adenosylmethionine decarboxylase proenzyme
TraesCS1A02G154900	-2.74198	6.52121e-13	1.89811e-11	LIGHT-DEPENDENT SHORT HYPOCOTYLS-like protein (DUF640)
TraesCS1A02G156100	3.34371	6.70549e-29	7.25433e-27	Cytokinin riboside 5'-monophosphate phosphoribohydrolase
TraesCS1A02G158600	1.30309	4.16421e-06	4.21543e-05	Transmembrane protein, putative
TraesCS1A02G159500	-2.00123	8.1245e-08	1.1472e-06	Receptor-like protein kinase
TraesCS1A02G159600	-2.65419	1.12963e-07	1.55425e-06	Cytokinin oxidase/dehydrogenase
TraesCS1A02G160900	-1.37603	0.00343141	0.0156613	Endoribonuclease Dicer-like protein 3
TraesCS1A02G161200	1.66879	0.0102504	0.0392047	Ubiquitin carboxyl-terminal hydrolase-like protein
TraesCS1A02G162600	-1.37024	0.000263011	0.0017085	Pentatricopeptide repeat-containing protein
TraesCS1A02G163000	11.2625	8.35791e-11	1.87316e-09	Cotton fiber expressed protein-like protein
TraesCS1A02G163700	3.48273	2.02018e-16	8.5261e-15	Ubiquitin carboxyl-terminal hydrolase-like protein
TraesCS1A02G164900	5.27016	1.25047e-33	1.78338e-31	Alpha-galactosidase
TraesCS1A02G165400	7.95226	2.25289e-20	1.35047e-18	Aquaporin
TraesCS1A02G166000	1.11113	0.0110326	0.0416148	Ubiquitin
TraesCS1A02G166100	7.16208	2.21471e-24	1.77599e-22	Plant basic secretory family protein
TraesCS1A02G166200	10.2487	1.14298e-08	1.86577e-07	Plant basic secretory family protein
TraesCS1A02G166600	5.97728	6.34127e-07	7.55747e-06	Plant basic secretory family protein
TraesCS1A02G168100	2.20625	0.00024745	0.0016181	Carboxypeptidase
TraesCS1A02G173000	8.11201	0.00850404	0.0335558	Clavata3/ESR (CLE) gene family member
TraesCS1A02G173800	6.34725	1.09025e-10	2.39684e-09	Benzyl alcohol O-benzoyltransferase
TraesCS1A02G174800	2.62293	0.00819152	0.0325117	Nucleotide binding, putative
TraesCS1A02G174900	1.65798	0.0109456	0.0413489	Cytochrome b561
TraesCS1A02G175200	3.28673	5.60611e-29	6.1105e-27	Lipid transfer protein
TraesCS1A02G175500	-3.35755	0.00055757	0.0033076	Low-temperature-induced 65 kDa protein
TraesCS1A02G176700	3.86618	2.10576e-15	8.10934e-14	Trihelix transcription factor GT-2
TraesCS1A02G177000	3.15634	7.64022e-15	2.78091e-13	Kinase family protein
TraesCS1A02G177300	11.1163	1.62301e-12	4.50718e-11	Cytochrome P450 family protein
TraesCS1A02G177500	2.22773	3.01158e-10	6.24084e-09	Aquaporin-1
TraesCS1A02G179400	-2.29672	7.88694e-08	1.11604e-06	Response to low sulfur protein, putative
TraesCS1A02G179600	1.73586	3.06166e-20	1.80693e-18	F-box protein SKIP31
TraesCS1A02G180400	-1.01672	0.00570382	0.024057	Beta-1,3-N-acetylglucosaminyltransferase lunatic fringe
TraesCS1A02G181000	1.31691	6.12785e-08	8.84888e-07	Cystathionine gamma-lyase
TraesCS1A02G181100	2.12626	0.000649207	0.00376777	ATP-dependent Clp protease ATP-binding subunit ClpX
TraesCS1A02G181700	2.1912	1.60459e-06	1.77076e-05	RNA polymerase II transcription mediator
TraesCS1A02G182100	2.09673	1.24706e-11	3.10875e-10	Pectinesterase
TraesCS1A02G182600	2.31568	5.21117e-06	5.1538e-05	F-box family protein
TraesCS1A02G183000	2.3208	5.57291e-07	6.71785e-06	Trehalase
TraesCS1A02G183100	-2.42279	0.000403335	0.00249012	Actin-depolymerizing factor
TraesCS1A02G183800	1.46218	2.96797e-11	7.05702e-10	Xanthine dehydrogenase
TraesCS1A02G184900	1.60594	8.61673e-06	8.14567e-05	Glutamyl-tRNA reductase
TraesCS1A02G185400	-4.16993	0.00374433	0.0168574	transcription repressor
TraesCS1A02G186100	1.50446	7.59645e-05	0.000571797	Glutathione S-transferase
TraesCS1A02G186300	5.41504	4.07746e-06	4.13396e-05	Glutathione S-transferase
TraesCS1A02G186500	2.65635	6.29664e-13	1.83716e-11	Glutathione S-transferase
TraesCS1A02G186700	7.98584	2.01905e-29	2.26884e-27	Glutathione S-transferase
TraesCS1A02G186800	4.48601	3.58095e-13	1.07506e-11	Glutathione S-transferase
TraesCS1A02G187000	3.86224	7.61823e-13	2.19802e-11	Glutathione s-transferase, putative
TraesCS1A02G187700	2.62293	0.0063499	0.0262965	Peptidoglycan-binding LysM domain-containing protein
TraesCS1A02G191800	1.55459	0.00963743	0.0372623	Mitochondrial carrier protein
TraesCS1A02G191900	2.18108	1.25855e-11	3.13417e-10	Mitochondrial carrier protein
TraesCS1A02G192700	-4.48113	0.000931026	0.00512824	Replication factor C subunit, putative
TraesCS1A02G192800	2.37688	2.4534e-10	5.14285e-09	PLATZ transcription factor
TraesCS1A02G194100	1.29892	2.10633e-08	3.30744e-07	Inositol-tetrakisphosphate 1-kinase
TraesCS1A02G194200	7.44527	1.61769e-34	2.42126e-32	Tetratricopeptide repeat (TPR)-like superfamily protein
TraesCS1A02G194900	1.53923	2.12598e-05	0.000183922	Cinnamoyl-CoA reductase-like protein
TraesCS1A02G196800	1.18463	6.46567e-07	7.69435e-06	ERD (Early-responsive to dehydration stress) family protein
TraesCS1A02G197100	-1.78892	0.00322301	0.0148389	Cytochrome P450 family protein
TraesCS1A02G198300	5.85383	4.64329e-07	5.68887e-06	Urea-proton symporter DUR3
TraesCS1A02G198500	1.05407	0.000113889	0.000819778	zinc finger B-box protein
TraesCS1A02G199200	10.8533	1.95547e-09	3.59644e-08	PLAC8 family protein
TraesCS1A02G199900	-1.27422	0.00817214	0.0324525	MADS-box transcription factor
TraesCS1A02G200800	1.20837	9.91341e-05	0.000725155	Tobamovirus multiplication-like protein
TraesCS1A02G201700	2.90903	0.000104861	0.00076243	Ring finger protein
TraesCS1A02G202500	-2.30905	5.28497e-05	0.00041368	two-component response regulator
TraesCS1A02G203600	3.56071	0.000145325	0.00101681	Chitinase
TraesCS1A02G204300	-1.39874	0.000951924	0.00523065	Hippocampus abundant transcript 1 protein
TraesCS1A02G205100	5.63718	1.2319e-19	6.98095e-18	RING/U-box superfamily protein
TraesCS1A02G206300	1.26031	0.000357335	0.00224023	U2 small nuclear ribonucleoprotein auxiliary factor-like protein
TraesCS1A02G207100	-1.37341	0.000638918	0.00371756	Myosin heavy chain-related protein, putative isoform 1
TraesCS1A02G208900	2.88827	0.000368151	0.0022995	Pectin acetylesterase
TraesCS1A02G209400	-1.36903	0.00083998	0.00469876	GRAS transcription factor
TraesCS1A02G210000	4.24489	8.41697e-06	7.9724e-05	Bifunctional inhibitor/lipid-transfer protein/seed storage 2S albumin superfamily protein
TraesCS1A02G210400	-1.24182	0.000491676	0.00296616	Trehalose 6-phosphate phosphatase
TraesCS1A02G210600	2.4319	1.36229e-05	0.000123198	Flavin-containing monooxygenase
TraesCS1A02G211100	1.42236	0.013498	0.0490514	Flavin-containing monooxygenase
TraesCS1A02G211500	3.53858	1.47188e-10	3.17806e-09	Hexosyltransferase
TraesCS1A02G212000	2.72158	3.66803e-09	6.44564e-08	Expansin protein
TraesCS1A02G212400	2.73081	9.92834e-05	0.000726018	Expansin protein
TraesCS1A02G212600	1.57122	1.13557e-15	4.48495e-14	Expansin protein
TraesCS1A02G213400	2.32318	4.21581e-12	1.11651e-10	S-adenosyl-L-methionine-dependent methyltransferases superfamily protein
TraesCS1A02G213900	1.86842	6.99611e-07	8.26866e-06	Dynamin, putative
TraesCS1A02G214300	1.05558	0.000785284	0.00443449	Camphor resistance CrcB family protein
TraesCS1A02G218300	2.85688	0.000223858	0.00147894	Protein BRANCHLESS TRICHOME
TraesCS1A02G218400	4.9959	1.01191e-18	5.24688e-17	Zinc import ATP-binding protein ZnuC
TraesCS1A02G218500	-1.00499	9.50361e-05	0.000698902	Kinase family protein
TraesCS1A02G218800	3.18102	7.49548e-24	5.83185e-22	MYB-related transcription factor
TraesCS1A02G219200	4.1883	1.06388e-10	2.34667e-09	Homeobox associated leucine zipper protein
TraesCS1A02G219500	3.55943	7.28297e-05	0.000550354	Sugar transporter, putative
TraesCS1A02G219900	2.95953	2.26982e-07	2.95572e-06	Leucine--tRNA ligase
TraesCS1A02G220100	-1.05921	0.00448395	0.0196439	Sphingomyelin phosphodiesterase 4
TraesCS1A02G220400	2.83763	4.21137e-08	6.25306e-07	Cell number regulator 6
TraesCS1A02G221600	3.40358	2.60113e-20	1.55025e-18	GATA transcription factor
TraesCS1A02G225100	-1.22604	2.21725e-08	3.46959e-07	Anaphase-promoting complex subunit 1
TraesCS1A02G228000	1.48624	5.2173e-11	1.2077e-09	Phosphatase 2C family protein
TraesCS1A02G228100	2.80218	4.10283e-12	1.08897e-10	Phosphatase 2C family protein
TraesCS1A02G228200	1.7316	1.59687e-09	2.97077e-08	Phosphatase 2C family protein
TraesCS1A02G228500	3.70895	9.69223e-06	9.04924e-05	RING/U-box superfamily protein, putative
TraesCS1A02G228600	1.71272	0.0115286	0.0430852	Proteasome subunit beta type
TraesCS1A02G229900	1.81025	1.1334e-06	1.28536e-05	splicing factor-like protein
TraesCS1A02G230300	2.21584	2.74954e-05	0.000231414	Transducin/WD40 repeat-like superfamily protein
TraesCS1A02G230400	1.30187	6.05166e-10	1.20159e-08	UDP-glucuronate decarboxylase protein 6
TraesCS1A02G231200	3.72975	3.28937e-34	4.82388e-32	Ethylene-responsive transcription factor
TraesCS1A02G232500	3.28688	0.00154121	0.00794202	50S ribosomal protein L2
TraesCS1A02G232800	-2.07739	0.000227955	0.00150406	Heavy metal transport/detoxification superfamily protein
TraesCS1A02G233100	-2.19086	0.000314814	0.00200254	Subtilisin-like protease
TraesCS1A02G233800	3.83289	0.00222421	0.0108705	Tryptophan aminotransferase
TraesCS1A02G234100	-1.17961	1.35274e-05	0.000122442	PAX-interacting protein 1
TraesCS1A02G234600	-2.80069	0.000783328	0.00442654	'putative beta-1,3-glucanase
TraesCS1A02G234800	5.46728	8.2487e-19	4.32027e-17	Cytokinin oxidase/dehydrogenase
TraesCS1A02G235200	4.48522	5.3755e-19	2.85665e-17	Threonine--tRNA ligase
TraesCS1A02G236400	1.32326	0.00795684	0.0317277	F-box-like protein
TraesCS1A02G236900	-2.02827	3.30266e-08	5.01457e-07	Receptor-like kinase
TraesCS1A02G238600	-3.36733	2.72603e-25	2.35021e-23	Subtilisin-like protease
TraesCS1A02G238700	1.11306	1.20496e-07	1.65039e-06	L-lactate dehydrogenase
TraesCS1A02G238800	2.92979	0.00487158	0.0210511	Calcium binding protein
TraesCS1A02G239400	9.55075	2.9065e-05	0.000243186	Cytochrome P450
TraesCS1A02G239500	9.38082	4.44932e-06	4.47844e-05	Serine/threonine-protein kinase
TraesCS1A02G239600	4.23377	1.07715e-10	2.37234e-09	Annexin
TraesCS1A02G241400	-1.18285	0.000169481	0.00116142	Protein lateral root primordium 1
TraesCS1A02G242400	4.10071	4.14207e-12	1.09858e-10	Late embryogenesis abundant protein
TraesCS1A02G242800	-1.06403	0.000168699	0.00115672	AP2-like ethylene-responsive transcription factor
TraesCS1A02G244100	1.62323	0.000917686	0.00506552	RNA polymerase II C-terminal domain phosphatase-like protein
TraesCS1A02G244200	5.34656	2.51392e-26	2.28972e-24	RNA polymerase II C-terminal domain phosphatase-like protein
TraesCS1A02G244300	1.20745	1.66935e-06	1.83331e-05	membrane-associated kinase regulator
TraesCS1A02G246400	1.01751	1.9886e-05	0.000172987	Mitochondrial carrier
TraesCS1A02G247700	-2.11796	1.57869e-06	1.7451e-05	ELKS/Rab6-interacting/CAST family protein
TraesCS1A02G248300	1.70834	0.00083243	0.00466048	NAD(P)-binding Rossmann-fold superfamily protein
TraesCS1A02G248800	2.36243	3.85299e-07	4.80247e-06	Protein WEAK CHLOROPLAST MOVEMENT UNDER BLUE LIGHT 1
TraesCS1A02G249000	4.67894	1.17101e-07	1.60782e-06	Glycosyltransferase
TraesCS1A02G249600	1.5608	5.3968e-08	7.8636e-07	Endo-1,3;1,4-beta-D-glucanase
TraesCS1A02G250000	6.55104	1.21983e-18	6.27569e-17	Chitinase
TraesCS1A02G250400	1.32343	0.00496594	0.0213952	Glycine-rich family protein
TraesCS1A02G250500	2.11548	0.000113014	0.000814287	AWPM-19-like membrane family protein
TraesCS1A02G250700	-1.2534	2.39938e-09	4.34028e-08	Sulfotransferase
TraesCS1A02G251900	5.60733	2.7244e-19	1.49147e-17	Eukaryotic aspartyl protease family protein, putative
TraesCS1A02G252000	1.18255	0.00152283	0.00786183	B-cell receptor-associated 31-like
TraesCS1A02G253900	2.789	1.42234e-17	6.69586e-16	Cytochrome P450 family protein
TraesCS1A02G254100	1.5569	2.86646e-12	7.75557e-11	Cytochrome P450 family protein
TraesCS1A02G255800	1.28129	2.74532e-08	4.2249e-07	1-deoxy-D-xylulose-5-phosphate synthase
TraesCS1A02G256100	1.10289	4.22291e-05	0.000339066	Pyrimidine-specific ribonucleoside hydrolase
TraesCS1A02G257000	11.4615	8.27184e-19	4.32927e-17	Alpha/beta-Hydrolases superfamily protein
TraesCS1A02G257300	3.99482	2.75176e-23	2.05299e-21	Glycosyltransferase
TraesCS1A02G257400	2.99055	2.26348e-08	3.53204e-07	Protein NRT1/ PTR FAMILY 1.1
TraesCS1A02G258500	-1.72126	1.98453e-11	4.81648e-10	Glutathione S-transferase
TraesCS1A02G259100	2.98606	0.00301041	0.0140147	DNA ligase 1
TraesCS1A02G259300	2.7412	0.000180041	0.00122339	F-box family protein
TraesCS1A02G259500	2.03817	3.25018e-10	6.69895e-09	NBS-LRR-like resistance protein
TraesCS1A02G259600	1.1406	1.09324e-08	1.78982e-07	Receptor-like kinase
TraesCS1A02G259900	1.22138	0.000709934	0.00406816	Serine/threonine-protein kinase
TraesCS1A02G260500	-1.1624	8.02271e-09	1.34097e-07	DNA topoisomerase 2
TraesCS1A02G261800	8.42347	0.00194071	0.00967116	NAC domain-containing protein
TraesCS1A02G263700	9.37359	6.29418e-05	0.000483551	NAC domain-containing protein
TraesCS1A02G264000	-1.01839	1.24296e-05	0.000113482	DNA helicase
TraesCS1A02G264600	5.68182	2.08151e-07	2.72843e-06	Cytochrome P450
TraesCS1A02G264800	-1.54801	3.0372e-10	6.29034e-09	DUF630 family protein, putative (DUF630 and DUF632)
TraesCS1A02G265600	4.5585	2.5378e-20	1.515e-18	Wound-induced protease inhibitor
TraesCS1A02G265700	6.97136	5.36719e-24	4.19844e-22	Wound-induced protease inhibitor
TraesCS1A02G265800	1.0898	0.0033719	0.0154304	Wound-induced protease inhibitor
TraesCS1A02G265900	5.69426	1.06057e-10	2.34009e-09	Wound-induced protease inhibitor
TraesCS1A02G266000	3.84869	1.10905e-06	1.2611e-05	Phospholipase A1
TraesCS1A02G266100	4.11013	9.79042e-08	1.36046e-06	Phospholipase A1
TraesCS1A02G266300	1.33144	5.37109e-12	1.40707e-10	NAC domain protein,
TraesCS1A02G266600	-2.94256	5.34197e-25	4.48824e-23	Hexosyltransferase
TraesCS1A02G268400	1.21283	5.67122e-07	6.82276e-06	Isoflavone reductase-like protein
TraesCS1A02G268800	3.58496	5.51984e-07	6.65941e-06	Myb transcription factor
TraesCS1A02G269400	8.81378	0.000322492	0.002046	Protein NRT1/ PTR FAMILY 5.5
TraesCS1A02G269500	2.39865	1.29957e-15	5.10213e-14	Protein NRT1/ PTR FAMILY 5.5
TraesCS1A02G270000	2.03916	2.76034e-10	5.7415e-09	Benzyl alcohol O-benzoyltransferase
TraesCS1A02G270900	8.49185	0.000361011	0.00226016	transmembrane protein, putative (DUF1218)
TraesCS1A02G271000	14.0959	4.34873e-51	1.55509e-48	transmembrane protein, putative (DUF1218)
TraesCS1A02G271700	3.60422	1.27033e-06	1.4286e-05	transmembrane protein, putative (DUF1218)
TraesCS1A02G272300	3.48784	7.29665e-08	1.04001e-06	Ethylene-responsive transcription factor
TraesCS1A02G273500	3.48923	1.22579e-19	6.95178e-18	Soluble inorganic pyrophosphatase
TraesCS1A02G273600	6.757	2.97765e-18	1.48457e-16	Receptor-like protein kinase
TraesCS1A02G273900	5.06041	1.18965e-09	2.26427e-08	Fructose-1,6-bisphosphatase class 1
TraesCS1A02G274400	1.83746	3.74711e-12	1.00041e-10	Actin
TraesCS1A02G274800	2.39759	7.80562e-07	9.1465e-06	U-box domain-containing family protein
TraesCS1A02G275000	11.3106	3.07868e-17	1.40824e-15	Dof zinc finger protein
TraesCS1A02G275300	1.57706	4.68025e-11	1.08894e-09	Histone deacetylase family protein
TraesCS1A02G275400	-1.09078	2.08417e-07	2.73143e-06	Kinase
TraesCS1A02G275600	-3.62189	8.60418e-08	1.20858e-06	transcription repressor
TraesCS1A02G275700	1.50474	6.3799e-06	6.20901e-05	E3 ubiquitin-protein ligase
TraesCS1A02G276800	8.00476	2.32272e-37	4.11246e-35	Zinc finger protein
TraesCS1A02G277100	7.73697	0.0103326	0.0394507	Solute carrier family 35 protein
TraesCS1A02G277400	2.47779	3.10677e-19	1.69061e-17	Cytochrome P450
TraesCS1A02G278300	1.06266	0.0102208	0.0391332	Pleckstrin homology domain-containing protein 1
TraesCS1A02G278600	1.26096	5.42357e-08	7.89626e-07	Tetratricopeptide repeat (TPR)-like superfamily protein
TraesCS1A02G279500	1.23636	2.82584e-06	2.95624e-05	Zinc finger protein LSD1
TraesCS1A02G279800	7.32343	4.51948e-17	2.02566e-15	O-fucosyltransferase family protein
TraesCS1A02G280300	-1.05616	0.000995634	0.00543994	RING/FYVE/PHD zinc finger superfamily protein
TraesCS1A02G280700	1.08136	8.22877e-06	7.80636e-05	Adenine nucleotide alpha hydrolases-like superfamily protein
TraesCS1A02G281000	4.0184	5.26867e-37	9.12801e-35	Plant/T7H20-70 protein
TraesCS1A02G281100	-1.3232	7.05754e-09	1.18785e-07	Bel1-like homeodomain protein 1
TraesCS1A02G281300	2.70882	7.75741e-13	2.23729e-11	Transcription factor
TraesCS1A02G282700	1.73258	8.12277e-07	9.47225e-06	CASP-like protein
TraesCS1A02G282800	8.73697	0.00527956	0.0225576	Legume-specific protein
TraesCS1A02G284900	4	8.38634e-05	0.000624007	Chitinase
TraesCS1A02G285000	4.42312	7.59802e-13	2.19306e-11	70 kDa heat shock protein
TraesCS1A02G285600	1.39264	9.15882e-06	8.60211e-05	Very-long-chain (3R)-3-hydroxyacyl-CoA dehydratase
TraesCS1A02G286900	1.50197	4.69399e-12	1.23863e-10	Histone H2A
TraesCS1A02G287000	4.16005	1.95175e-15	7.54025e-14	SacI domain-containing protein / WW domain-containing protein isoform 4
TraesCS1A02G287500	1.49188	2.47358e-08	3.83188e-07	Lung seven transmembrane receptor family protein
TraesCS1A02G287800	-1.24682	8.62826e-07	1.00183e-05	Histone H4
TraesCS1A02G289800	3.95387	1.81321e-25	1.59159e-23	Anthranilate phosphoribosyltransferase
TraesCS1A02G289900	3.69993	1.78618e-20	1.07693e-18	Factor in the germline alpha
TraesCS1A02G290100	4.0038	1.43318e-16	6.14154e-15	G1/S-specific cyclin-E protein
TraesCS1A02G290200	4.55681	3.72894e-15	1.39532e-13	cytochrome P450, family 98, subfamily A, polypeptide 8
TraesCS1A02G291800	7.73697	0.00631315	0.0261622	Peptide methionine sulfoxide reductase MsrB
TraesCS1A02G292000	1.95882	8.2506e-06	7.82605e-05	CTD small phosphatase-like protein
TraesCS1A02G292400	1.35795	2.07725e-05	0.000180029	lipid phosphate phosphatase 3
TraesCS1A02G293400	2.14975	0.000117009	0.000839737	ER membrane protein complex subunit 4
TraesCS1A02G294900	-1.06242	0.00134162	0.00703334	CCCH-type zinc fingerfamily protein with RNA-binding domain-containing protein
TraesCS1A02G295100	-1.29361	0.00529417	0.0226081	CCCH-type zinc fingerfamily protein with RNA-binding domain-containing protein
TraesCS1A02G295300	4.74117	4.13667e-24	3.25956e-22	Ammonium transporter
TraesCS1A02G295800	6.21866	1.84564e-08	2.9202e-07	Phosphatidylethanolamine-binding protein
TraesCS1A02G295900	3.11334	0.000244278	0.00159869	Ring finger protein, putative
TraesCS1A02G298600	9.44052	2.76023e-34	4.08088e-32	WRKY transcription factor
TraesCS1A02G299100	1.53944	0.00157642	0.0081068	Aminotransferase like protein
TraesCS1A02G300000	1.5684	0.000927358	0.00510997	U-box domain-containing protein
TraesCS1A02G300200	2.91555	6.95115e-50	2.31467e-47	Expansin
TraesCS1A02G301000	4.26508	1.47176e-09	2.75853e-08	WRKY transcription factor
TraesCS1A02G301400	-1.09073	0.00292348	0.0136854	Kinase family protein
TraesCS1A02G302100	3.61471	0.00162075	0.00830006	Sulfotransferase
TraesCS1A02G303000	-4	0.00616117	0.0256448	heat-inducible transcription repressor
TraesCS1A02G303100	9.97537	3.94824e-06	4.02148e-05	Cytochrome P450-like protein
TraesCS1A02G303600	-4.07325	0.00433432	0.0190816	LURP-one-like protein
TraesCS1A02G304200	1.73198	1.51148e-07	2.0364e-06	Protein kinase-like protein
TraesCS1A02G305500	3.61471	0.000652802	0.00378651	Myb family transcription factor APL
TraesCS1A02G305600	3.49432	7.94528e-05	0.000594988	F-box/RNI-like superfamily protein
TraesCS1A02G306000	8.42347	0.00141984	0.00739402	Lipid-transfer protein
TraesCS1A02G308900	2.401	2.47293e-14	8.50379e-13	SNF1-related protein kinase regulatory subunit beta-1
TraesCS1A02G309500	2.30455	6.84686e-05	0.000520938	Nbs-lrr resistance protein, putative
TraesCS1A02G310500	1.93873	9.7564e-19	5.06245e-17	Cytochrome P450
TraesCS1A02G312300	6.92481	5.18594e-14	1.71117e-12	Calcium-transporting ATPase
TraesCS1A02G312500	1.67529	3.92214e-07	4.8828e-06	Indole-3-acetic acid-amido synthetase GH3.2
TraesCS1A02G312800	1.18596	0.0091609	0.0356917	Thiazole synthase
TraesCS1A02G317500	4.58496	2.23644e-07	2.91783e-06	High molecular weight glutenin subunit
TraesCS1A02G320200	1.06888	6.04639e-06	5.91058e-05	Indole-3-acetic acid-amido synthetase GH3.3, putative
TraesCS1A02G320300	-8.42347	0.00231733	0.0112507	basic helix-loop-helix (bHLH) DNA-binding superfamily protein
TraesCS1A02G320500	1.24141	7.55549e-08	1.07332e-06	NAD(P)H dehydrogenase (Quinone)
TraesCS1A02G321100	5.42109	6.53225e-19	3.45619e-17	GDSL esterase/lipase
TraesCS1A02G323000	11.3934	1.06753e-18	5.52344e-17	NB-ARC domain-containing disease resistance protein
TraesCS1A02G323500	-1.36302	2.30257e-11	5.5439e-10	DNA helicase
TraesCS1A02G324600	1.07358	0.0083585	0.033084	Plant regulator RWP-RK family protein
TraesCS1A02G327000	-1.01001	6.59156e-08	9.46951e-07	tRNA pseudouridine synthase d, putative
TraesCS1A02G328100	-1.5642	0.00223325	0.0109074	LURP-one-like protein
TraesCS1A02G328300	-1.76474	8.57699e-06	8.11021e-05	E3 ubiquitin-protein ligase MARCH6
TraesCS1A02G331300	2.18057	0.0122455	0.0453185	2-oxoglutarate (2OG) and Fe(II)-dependent oxygenase superfamily protein
TraesCS1A02G331500	-2.92749	3.53411e-06	3.62817e-05	2-oxoglutarate (2OG) and Fe(II)-dependent oxygenase superfamily protein
TraesCS1A02G331600	-1.68281	0.00677675	0.0277821	2-oxoglutarate (2OG) and Fe(II)-dependent oxygenase superfamily protein
TraesCS1A02G332600	1.32937	3.35627e-05	0.000277114	TCP transcription factor
TraesCS1A02G332800	3.46113	3.28947e-07	4.15358e-06	Calcium-transporting ATPase
TraesCS1A02G334000	8.40939	0.00227714	0.0110897	arginine N-methyltransferase, putative (DUF688)
TraesCS1A02G334400	-1.83529	0.00396107	0.0176958	Gibberellin 2-oxidase
TraesCS1A02G334900	-1.82527	4.9284e-13	1.45788e-11	Auxin response factor
TraesCS1A02G335100	3.17872	2.00723e-05	0.000174356	O-methyltransferase-like protein
TraesCS1A02G336300	2.93212	3.37552e-07	4.25483e-06	Haloacid dehalogenase-like hydrolase (HAD) superfamily protein
TraesCS1A02G336900	3.13955	0.000654949	0.00379623	Haloacid dehalogenase-like hydrolase (HAD) superfamily protein
TraesCS1A02G337000	1.74108	0.000100944	0.000736606	Transport and Golgi organization protein 1
TraesCS1A02G338300	1.27302	0.000416317	0.00255809	Gamma-glutamyl hydrolase
TraesCS1A02G339300	-1.65792	5.95621e-14	1.945e-12	Trehalose-6-phosphate synthase
TraesCS1A02G339400	2.08597	0.00164847	0.00841174	GDSL esterase/lipase
TraesCS1A02G340300	10.8533	5.50935e-11	1.27165e-09	Receptor-like protein kinase
TraesCS1A02G341300	1.87296	1.92763e-18	9.73094e-17	HXXXD-type acyl-transferase family protein
TraesCS1A02G342900	1.85486	9.14021e-12	2.31833e-10	ABC(ATP-binding) family transporter
TraesCS1A02G343000	2.99338	4.91316e-11	1.13984e-09	ATP-binding cassette transporter subfamily A member
TraesCS1A02G345500	3.90689	0.00865303	0.0340603	Protein kinase, putative
TraesCS1A02G347000	11.3952	7.87947e-10	1.53718e-08	Late embryogenesis abundant hydroxyproline-rich glycoprotein
TraesCS1A02G347400	1.90046	0.00466539	0.020304	Glycosyltransferase
TraesCS1A02G347900	-1.06992	0.000278381	0.00179629	DNA replication complex GINS protein PSF3
TraesCS1A02G348800	4.06774	0.000215364	0.00143179	Cytochrome P450
TraesCS1A02G350400	7.10852	1.04912e-17	4.99288e-16	Heat shock transcription factor family protein
TraesCS1A02G350800	-1.1375	2.90397e-07	3.7081e-06	Leucine-rich repeat receptor-like protein kinase family protein
TraesCS1A02G351100	1.38924	0.0136262	0.0494095	F-box family protein
TraesCS1A02G351600	9.00375	1.02373e-05	9.51534e-05	Cytochrome P450 family protein, expressed
TraesCS1A02G352900	2.46632	0.00248848	0.0119386	F-box domain containing protein, expressed
TraesCS1A02G354200	8.00375	0.0128312	0.0470591	NBS-LRR-like resistance protein
TraesCS1A02G355600	1.9642	0.0121063	0.0448929	Far upstream element-binding protein 2
TraesCS1A02G356300	9.22882	2.65364e-06	2.79827e-05	Serine/threonine-protein kinase
TraesCS1A02G356500	1.0722	0.000877364	0.00487557	Galactose-6-phosphate isomerase subunit LacB
TraesCS1A02G356600	11.1314	2.02037e-12	5.5512e-11	Serine/threonine-protein kinase
TraesCS1A02G358100	9.55075	5.00928e-07	6.09305e-06	WRKY transcription factor
TraesCS1A02G358400	5.56478	1.28691e-11	3.20258e-10	WRKY transcription factor
TraesCS1A02G358500	-1.5479	0.000173087	0.00118278	Myosin
TraesCS1A02G359700	10.2954	5.01749e-09	8.65359e-08	Protein kinase-like protein
TraesCS1A02G359800	-1.00914	9.23564e-06	8.66641e-05	Histone H3
TraesCS1A02G361600	-1.31733	9.67575e-08	1.34633e-06	Histone H2B
TraesCS1A02G362400	-1.49033	0.00481503	0.0208365	IQ domain-containing protein
TraesCS1A02G362500	2.08586	0.013346	0.0486179	Cytokinin riboside 5'-monophosphate phosphoribohydrolase
TraesCS1A02G363000	-1.00779	2.42602e-05	0.000206872	Histone H4
TraesCS1A02G363200	2.00256	0.00153914	0.00793365	Vesicle transport v-SNARE protein
TraesCS1A02G365200	-2.41203	3.62557e-10	7.40331e-09	Pectin lyase-like superfamily protein
TraesCS1A02G365300	-1.36311	0.00938686	0.0364547	Pectin lyase-like superfamily protein
TraesCS1A02G365900	2.59436	0.00076243	0.00432325	MYB transcription factor
TraesCS1A02G366700	2.12503	6.33808e-08	9.13066e-07	Sec14p-like phosphatidylinositol transfer family protein
TraesCS1A02G367900	-1.22629	1.361e-07	1.84876e-06	Histone H2B
TraesCS1A02G368000	-1.2487	1.29845e-07	1.76976e-06	Histone H2B
TraesCS1A02G372100	10.7228	8.83855e-12	2.24889e-10	AP2/B3 transcription factor family protein
TraesCS1A02G372200	8.09715	1.64122e-26	1.51384e-24	AP2/B3 transcription factor family protein
TraesCS1A02G372300	7.97533	7.5995e-93	3.44789e-89	AP2/B3 transcription factor family protein
TraesCS1A02G372400	1.83069	6.67215e-16	2.6938e-14	Lactation elevated protein 1
TraesCS1A02G373000	1.04188	0.000136188	0.000961315	Lipid phosphate phosphatase-like protein
TraesCS1A02G373100	1.76818	0.0082091	0.0325565	Phospholipase D
TraesCS1A02G373200	2.2332	0.0119078	0.0442607	RING/U-box superfamily protein
TraesCS1A02G374400	2.7211	0.00222218	0.0108628	Lipid transfer protein
TraesCS1A02G374700	8.73697	0.000303015	0.00193614	Protein kinase family protein
TraesCS1A02G375600	1.95034	9.76575e-05	0.000716221	Heat shock transcription factor
TraesCS1A02G375800	2.35446	6.14244e-06	6.00043e-05	1,2-dihydroxy-3-keto-5-methylthiopentene dioxygenase
TraesCS1A02G376500	12.1632	8.02751e-30	9.19137e-28	F-box protein
TraesCS1A02G378900	-1.11335	1.17667e-06	1.33131e-05	Microtubule-associated protein-like
TraesCS1A02G379400	3.23589	0.000340077	0.00214445	Harpin-induced protein 1 (Hin1), putative
TraesCS1A02G379700	9.22078	6.63806e-05	0.000506965	Myb transcription factor
TraesCS1A02G380300	-2.23608	6.41153e-08	9.22731e-07	E3 ubiquitin-protein ligase SINA-like 10
TraesCS1A02G380900	2.00912	4.05492e-08	6.04177e-07	Protein DETOXIFICATION
TraesCS1A02G381300	2.43463	0.0040135	0.0178946	F-box protein
TraesCS1A02G383800	7.36048	1.16148e-11	2.90637e-10	CASP-like protein
TraesCS1A02G383900	4.57075	6.08501e-15	2.24111e-13	Kinase, putative
TraesCS1A02G385500	4.84967	6.33505e-05	0.00048629	O-acyltransferase WSD1
TraesCS1A02G385600	3.70044	1.58575e-06	1.75129e-05	Cytochrome b561 and DOMON domain-containing protein
TraesCS1A02G386000	-3.72247	9.41083e-06	8.81031e-05	Purine permease
TraesCS1A02G386500	9.41645	1.58499e-06	1.75072e-05	Core-2/I-branching beta-1,6-N-acetylglucosaminyltransferase family protein
TraesCS1A02G388600	-1.20502	1.90788e-05	0.000166603	Histone H2B
TraesCS1A02G390500	6.3245	1.3008e-40	2.65994e-38	Protein PLANT CADMIUM RESISTANCE 2
TraesCS1A02G391200	-1.70977	0.000653758	0.00379145	F-box protein
TraesCS1A02G392600	-2.86942	0.0125646	0.0462544	Gibberellin 2-oxidase
TraesCS1A02G394100	9.16323	5.64217e-05	0.00043866	Calcium-binding family protein
TraesCS1A02G394800	-2.29546	0.0136307	0.0494221	calcium-dependent lipid-binding family protein
TraesCS1A02G394900	12.9056	2.06665e-24	1.66692e-22	Cytochrome P450, putative
TraesCS1A02G395100	3.43155	0.000147316	0.00102915	Cytochrome P450 family protein, expressed
TraesCS1A02G395200	1.81786	1.57529e-13	4.91421e-12	Protein DEHYDRATION-INDUCED 19
TraesCS1A02G395300	1.01538	6.12488e-05	0.000472143	Chaperone protein dnaJ
TraesCS1A02G396500	1.53945	0.00626981	0.0260213	UvrABC system protein C
TraesCS1A02G396700	1.2461	0.000246472	0.00161217	Fasciclin-like arabinogalactan protein
TraesCS1A02G397100	1.2087	0.00242942	0.0116924	Protein-lysine methyltransferase METTL21D
TraesCS1A02G399400	-2.45686	0.00276858	0.0130648	Wuschel-related homeobox protein, putative
TraesCS1A02G399600	1.73021	2.9103e-07	3.71421e-06	60S ribosomal protein L18A
TraesCS1A02G401400	4	0.00450931	0.0197335	Ubiquitin carboxyl-terminal hydrolase 2
TraesCS1A02G401800	9.87139	7.65078e-06	7.3039e-05	WRKY transcription factor
TraesCS1A02G402400	1.20547	3.96851e-07	4.9363e-06	Mitogen-activated protein kinase
TraesCS1A02G404200	3.38143	0.000184951	0.00125219	B12D protein
TraesCS1A02G405600	2.23266	0.00730488	0.0295715	Sugar transporter protein
TraesCS1A02G405800	8.87652	5.47375e-05	0.000427121	Sugar transporter protein
TraesCS1A02G410600	2.04822	0.000597073	0.00351152	WRKY transcription factor
TraesCS1A02G410700	2.22382	0.000264313	0.00171604	WRKY transcription factor
TraesCS1A02G411200	2.97199	0.000861159	0.00479727	Protein phosphatase 2c, putative
TraesCS1A02G412600	1.33015	0.0132612	0.0483624	sulfurtransferase 18
TraesCS1A02G413400	10.9044	6.05693e-14	1.97522e-12	3-ketoacyl-CoA synthase
TraesCS1A02G413700	3.15964	3.26903e-15	1.23084e-13	Glutamyl-tRNA(Gln) amidotransferase subunit A
TraesCS1A02G414200	9.54432	4.54553e-07	5.57757e-06	Avr9/Cf-9 rapidly elicited protein
TraesCS1A02G415300	-1.8372	0.0104788	0.0398929	Mitogen-activated protein kinase
TraesCS1A02G415700	10.2288	4.93359e-10	9.91801e-09	Transporter family protein
TraesCS1A02G416100	9.05889	9.33977e-06	8.74716e-05	Calmodulin
TraesCS1A02G417000	1.62984	0.00129328	0.00682131	Disease resistance protein RPM1
TraesCS1A02G417700	4.67688	4.78658e-10	9.64115e-09	DUF1645 family protein
TraesCS1A02G417800	2.08489	7.01256e-07	8.28677e-06	Cinnamoyl-CoA reductase
TraesCS1A02G418200	-2.76028	1.34726e-13	4.25033e-12	GATA transcription factor, putative
TraesCS1A02G421700	-1.50457	0.0117895	0.0439086	ADP-ribosylation factor
TraesCS1A02G421900	9.37359	5.30327e-06	5.23561e-05	WRKY transcription factor
TraesCS1A02G422600	4.92702	7.6692e-45	2.01711e-42	Receptor-like protein kinase, putative,expressed
TraesCS1A02G422700	12.1282	9.62969e-27	9.04319e-25	Receptor-like protein kinase, putative,expressed
TraesCS1A02G422800	3.24793	0.00876001	0.0344105	Receptor-like protein kinase, putative,expressed
TraesCS1A02G422900	14.9879	1.21305e-73	1.39775e-70	Glucan endo-1,3-beta-glucosidase 3
TraesCS1A02G423400	-1.20615	0.0110253	0.0415939	Membrane-associated kinase regulator, putative
TraesCS1A02G423700	8.1964	0.00172897	0.00875854	Late embryogenesis abundant hydroxyproline-rich glycoprotein family, putative
TraesCS1A02G423800	2.08844	0.000213099	0.00141842	Late embryogenesis abundant protein Lea14
TraesCS1A02G424000	12.8104	3.98585e-30	4.64431e-28	Glycosyltransferase
TraesCS1A02G424100	10.2005	1.31132e-08	2.11865e-07	FAD-binding Berberine family protein
TraesCS1A02G424500	7.88671	0.00468405	0.020373	S-type anion channel
TraesCS1A02G425400	1.83818	0.000292089	0.00187425	Amino acid transporter family protein
TraesCS1A02G425900	5.2379	4.55376e-13	1.35146e-11	Disease resistance protein (NBS-LRR class) family
TraesCS1A02G426800	8.99435	9.90086e-05	0.000724502	Polypyrimidine tract-binding-like protein, putative
TraesCS1A02G427800	-1.20914	0.00996637	0.0383666	Tesmin/TSO1-like CXC domain-containing protein
TraesCS1A02G430200	5.27367	4.04911e-10	8.22881e-09	ATP-dependent zinc metalloprotease FtsH
TraesCS1A02G431100	9.04985	6.89938e-05	0.000524769	Leucine-rich repeat receptor-like protein kinase family protein
TraesCS1A02G432200	1.15963	0.00190298	0.00951254	Ubiquitin carboxyl-terminal hydrolase 2
TraesCS1A02G435100	9.27612	7.29753e-05	0.000551355	Calmodulin, putative
TraesCS1A02G435200	11.0316	9.70395e-13	2.75598e-11	Calcium-binding protein
TraesCS1A02G437100	1.21059	6.0022e-05	0.000463942	Leucine-rich repeat (LRR) family protein
TraesCS1A02G437200	1.00154	0.000529869	0.00315954	disease resistance protein (TIR-NBS-LRR class)
TraesCS1A02G441100	1.78475	9.55798e-09	1.57833e-07	nuclease
TraesCS1A02G443900	8.81378	0.000106247	0.000771651	UDP-glucose-4-epimerase
TraesCS1A02G444800	1.58351	9.79331e-08	1.3606e-06	Translation initiation factor IF-2
TraesCS1B02G002700	8.2127	0.00200926	0.00997035	Leucine-rich repeat receptor-like protein kinase family protein
TraesCS1B02G004900	8.58246	0.00136229	0.00712886	Leucine-rich repeat receptor-like protein kinase family protein
TraesCS1B02G006000	4.25192	8.95261e-11	1.99597e-09	Flavin-containing monooxygenase
TraesCS1B02G006200	2.68326	0.00609453	0.025413	Flavin-containing monooxygenase
TraesCS1B02G006800	15.3028	3.94829e-74	4.85786e-71	Receptor protein kinase, putative
TraesCS1B02G007900	-1.37048	1.00546e-12	2.84999e-11	E3 ubiquitin-protein ligase ORTHRUS 2
TraesCS1B02G016400	7.02975	3.83517e-14	1.2895e-12	Glucan 1,3-beta-glucosidase
TraesCS1B02G017100	1.53952	0.00123331	0.00654112	Serine/threonine-protein kinase 19
TraesCS1B02G018200	5.42066	0.00353575	0.0160628	Arginine decarboxylase
TraesCS1B02G018500	8.73697	0.000302693	0.00193459	Serine/threonine-protein kinase
TraesCS1B02G018600	9.45121	8.93176e-06	8.41499e-05	Serine/threonine-protein kinase
TraesCS1B02G018800	8.6677	0.000348815	0.00219383	12-oxophytodienoate reductase-like protein
TraesCS1B02G018900	1.36667	8.46753e-10	1.6466e-08	Ras-related protein, expressed
TraesCS1B02G019100	1.09486	1.74385e-06	1.9036e-05	Ras-like protein
TraesCS1B02G019500	9.31439	0.000136674	0.000963902	Serine/threonine-protein kinase
TraesCS1B02G019600	8.59495	0.00153511	0.00791526	12-oxophytodienoate reductase-like protein
TraesCS1B02G019800	9.45806	3.34552e-07	4.21921e-06	12-oxophytodienoate reductase-like protein
TraesCS1B02G022400	4.34577	0.000631215	0.00368189	Receptor-like kinase protein
TraesCS1B02G027000	1.2565	4.65938e-07	5.70569e-06	Disease resistance protein RPM1
TraesCS1B02G029100	1.39391	1.81052e-07	2.40317e-06	Spectrin beta chain, brain 3
TraesCS1B02G030700	1.15087	0.000112892	0.000813645	cDNA clone:J013058P10, full insert sequence
TraesCS1B02G031000	-4.39232	8.37674e-25	6.97345e-23	Dehydration-induced 19-like protein
TraesCS1B02G033200	1.00402	0.00259068	0.0123514	Cysteine proteinase
TraesCS1B02G034000	-1.73978	5.69117e-06	5.59271e-05	Chymotrypsin inhibitor
TraesCS1B02G034100	3.60653	4.50475e-19	2.41871e-17	Chymotrypsin inhibitor
TraesCS1B02G034500	5.61961	5.16818e-08	7.5553e-07	Disease resistance protein (TIR-NBS-LRR class) family
TraesCS1B02G034600	2.33521	1.96242e-09	3.60739e-08	Disease resistance protein (NBS-LRR class) family
TraesCS1B02G034700	3.06335	1.43585e-20	8.73692e-19	Leucine-rich repeat (LRR) family protein
TraesCS1B02G034800	1.72202	0.00667818	0.0274481	Heme/hemopexin transporter protein HuxB
TraesCS1B02G035100	2.11504	4.19753e-12	1.11207e-10	Chymotrypsin inhibitor
TraesCS1B02G035500	-8.42347	0.000921123	0.00508179	Disease resistance protein (TIR-NBS-LRR class) family
TraesCS1B02G041400	7.88671	0.0123402	0.045576	Glycosyltransferase
TraesCS1B02G043200	5.13529	1.44125e-21	9.5721e-20	Glucan 1,3-beta-glucosidase
TraesCS1B02G044100	10.3844	1.22267e-10	2.67257e-09	Disease resistance protein (NBS-LRR class) family
TraesCS1B02G044200	2.26241	1.52673e-20	9.25883e-19	NBS-LRR-like resistance protein
TraesCS1B02G044800	3.67356	4.08152e-06	4.13749e-05	Clathrin assembly protein, putative, expressed
TraesCS1B02G047400	7.88671	0.00380457	0.0170841	Short-chain dehydrogenase/reductase family protein
TraesCS1B02G048300	7.52095	8.60468e-13	2.45875e-11	Phenylalanine ammonia-lyase
TraesCS1B02G048400	10.3844	1.27546e-06	1.4337e-05	Phenylalanine ammonia-lyase
TraesCS1B02G048500	8.09452	0.00473381	0.0205463	Phenylalanine ammonia-lyase
TraesCS1B02G048900	-1.0612	9.24887e-06	8.67546e-05	Histone H2A
TraesCS1B02G049200	-1.08671	1.23275e-08	1.99928e-07	Inorganic pyrophosphatase family protein
TraesCS1B02G049300	-1.27815	1.1585e-12	3.26214e-11	Poly [ADP-ribose] polymerase
TraesCS1B02G050400	2.52157	1.18642e-25	1.05416e-23	Phospholipase D
TraesCS1B02G053200	7.1374	1.63914e-22	1.15523e-20	Zinc finger family protein
TraesCS1B02G053700	8.33688	0.00129916	0.00684539	3-ketoacyl-CoA synthase
TraesCS1B02G053900	1.51976	1.0342e-06	1.18414e-05	Ankyrin repeat protein-like
TraesCS1B02G054900	-1.22666	4.43416e-07	5.45183e-06	Chaperone protein dnaJ
TraesCS1B02G055200	-1.70376	0.00325998	0.0149879	MYB transcription factor
TraesCS1B02G055300	-1.26191	0.000662649	0.00383636	F-box domain containing protein
TraesCS1B02G056500	-1.5141	0.00702446	0.028609	F-box family protein
TraesCS1B02G057900	-1.31979	2.84036e-05	0.000238147	7,8-dihydroneopterin aldolase
TraesCS1B02G059000	1.62803	0.00120709	0.00642083	11S globulin seed storage protein 2
TraesCS1B02G059400	-1.25844	1.48344e-07	2.00123e-06	Formin-like protein
TraesCS1B02G059500	-1.32926	1.69696e-10	3.64024e-09	Methyl-coenzyme M reductase II subunit gamma
TraesCS1B02G060300	-1.48463	6.12321e-08	8.84393e-07	Membrane-associated kinase regulator-like protein, putative
TraesCS1B02G060400	1.89943	9.19655e-10	1.77978e-08	Calmodulin binding protein-like protein
TraesCS1B02G060500	1.71614	5.32711e-09	9.15062e-08	Calmodulin-binding protein, putative, expressed
TraesCS1B02G062300	3.31034	0.00150759	0.00779312	Lectin receptor kinase
TraesCS1B02G063800	10.3257	2.45648e-08	3.81027e-07	Non-specific lipid-transfer protein-like protein
TraesCS1B02G064600	5.62571	1.35799e-21	9.04397e-20	Acidic chitinase
TraesCS1B02G064700	5.52686	1.16315e-14	4.12888e-13	Vesicle-associated membrane protein-associated protein A
TraesCS1B02G064800	4.76674	2.26389e-47	6.52145e-45	Cytochrome P450
TraesCS1B02G064900	2.68823	6.38099e-14	2.07531e-12	Replication factor C subunit, putative
TraesCS1B02G065000	5.36048	8.76048e-09	1.45491e-07	Acidic chitinase
TraesCS1B02G066000	1.71492	0.000184902	0.00125198	ABC transporter G family member
TraesCS1B02G066400	5.41504	2.50222e-07	3.23147e-06	Alcohol dehydrogenase, putative
TraesCS1B02G067300	1.42974	0.00530517	0.0226497	Defensin
TraesCS1B02G068600	-1.9386	0.00130212	0.00685895	Protein aluminum sensitive 3
TraesCS1B02G069000	-2.17206	0.000829268	0.00464651	Wuschel-related homeobox protein
TraesCS1B02G069100	8.87652	9.87812e-05	0.000723234	late embryogenesis abundant hydroxyproline-rich glycoprotein family protein
TraesCS1B02G073300	1.41269	0.00594172	0.0248844	Protein ABIL1
TraesCS1B02G073700	3.05954	7.37867e-10	1.44492e-08	Pyrimidine-specific ribonucleoside hydrolase
TraesCS1B02G075700	2.79105	1.04033e-23	7.99148e-22	Receptor-like protein kinase
TraesCS1B02G076000	1.13093	0.00105975	0.00574741	F-box protein
TraesCS1B02G076100	6.14511	1.18525e-16	5.10923e-15	Receptor-like protein kinase
TraesCS1B02G076300	3.04582	3.19696e-13	9.62563e-12	AP2-like ethylene-responsive transcription factor
TraesCS1B02G076700	1.42365	0.00472103	0.0205043	Receptor-like protein kinase
TraesCS1B02G077500	2.7203	9.62828e-28	9.68055e-26	Patatin
TraesCS1B02G078900	-1.02014	7.11357e-07	8.39247e-06	Interactor of constitutive active ROPs 2, chloroplastic
TraesCS1B02G079100	-8.50515	0.00448773	0.019658	RNA binding (RRM/RBD/RNP motifs) family protein
TraesCS1B02G079300	2.65464	5.03036e-05	0.000396271	Ribulose-5-phosphate reductase
TraesCS1B02G079600	-8.11201	0.00141999	0.00739402	3-(3-hydroxy-phenyl)propionate/3-hydroxycinnamic acid hydroxylase
TraesCS1B02G082900	3	0.0110483	0.0416678	Ankyrin repeat-containing protein
TraesCS1B02G084700	-1.48847	0.00188943	0.00945173	Dihydrolipoyl dehydrogenase
TraesCS1B02G085000	4.72257	8.28746e-21	5.18623e-19	Kinase family protein
TraesCS1B02G085100	2.63461	1.58392e-09	2.94821e-08	Acyl-CoA dehydrogenase, putative
TraesCS1B02G085200	1.15813	0.000817893	0.00459007	p-loop containing nucleoside triphosphate hydrolases superfamily protein
TraesCS1B02G088600	4.82353	0.0008408	0.00470195	2-oxoglutarate (2OG) and Fe(II)-dependent oxygenase superfamily protein
TraesCS1B02G088900	4.68171	1.772e-50	6.09634e-48	WRKY transcription factor
TraesCS1B02G089000	1.32969	0.000196093	0.00131926	Aminotransferase-related family protein
TraesCS1B02G091600	-4.27053	5.0228e-13	1.48338e-11	Homeobox protein knotted-1-like 1
TraesCS1B02G091900	9.12928	6.46634e-05	0.000495414	Kinase, putative
TraesCS1B02G093800	8.43463	4.97771e-31	6.20863e-29	Receptor-like protein kinase
TraesCS1B02G094000	2.55582	0.00747314	0.0301434	FBD-associated F-box protein
TraesCS1B02G094500	5.51307	2.09853e-05	0.000181743	MYB transcription factor
TraesCS1B02G095800	2.99257	1.84522e-10	3.93271e-09	Peroxidase
TraesCS1B02G095900	-2.32566	7.18263e-07	8.46706e-06	Auxin influx transporter
TraesCS1B02G097300	2.76583	9.36604e-10	1.81017e-08	Lecithin-cholesterol acyltransferase-like 1
TraesCS1B02G097400	1.96897	0.00483747	0.0209212	Glutathione S-transferase
TraesCS1B02G097800	-1.17691	6.5426e-07	7.7761e-06	myosin heavy chain, cardiac protein
TraesCS1B02G097900	-1.46594	4.57243e-07	5.60773e-06	Histone H4
TraesCS1B02G098200	-1.05783	4.86404e-06	4.84815e-05	Zinc ion binding protein
TraesCS1B02G098700	1.67546	0.000106868	0.000775235	Non-specific serine/threonine protein kinase
TraesCS1B02G098800	3	0.00174689	0.00883328	3-N-debenzoyl-2-deoxytaxol N-benzoyltransferase
TraesCS1B02G099600	2.72635	1.70275e-17	7.95917e-16	Aspartic proteinase
TraesCS1B02G099800	2.21759	6.3117e-07	7.52717e-06	Thioesterase family protein
TraesCS1B02G099900	7.73697	0.00761563	0.0306211	SsrA-binding
TraesCS1B02G100100	2.73543	7.8002e-14	2.51659e-12	Low temperature and salt responsive protein
TraesCS1B02G100300	4.18322	0.00170384	0.00865173	Auxin-responsive protein
TraesCS1B02G100400	1.13162	1.22806e-06	1.38493e-05	Transcription factor
TraesCS1B02G101500	4.18322	0.00883353	0.0346525	Benzyl alcohol O-benzoyltransferase
TraesCS1B02G101800	1.09165	0.00260152	0.0123974	Phosphoglycerate mutase, putative
TraesCS1B02G102300	1.47207	0.00221209	0.0108259	Armadillo/beta-catenin-like repeat family protein, expressed
TraesCS1B02G102700	1.26894	7.30909e-10	1.43284e-08	Aminotransferase
TraesCS1B02G105800	-1.93445	7.05354e-06	6.79897e-05	ATP-dependent RNA helicase, putative
TraesCS1B02G106400	2.59991	4.13741e-14	1.38534e-12	Alpha-mannosidase
TraesCS1B02G107600	1.7313	4.23834e-10	8.58692e-09	Sucrose-phosphatase
TraesCS1B02G107800	1.08442	0.0105601	0.0401664	ATP binding protein
TraesCS1B02G108500	1.57491	0.000628614	0.0036679	Disease resistance protein RPM1
TraesCS1B02G110600	2.4249	1.12762e-11	2.82848e-10	receptor kinase 1
TraesCS1B02G110800	2.69817	8.71549e-09	1.44777e-07	cDNA clone:001-032-A03, full insert sequence
TraesCS1B02G111300	1.15544	0.00218213	0.0107002	F-box family protein
TraesCS1B02G113500	10.5475	1.16238e-07	1.59719e-06	Glutathione S-transferase
TraesCS1B02G113700	3.70438	2.04798e-22	1.43225e-20	Glutathione S-transferase
TraesCS1B02G113800	4.2115	3.61299e-05	0.000295387	Glutathione S-transferase
TraesCS1B02G114100	1.922	0.000163721	0.00112644	Receptor protein kinase-like
TraesCS1B02G115600	11.3627	2.69635e-12	7.3226e-11	Pathogenesis-related protein 1
TraesCS1B02G115900	2.98014	9.13876e-09	1.51254e-07	Peroxidase
TraesCS1B02G117500	2.20577	1.31701e-07	1.79371e-06	1-aminocyclopropane-1-carboxylate oxidase
TraesCS1B02G119400	-1.70223	0.00013892	0.000977845	Heavy metal transport/detoxification superfamily protein
TraesCS1B02G121600	1.82736	0.00224164	0.010941	Glucan 1,3-beta-glucosidase
TraesCS1B02G121700	11.0498	4.13453e-11	9.67862e-10	BTB/POZ and MATH domain-containing protein 2
TraesCS1B02G122800	1.79982	0.000364662	0.00228006	Phenylalanine ammonia-lyase
TraesCS1B02G123500	-2.8606	3.19789e-05	0.000265274	Gibberellin 2-oxidase
TraesCS1B02G125600	8.32193	0.00069617	0.00399781	DNA-directed RNA polymerase subunit beta'
TraesCS1B02G125800	5.28584	1.078e-15	4.27386e-14	Pre-mRNA-splicing factor cwc26
TraesCS1B02G127400	3.35114	3.00075e-06	3.12168e-05	transcription factor-like protein
TraesCS1B02G127500	-1.16064	0.00237914	0.011494	Fatty acid oxidation complex subunit alpha
TraesCS1B02G127900	1.13528	0.000104695	0.00076137	Leucine aminopeptidase, putative
TraesCS1B02G128500	3.3879	2.00635e-09	3.68069e-08	GDSL esterase/lipase
TraesCS1B02G128800	2.26442	8.1396e-06	7.73188e-05	Zinc transporter protein
TraesCS1B02G129200	4.8929	5.71015e-14	1.87392e-12	Basic helix-loop-helix transcription factor
TraesCS1B02G130000	10.8611	3.59509e-10	7.34726e-09	Cytochrome P450
TraesCS1B02G130600	-1.17197	0.000289799	0.00186169	Ubiquitin carboxyl-terminal hydrolase-like protein
TraesCS1B02G131600	-1.25407	7.33268e-11	1.65875e-09	Kelch-like protein
TraesCS1B02G131700	1.26763	0.00314323	0.0145341	DUF4228 domain protein
TraesCS1B02G132000	2.67551	1.08933e-10	2.39553e-09	homeobox protein knotted-1-like 6
TraesCS1B02G133200	1.13824	0.00999377	0.0384497	Arabinogalactan peptide-like protein
TraesCS1B02G133300	1.911	4.03714e-14	1.35427e-12	Glycerophosphodiester phosphodiesterase
TraesCS1B02G133400	2.57672	3.4911e-18	1.73461e-16	Glycerophosphodiester phosphodiesterase-like protein
TraesCS1B02G134500	-1.03893	5.74842e-08	8.34245e-07	DNA-directed RNA polymerase subunit
TraesCS1B02G135100	-1.05476	0.000203653	0.00136267	Triose phosphate/phosphate translocator, chloroplastic
TraesCS1B02G135200	4.30159	4.99708e-09	8.62045e-08	Phospholipase D
TraesCS1B02G135600	1.80735	0.0121632	0.0450668	Homeobox protein knotted-1, putative
TraesCS1B02G135700	2.41784	3.58768e-10	7.33831e-09	Lactoylglutathione lyase
TraesCS1B02G136000	-1.35493	9.75455e-05	0.000715472	Selenoprotein H
TraesCS1B02G137100	2.58972	2.29716e-05	0.000197087	Histone-lysine N-methyltransferase, H3 lysine-9 specific
TraesCS1B02G137200	1.18897	0.00335541	0.0153656	Pentatricopeptide repeat-containing protein
TraesCS1B02G137700	-1.98089	0.000521508	0.00311762	Phototropic-responsive NPH3 family protein
TraesCS1B02G138100	1.09999	0.000279215	0.00180039	Auxin-responsive protein
TraesCS1B02G138600	2.25188	9.42222e-11	2.09296e-09	3'-N-debenzoyl-2'-deoxytaxol N-benzoyltransferase
TraesCS1B02G138700	2.53138	0.00166622	0.0084922	Glycosyltransferase
TraesCS1B02G138900	1.51006	6.00221e-06	5.87293e-05	Copper ion binding protein
TraesCS1B02G139200	-1.24249	8.57197e-08	1.20452e-06	DUF581 family protein
TraesCS1B02G141700	2.55436	7.16248e-15	2.61539e-13	Malic enzyme
TraesCS1B02G142000	3.45128	1.73899e-16	7.37364e-15	Phosphotransferase
TraesCS1B02G142100	-1.22783	0.00624268	0.0259352	IQ domain-containing protein
TraesCS1B02G142800	1.61888	4.86358e-18	2.3807e-16	Peroxidase
TraesCS1B02G143000	3.7425	0.000653641	0.00379108	PRA1 family protein
TraesCS1B02G143600	1.54663	0.000454318	0.00276818	Proteasome subunit beta 2
TraesCS1B02G143700	-1.27853	9.41068e-10	1.81783e-08	Kinase family protein
TraesCS1B02G145600	2.01886	0.0108804	0.041152	Gibberellin 2-oxidase 2
TraesCS1B02G145800	1.00688	0.00990146	0.0381536	Abscisic acid receptor
TraesCS1B02G146200	-1.21335	5.67899e-07	6.82984e-06	DNA helicase
TraesCS1B02G146500	-1.98742	2.00871e-12	5.52543e-11	basic helix-loop-helix (bHLH) DNA-binding superfamily protein
TraesCS1B02G149600	2.58246	3.25062e-07	4.10953e-06	Glycerol-3-phosphate acyltransferase
TraesCS1B02G149700	-1.3589	1.46544e-09	2.7481e-08	DNA mismatch repair protein mutS
TraesCS1B02G149900	2.11874	0.0040763	0.0181217	Kinase family protein
TraesCS1B02G151200	-1.77489	0.000703243	0.00403396	lipase, putative (DUF620)
TraesCS1B02G154500	-1.00051	0.00016516	0.00113481	Histone H2A
TraesCS1B02G157900	1.46474	0.000220765	0.00146207	ABC transporter G family-like protein
TraesCS1B02G158000	9.05889	3.66709e-05	0.000299372	Chitinase
TraesCS1B02G158500	1.55501	0.00015766	0.00109082	Ras-related protein Rab-18
TraesCS1B02G159800	2.73105	3.84802e-17	1.73608e-15	RING finger protein
TraesCS1B02G161300	1.22085	2.38071e-08	3.69987e-07	3-ketoacyl-CoA thiolase
TraesCS1B02G164000	1.88928	3.52789e-08	5.32093e-07	Plant/T7N9-9 protein
TraesCS1B02G164400	1.20134	0.00781989	0.0312864	Kinase family protein
TraesCS1B02G167700	1.52667	5.99957e-09	1.02307e-07	Receptor protein kinase, putative
TraesCS1B02G168100	3.1883	0.00151307	0.00781869	Peptide transporter
TraesCS1B02G171400	2.23712	1.45438e-09	2.73231e-08	Vacuolar protein sorting-associated protein 2-like protein 2
TraesCS1B02G171800	1.48286	3.62514e-07	4.53952e-06	Long-chain-alcohol oxidase
TraesCS1B02G172100	-2.18857	2.50413e-15	9.56232e-14	LIGHT-DEPENDENT SHORT HYPOCOTYLS-like protein (DUF640)
TraesCS1B02G173200	3.38884	2.42849e-12	6.6261e-11	Cytokinin riboside 5'-monophosphate phosphoribohydrolase
TraesCS1B02G174600	1.60387	2.94433e-07	3.75302e-06	Transmembrane protein, putative
TraesCS1B02G176000	-2.46686	0.000320138	0.00203226	Cytokinin oxidase/dehydrogenase
TraesCS1B02G177600	-1.93529	0.00593551	0.0248684	Dicer-like protein 3
TraesCS1B02G179300	4.71497	1.03107e-08	1.69415e-07	Cotton fiber expressed protein-like protein
TraesCS1B02G182000	5.86451	6.04584e-22	4.12481e-20	Alpha-galactosidase
TraesCS1B02G183100	12.7426	4.58632e-16	1.87672e-14	Plant basic secretory family protein
TraesCS1B02G184500	3.29521	3.9613e-12	1.05449e-10	Carboxypeptidase
TraesCS1B02G185100	1.44247	0.0015543	0.00800267	Alpha-1,3-mannosyl-glycoprotein 4-beta-N-acetylglucosaminyltransferase A
TraesCS1B02G187200	1.10591	2.50968e-05	0.000213328	CBS domain-containing protein CBSX5
TraesCS1B02G188400	3.02466	2.03164e-06	2.1888e-05	Short-chain dehydrogenase/reductase family protein
TraesCS1B02G189400	3.78969	1.58136e-27	1.56609e-25	Lipid transfer protein
TraesCS1B02G190600	2.98231	1.49159e-09	2.79138e-08	Benzyl alcohol O-benzoyltransferase
TraesCS1B02G191100	1.02433	0.000649273	0.00376785	Membrane steroid-binding protein
TraesCS1B02G192200	3.34577	0.0023004	0.0111849	NAC domain-containing protein
TraesCS1B02G192500	-1.13392	1.54486e-05	0.000137739	Histone H2B
TraesCS1B02G194100	3.61471	0.000521852	0.00311917	Glutathione S-transferase
TraesCS1B02G194300	1.88368	0.00684362	0.0280056	Glutathione S-transferase
TraesCS1B02G194700	13.9246	8.10534e-45	2.12413e-42	Glutathione S-transferase
TraesCS1B02G194900	13.664	1.51053e-46	4.18519e-44	Glutathione s-transferase, putative
TraesCS1B02G195300	7.56986	0.0101967	0.0390629	Oxygen-dependent choline dehydrogenase
TraesCS1B02G197400	-1.06319	0.0009611	0.00527508	Membrane protein insertase YidC
TraesCS1B02G197500	-1.15382	2.83794e-05	0.000237971	Membrane protein insertase YidC
TraesCS1B02G197600	-2.27843	3.43927e-05	0.000283001	Actin-depolymerizing factor
TraesCS1B02G198100	2.30339	1.66927e-06	1.83331e-05	F-box family protein
TraesCS1B02G198900	1.73733	4.61135e-09	7.98753e-08	Pectinesterase
TraesCS1B02G199600	3.6431	1.50748e-14	5.30188e-13	Cystathionine gamma-lyase
TraesCS1B02G201100	-2.71566	3.19981e-16	1.32808e-14	Response to low sulfur protein, putative
TraesCS1B02G201300	2.61667	2.98752e-05	0.000249276	methionine aminopeptidase 1B
TraesCS1B02G202700	3.76255	2.76907e-30	3.27916e-28	Aquaporin-1
TraesCS1B02G202900	3.72816	1.24871e-16	5.37323e-15	Cytochrome P450 family protein
TraesCS1B02G203200	2.10966	1.95436e-08	3.08415e-07	Kinase family protein
TraesCS1B02G203300	4.26582	2.03215e-14	7.04814e-13	Trihelix transcription factor GT-2
TraesCS1B02G203500	1.59728	2.00064e-07	2.6329e-06	Electron transfer flavoprotein-ubiquinone oxidoreductase, mitochondrial
TraesCS1B02G204100	-1.31322	9.31169e-06	8.72649e-05	Monocopper oxidase-like protein SKU5
TraesCS1B02G204600	-1.57274	3.975e-05	0.000321186	tetratricopeptide repeat (TPR)-containing protein
TraesCS1B02G206400	4.34577	0.00670474	0.0275351	6-phosphofructo-2-kinase/fructose-2, 6-bisphosphatase
TraesCS1B02G206900	1.16626	0.000134577	0.000950867	Mitochondrial carrier protein
TraesCS1B02G207500	1.6482	6.09134e-05	0.000469907	Armadillo repeat-containing protein
TraesCS1B02G207600	-1.22449	0.00334389	0.0153216	Replication factor C subunit, putative
TraesCS1B02G207700	2.52033	1.57218e-07	2.11231e-06	PLATZ transcription factor
TraesCS1B02G207900	1.63986	6.24076e-05	0.000480056	ADP-ribosylation factor GTPase-activating protein
TraesCS1B02G208000	1.22059	6.10324e-05	0.000470725	Basic helix loop helix (BHLH) family transcription factor
TraesCS1B02G209200	5.75874	4.2041e-58	2.13415e-55	Tetratricopeptide repeat (TPR)-like superfamily protein
TraesCS1B02G209700	1.43551	4.35752e-06	4.39335e-05	Cinnamoyl-CoA reductase, putative
TraesCS1B02G211400	1.2564	2.45475e-06	2.60481e-05	ERD (Early-responsive to dehydration stress) family protein
TraesCS1B02G211700	-1.92515	0.000142002	0.000997025	Cytochrome P450 family protein
TraesCS1B02G211800	1.22449	3.15446e-09	5.60422e-08	Sugar transporter family protein
TraesCS1B02G212200	1.5797	9.53675e-09	1.57518e-07	Peptide transporter
TraesCS1B02G213600	2.80735	2.34239e-14	8.07018e-13	S-adenosyl-L-methionine-dependent methyltransferases superfamily protein
TraesCS1B02G214500	-2.49683	0.000749541	0.00426049	MADS-box transcription factor
TraesCS1B02G214600	-2.87699	0.00594092	0.0248825	MADS-box transcription factor
TraesCS1B02G214900	3.41504	3.28951e-06	3.39531e-05	Peroxidase
TraesCS1B02G216000	2.33202	0.00047425	0.00287537	Ring finger protein
TraesCS1B02G216600	-3.53343	1.44482e-07	1.95677e-06	MYB transcription factor-like
TraesCS1B02G217600	2.62189	0.00668257	0.0274616	Adipocyte plasma membrane-associated protein
TraesCS1B02G218700	3.20881	1.00014e-05	9.31278e-05	RING/U-box superfamily protein
TraesCS1B02G219100	1.28523	0.00881739	0.034606	TSA: Wollemia nobilis Ref_Wollemi_Transcript_5463_1093 transcribed RNA sequence
TraesCS1B02G219500	-1.12824	1.40472e-05	0.000126621	RING/U-box superfamily protein
TraesCS1B02G219700	-4.73245	1.66382e-06	1.82806e-05	RING/FYVE/PHD zinc finger superfamily protein
TraesCS1B02G220600	2.05946	0.000148781	0.00103774	Metallo-beta-lactamase-like
TraesCS1B02G220900	-1.96963	2.57182e-10	5.38021e-09	F-box and Leucine Rich Repeat domains containing protein, putative isoform 1
TraesCS1B02G223100	4.31061	1.48318e-08	2.37676e-07	Pectin acetylesterase
TraesCS1B02G223300	1.27025	0.0091521	0.0356708	Proline dehydrogenase
TraesCS1B02G224000	10.7841	4.19289e-12	1.11125e-10	Bifunctional inhibitor/lipid-transfer protein/seed storage 2S albumin superfamily protein
TraesCS1B02G224300	-1.17047	0.00592204	0.0248191	Trehalose 6-phosphate phosphatase
TraesCS1B02G224600	1.22069	0.00785109	0.0313948	Flavin-containing monooxygenase
TraesCS1B02G225000	1.58249	1.6333e-08	2.60238e-07	Nitrate transporter 1.1
TraesCS1B02G225300	4.85031	1.00252e-05	9.33249e-05	Hexosyltransferase
TraesCS1B02G225500	-8.56986	0.00014813	0.00103385	Zinc finger family protein
TraesCS1B02G225700	1.35678	0.00410358	0.0182216	Expansin protein
TraesCS1B02G226000	2.22687	0.000317848	0.00201972	Expansin protein
TraesCS1B02G226100	1.35096	9.28461e-12	2.35085e-10	Expansin protein
TraesCS1B02G226800	1.02584	0.00281748	0.013256	S-adenosyl-L-methionine-dependent methyltransferases superfamily protein
TraesCS1B02G227700	2.97199	0.0102733	0.0392712	Dynamin, putative
TraesCS1B02G229000	-1.30082	0.000753707	0.0042788	Beta-amylase
TraesCS1B02G231900	2.60751	2.69688e-06	2.83847e-05	ABC(ATP-binding) family transporter
TraesCS1B02G232300	1.9031	2.59106e-16	1.08472e-14	MYB-related transcription factor
TraesCS1B02G232600	-1.89916	1.12935e-05	0.000103985	Midasin
TraesCS1B02G232700	1.83973	0.00122303	0.0064923	Homeobox-leucine zipper family protein
TraesCS1B02G232900	1.19794	0.0109699	0.0414238	Sugar transporter, putative
TraesCS1B02G233200	3.22458	4.91023e-25	4.13028e-23	Leucine--tRNA ligase
TraesCS1B02G233300	4.04209	1.7067e-06	1.8681e-05	ethylene-responsive transcription factor
TraesCS1B02G233400	-1.57424	0.011323	0.0424653	Sphingomyelin phosphodiesterase 4
TraesCS1B02G234000	1.17372	1.6085e-06	1.77399e-05	electron transporter, putative (Protein of unknown function, DUF547)
TraesCS1B02G234800	3.18737	5.24345e-12	1.37561e-10	GATA transcription factor
TraesCS1B02G235100	1.41969	5.93427e-06	5.81193e-05	Dehydration responsive element-binding factor protein
TraesCS1B02G235600	1.0499	0.000626495	0.0036573	Cytosolic endo-beta-N-acetylglucosaminidase
TraesCS1B02G238600	1.71372	9.56928e-11	2.12432e-09	Trichome birefringence-like protein
TraesCS1B02G242300	1.64945	1.40589e-09	2.64395e-08	Phosphatase 2C family protein
TraesCS1B02G242700	2.3837	0.000456335	0.00277975	RING/U-box superfamily protein
TraesCS1B02G243200	3.58287	9.42457e-37	1.59848e-34	Ethylene-responsive transcription factor
TraesCS1B02G243800	1.37892	1.14983e-08	1.87654e-07	UDP-glucuronate decarboxylase protein 1
TraesCS1B02G243900	1.04359	0.0100479	0.0386102	Transducin/WD40 repeat-like superfamily protein
TraesCS1B02G244300	-1.75607	0.00113104	0.00606969	Phytochrome A-associated F-box protein
TraesCS1B02G245300	-1.02519	5.45483e-06	5.37574e-05	Histone H2B
TraesCS1B02G245900	-2.07522	2.85141e-07	3.6474e-06	Heavy metal transport/detoxification superfamily protein, putative
TraesCS1B02G246000	3.56635	0.000466691	0.00283561	Protein FLX-like 3
TraesCS1B02G246900	-1.24599	0.00369215	0.0166617	Kinase family protein
TraesCS1B02G247400	9.06788	1.56271e-05	0.000139174	Transmembrane protein B169L
TraesCS1B02G247700	1.3807	7.87208e-09	1.31822e-07	Copine-1
TraesCS1B02G248400	4.64013	4.89972e-13	1.44998e-11	Threonine--tRNA ligase
TraesCS1B02G248600	12.1768	1.2439e-27	1.24205e-25	Eukaryotic peptide chain release factor subunit 1-1
TraesCS1B02G248700	5.89885	1.16148e-09	2.21355e-08	Cytokinin oxidase/dehydrogenase
TraesCS1B02G249400	-1.23013	3.49327e-05	0.000286697	PAX-interacting protein 1
TraesCS1B02G250500	-2.5025	0.00368028	0.0166154	Subtilisin-like protease
TraesCS1B02G250600	1.18367	5.77865e-08	8.38129e-07	2-nitropropane dioxygenase-like protein
TraesCS1B02G250900	3.12433	0.000381519	0.00237442	Calcium binding protein
TraesCS1B02G251600	8.94642	0.000919576	0.00507441	Cytochrome P450
TraesCS1B02G251700	6.17659	1.56895e-10	3.37762e-09	Serine/threonine-protein kinase
TraesCS1B02G251800	8.94251	2.8427e-31	3.57076e-29	Annexin
TraesCS1B02G251900	2.64801	1.51227e-05	0.000135262	Annexin
TraesCS1B02G255600	4.41859	9.37153e-15	3.36448e-13	RNA polymerase II C-terminal domain phosphatase-like protein
TraesCS1B02G255700	1.11609	1.22002e-06	1.37606e-05	membrane-associated kinase regulator
TraesCS1B02G256100	1.2636	4.47297e-06	4.50038e-05	Glycosyltransferase
TraesCS1B02G257100	1.28202	2.02545e-08	3.18594e-07	Mitochondrial carrier
TraesCS1B02G257200	1.28238	7.72608e-05	0.000580171	Leucine-rich repeat receptor-like protein kinase family protein
TraesCS1B02G257700	1.0838	0.000564972	0.00334331	Isoamylase-like glucan debranching enzyme
TraesCS1B02G258200	1.17184	0.000621278	0.00363239	Peptide-N4-(N-acetyl-beta-glucosaminyl)asparagine amidase A
TraesCS1B02G258900	1.30156	5.82849e-05	0.000451453	E3 ubiquitin-protein ligase
TraesCS1B02G259500	6.79008	1.6297e-13	5.07086e-12	Protein WEAK CHLOROPLAST MOVEMENT UNDER BLUE LIGHT 1
TraesCS1B02G260200	2.10852	0.000932909	0.00513666	Beta-1,3-galactosyltransferase-like protein
TraesCS1B02G261100	1.92892	0.00708422	0.0288095	AWPM-19-like membrane family protein
TraesCS1B02G262300	2.7211	1.21281e-05	0.00011098	Disease resistance protein
TraesCS1B02G262400	1.3101	0.00773661	0.0310114	NBS-LRR disease resistance protein
TraesCS1B02G262500	5.74974	1.70816e-16	7.25988e-15	transmembrane protein, putative (DUF594)
TraesCS1B02G263000	1.52021	0.000127686	0.000907035	B-cell receptor-associated 31-like
TraesCS1B02G263100	6.66581	1.73508e-54	7.54209e-52	Basic 7S globulin
TraesCS1B02G264400	1.95178	1.3616e-09	2.56931e-08	Cytochrome P450 family protein
TraesCS1B02G267600	4.98914	1.68455e-10	3.61468e-09	Alpha/beta-Hydrolases superfamily protein
TraesCS1B02G267800	4.42355	3.68456e-36	6.03769e-34	Glycosyltransferase
TraesCS1B02G267900	3.35409	3.55263e-12	9.50232e-11	Protein NRT1/ PTR FAMILY 1.1
TraesCS1B02G268900	3.15704	1.78947e-06	1.94842e-05	Two-component response regulator
TraesCS1B02G269100	-1.7557	1.41975e-10	3.07373e-09	Glutathione S-transferase
TraesCS1B02G269500	1.07075	0.00116447	0.00621917	Isopentenyl-diphosphate delta-isomerase
TraesCS1B02G269700	1.2318	9.10006e-07	1.05257e-05	FBD-associated F-box protein
TraesCS1B02G269800	1.18202	1.43138e-06	1.59538e-05	NBS-LRR-like resistance protein
TraesCS1B02G269900	1.21551	3.02406e-08	4.61473e-07	Receptor-like kinase
TraesCS1B02G270100	1.34493	2.9128e-07	3.71676e-06	Beta-hexosaminidase
TraesCS1B02G272200	-1.22775	8.44699e-06	7.99874e-05	MLO-like protein
TraesCS1B02G274100	8.6677	0.000137746	0.000970516	DUF538 family protein (Protein of unknown function, DUF538)
TraesCS1B02G274400	1.33835	0.000231953	0.00152656	Protein kinase superfamily protein
TraesCS1B02G274600	-1.08699	6.54951e-06	6.35702e-05	DNA helicase
TraesCS1B02G274900	-1.36848	7.9042e-06	7.52106e-05	Stress responsive alpha-beta barrel domain protein isoform 2
TraesCS1B02G275300	2.71559	0.000810388	0.00455423	Cytochrome P450
TraesCS1B02G276200	-1.08653	4.4597e-05	0.000356109	Wound-induced protease inhibitor
TraesCS1B02G276300	-1.20921	0.0103368	0.0394573	Wound-induced protease inhibitor
TraesCS1B02G276500	4.17487	3.39229e-15	1.2746e-13	Wound-induced protease inhibitor
TraesCS1B02G276700	9.91687	0.000141994	0.000997025	Wound-induced protease inhibitor
TraesCS1B02G276900	3.78874	9.42469e-09	1.55773e-07	Wound-induced protease inhibitor
TraesCS1B02G277000	3.47744	7.16685e-11	1.62377e-09	Phospholipase A1
TraesCS1B02G277100	10.5635	1.20863e-12	3.39803e-11	Phospholipase A1
TraesCS1B02G277500	-2.78869	5.42197e-15	2.00199e-13	Hexosyltransferase
TraesCS1B02G278200	1.04947	4.51904e-07	5.54788e-06	Splicing factor 3B subunit 4
TraesCS1B02G278300	3.64829	7.65105e-06	7.3039e-05	Chaperone protein dnaJ
TraesCS1B02G278600	-1.58735	4.41962e-07	5.43686e-06	Potassium channel
TraesCS1B02G279200	-1.49024	1.57566e-07	2.1162e-06	Phosphatidylinositol transfer protein
TraesCS1B02G279400	3.51362	0.000224511	0.00148282	Myb transcription factor
TraesCS1B02G280400	4.3631	2.74533e-05	0.000231167	Benzyl alcohol O-benzoyltransferase
TraesCS1B02G281200	4.85572	8.70856e-21	5.4357e-19	transmembrane protein, putative (DUF1218)
TraesCS1B02G281400	5.54161	1.45689e-09	2.73522e-08	transmembrane protein, putative (DUF1218)
TraesCS1B02G281600	10.9218	1.23215e-15	4.84266e-14	transmembrane protein, putative (DUF1218)
TraesCS1B02G282300	4.66197	1.04485e-14	3.72716e-13	Ethylene-responsive transcription factor
TraesCS1B02G282600	3.6939	2.4585e-10	5.15057e-09	phenylalanine ammonia-lyase 4
TraesCS1B02G283300	3.49988	1.68463e-16	7.16405e-15	Inorganic pyrophosphatase family protein
TraesCS1B02G283400	3.88	1.42787e-12	3.98508e-11	Kinase family protein
TraesCS1B02G284200	2.43666	6.13227e-13	1.79316e-11	U-box domain-containing family protein
TraesCS1B02G284300	10.6999	3.16295e-13	9.53508e-12	Dof zinc finger protein
TraesCS1B02G284500	1.15971	2.28811e-06	2.44119e-05	Histone deacetylase family protein
TraesCS1B02G284900	1.25808	6.15707e-05	0.000474221	E3 ubiquitin-protein ligase
TraesCS1B02G285900	5.37229	1.20663e-18	6.21217e-17	Zinc finger protein
TraesCS1B02G286100	2.70914	7.75799e-12	1.98859e-10	Solute carrier family 35 protein
TraesCS1B02G286300	6.00778	7.97363e-12	2.04098e-10	Cytochrome P450
TraesCS1B02G287300	-2.55695	0.00375644	0.0169025	Auxin influx transporter
TraesCS1B02G287800	2.63807	5.50199e-18	2.67615e-16	HXXXD-type acyl-transferase family protein
TraesCS1B02G288800	3.81061	5.29447e-12	1.388e-10	O-fucosyltransferase family protein
TraesCS1B02G289600	2.28708	3.84667e-06	3.92613e-05	Guanylyl cyclase
TraesCS1B02G289700	2.37897	1.12276e-07	1.54568e-06	Adenine nucleotide alpha hydrolases-like superfamily protein
TraesCS1B02G290000	2.73752	2.73615e-20	1.62539e-18	Plant/T7H20-70 protein
TraesCS1B02G290200	-1.37741	8.25192e-12	2.10924e-10	Bel1-like homeodomain protein 1
TraesCS1B02G290500	1.44779	8.25117e-05	0.000615148	Transcription factor
TraesCS1B02G291500	1.87533	2.0194e-11	4.89621e-10	Aldo-keto reductase
TraesCS1B02G291600	1.84182	1.02794e-05	9.55196e-05	CASP-like protein
TraesCS1B02G292200	8.80305	4.69479e-05	0.000372667	Glycerol-3-phosphate acyltransferase
TraesCS1B02G292300	1.40814	0.000113392	0.00081653	S-acyltransferase
TraesCS1B02G292800	2.8501	2.01241e-05	0.000174785	Heavy metal transport/detoxification superfamily protein
TraesCS1B02G292900	1.2051	1.33431e-05	0.000120939	F-box family protein
TraesCS1B02G294300	4.54973	0.000565097	0.00334378	70 kDa heat shock protein
TraesCS1B02G294400	1.00781	8.5555e-07	9.93932e-06	Ubiquitin conjugating enzyme E2
TraesCS1B02G296100	4.2854	0.0028394	0.0133414	F-box protein
TraesCS1B02G296300	1.16472	1.71997e-07	2.29178e-06	Histone H2A
TraesCS1B02G296400	3.91698	2.46323e-09	4.45246e-08	arginine-glutamic acid dipeptide repeat protein
TraesCS1B02G296900	1.53752	2.66915e-09	4.80196e-08	Lung seven transmembrane receptor family protein
TraesCS1B02G298100	-1.33779	7.0296e-06	6.77859e-05	DNA helicase
TraesCS1B02G298800	-2.59756	0.0114425	0.0428183	Ubiquitin carboxyl-terminal hydrolase-related protein
TraesCS1B02G299200	8.22882	0.00168907	0.00858935	Atrial natriuretic peptide receptor 3
TraesCS1B02G299300	2.95909	1.9458e-18	9.8158e-17	QWRF motif protein (DUF566)
TraesCS1B02G299600	8.73697	0.000899765	0.00498327	cytochrome P450, family 98, subfamily A, polypeptide 8
TraesCS1B02G299700	4.83289	0.000801979	0.00451402	Blue copper protein
TraesCS1B02G300600	3.9906	8.08817e-11	1.81663e-09	Aminotransferase-related family protein
TraesCS1B02G301400	3.22262	6.30849e-18	3.05501e-16	CTD small phosphatase-like protein
TraesCS1B02G302100	-1.16373	0.000155642	0.00107953	Zinc finger CCCH domain-containing protein 4
TraesCS1B02G303100	5.70966	1.11307e-08	1.81983e-07	Transcriptional regulator MraZ
TraesCS1B02G303300	3.1635	0.00567965	0.0239708	Disease resistance protein (TIR-NBS-LRR class) family
TraesCS1B02G304800	4.09452	0.00524296	0.0224197	Phosphatidylethanolamine-binding protein
TraesCS1B02G305200	1.10092	0.00196806	0.00979606	Receptor protein kinase, putative
TraesCS1B02G305600	3.88452	6.70714e-05	0.000511541	Glutaredoxin-like
TraesCS1B02G305800	2.83519	0.000129335	0.000918031	LIGHT-DEPENDENT SHORT HYPOCOTYLS-like protein (DUF640)
TraesCS1B02G306500	-7.84549	0.00714676	0.0290204	Zinc transporter
TraesCS1B02G307000	-3.77259	0.0111814	0.0420704	Dehydration responsive element binding transcription factor
TraesCS1B02G308200	8.39067	3.47239e-29	3.84836e-27	WRKY transcription factor
TraesCS1B02G309300	-1.04989	3.59608e-05	0.00029427	DNA helicase
TraesCS1B02G309400	-1.10352	0.00276556	0.0130549	Non-specific serine/threonine protein kinase
TraesCS1B02G310300	3.15343	2.81964e-41	5.8817e-39	Expansin
TraesCS1B02G310900	4.18322	0.0016864	0.00858059	WRKY transcription factor
TraesCS1B02G311000	4.34577	0.00182226	0.00915696	WRKY transcription factor
TraesCS1B02G311700	8.12928	0.0017349	0.00878313	Receptor-like kinase
TraesCS1B02G312100	2.18678	7.50604e-12	1.92741e-10	Glycosyltransferase
TraesCS1B02G314700	2.92456	1.90928e-12	5.26389e-11	Protein kinase-like protein
TraesCS1B02G315300	-2.32117	6.57437e-07	7.81038e-06	Protein BREAST CANCER SUSCEPTIBILITY 1-like protein
TraesCS1B02G315436	-2.04731	0.00639864	0.0264742	#
TraesCS1B02G316100	4.34577	0.000925299	0.00510056	DNA-directed RNA polymerase subunit beta
TraesCS1B02G316300	1.1379	1.06345e-05	9.84915e-05	RING/U-box superfamily protein
TraesCS1B02G317800	1.71919	0.00010936	0.000791174	FBD-associated F-box protein
TraesCS1B02G320500	5.09283	8.53021e-31	1.04422e-28	Disease resistance protein (NBS-LRR class) family
TraesCS1B02G321600	1.00416	0.000206765	0.0013812	Glutamate formiminotransferase 1
TraesCS1B02G323000	1.95189	1.63894e-06	1.80442e-05	Serine/threonine-protein kinase
TraesCS1B02G323100	1.63364	0.00149806	0.00774992	Serine/threonine-protein kinase
TraesCS1B02G323800	2.38143	4.96464e-05	0.000391701	SOSS complex subunit B-like protein
TraesCS1B02G324000	4.72281	9.6438e-12	2.435e-10	Calcium-transporting ATPase
TraesCS1B02G325800	1.1913	0.000197887	0.00132935	Metacaspase
TraesCS1B02G326400	-1.0735	7.1446e-07	8.42496e-06	Structural maintenance of chromosomes protein
TraesCS1B02G326500	-4.83289	0.000239082	0.0015685	Ethylene-responsive transcription factor, putative
TraesCS1B02G331200	8.11201	0.0125106	0.0460978	Peroxidase
TraesCS1B02G331300	4.58996	3.0532e-06	3.17079e-05	Peroxidase
TraesCS1B02G331900	-1.80735	0.000722931	0.00413189	Heat shock protein
TraesCS1B02G332400	2.43085	6.0824e-37	1.04877e-34	Indole-3-acetic acid-amido synthetase GH3.3, putative
TraesCS1B02G332700	1.97642	4.0802e-21	2.62347e-19	NAD(P)H dehydrogenase (Quinone)
TraesCS1B02G333400	-1.87994	1.48986e-06	1.65446e-05	Kinesin-like
TraesCS1B02G333800	6.34282	2.21887e-11	5.35656e-10	GDSL esterase/lipase
TraesCS1B02G334100	-4.1565	0.00382087	0.0171467	Cyclic nucleotide-gated channel
TraesCS1B02G339100	1.63563	6.33677e-07	7.5536e-06	p-loop containing nucleoside triphosphate hydrolases superfamily protein
TraesCS1B02G340400	-1.09472	2.08675e-09	3.81758e-08	tRNA pseudouridine synthase d, putative
TraesCS1B02G341400	3.17834	0.00395938	0.0176895	Kunitz trypsin inhibitor
TraesCS1B02G342100	-1.14168	0.000152623	0.00106123	E3 ubiquitin-protein ligase MARCH6
TraesCS1B02G346300	2.0169	5.08672e-16	2.07563e-14	TCP family transcription factor containing protein
TraesCS1B02G347900	-1.37972	3.62826e-08	5.45645e-07	Auxin response factor
TraesCS1B02G348000	4.71253	1.22053e-12	3.43014e-11	O-methyltransferase-like protein
TraesCS1B02G350700	1.41969	2.1049e-08	3.30591e-07	Gamma-glutamyl hydrolase
TraesCS1B02G350800	-9.46489	3.79391e-06	3.8768e-05	Non-symbiotic hemoglobin
TraesCS1B02G352600	7.86625	0.00377529	0.0169746	Receptor-like protein kinase
TraesCS1B02G354000	1.85568	1.05841e-18	5.48016e-17	HXXXD-type acyl-transferase family protein
TraesCS1B02G355700	15.1928	8.09559e-83	1.46919e-79	Receptor-like protein kinase
TraesCS1B02G359400	8.40939	0.00051705	0.00309505	Receptor-like protein kinase
TraesCS1B02G359800	1.75229	0.00742632	0.0299979	Alpha-glucan water dikinase
TraesCS1B02G360900	3.43155	0.000190572	0.00128593	Glycosyltransferase
TraesCS1B02G361200	10.1464	4.58159e-07	5.61707e-06	Late embryogenesis abundant hydroxyproline-rich glycoprotein family, putative
TraesCS1B02G361500	5.14043	7.24751e-20	4.1788e-18	Glycosyltransferase
TraesCS1B02G361600	2.68846	2.53053e-12	6.88517e-11	Glycosyltransferase
TraesCS1B02G363000	1.14988	0.00603189	0.0251995	26S proteasome non-ATPase regulatory subunit 1
TraesCS1B02G363500	8.58246	0.00034494	0.00217209	Cytochrome P450
TraesCS1B02G363600	1.45778	1.95643e-07	2.58173e-06	Elongation factor G
TraesCS1B02G363700	1.65652	7.29283e-08	1.03986e-06	Fatty acid oxidation complex subunit alpha
TraesCS1B02G364100	1.71715	6.76109e-11	1.53953e-09	DNA glycosylase
TraesCS1B02G365000	-1.18379	4.94159e-05	0.000390083	Leucine-rich repeat receptor-like protein kinase family protein
TraesCS1B02G366000	3.20789	0.000646616	0.00375603	Disease resistance protein (NBS-LRR class) family
TraesCS1B02G367900	8.40939	0.000831245	0.0046542	NBS-LRR-like resistance protein
TraesCS1B02G372300	2.77259	0.00657835	0.0271096	F-box family protein
TraesCS1B02G374600	-1.17847	0.000206023	0.00137687	Ras-like protein
TraesCS1B02G374900	3.79647	4.73999e-09	8.19642e-08	WRKY transcription factor
TraesCS1B02G375000	-1.40948	1.55203e-11	3.80753e-10	Myosin
TraesCS1B02G375900	-1.04542	4.12745e-08	6.14227e-07	Histone H3
TraesCS1B02G376000	8.40939	0.00121498	0.0064571	Protein kinase-like protein
TraesCS1B02G376100	-1.07922	0.00717029	0.0290915	Histone H4
TraesCS1B02G376200	-1.28313	1.45023e-09	2.72592e-08	Histone H4
TraesCS1B02G377700	1.22545	3.64014e-07	4.55752e-06	Exostosin-2
TraesCS1B02G378300	-1.42117	6.98374e-10	1.375e-08	Histone H2B
TraesCS1B02G378600	-1.02177	9.02665e-05	0.000667341	Histone H3
TraesCS1B02G379300	2.26234	2.40963e-06	2.55992e-05	cotton fiber (DUF761)
TraesCS1B02G379700	2.78329	6.52601e-05	0.000499353	Cytokinin riboside 5'-monophosphate phosphoribohydrolase
TraesCS1B02G382200	2.23133	0.00114941	0.00614961	Pectin lyase-like superfamily protein
TraesCS1B02G382700	-2.73897	8.30059e-09	1.38392e-07	Pectin lyase-like superfamily protein
TraesCS1B02G383600	3.79008	0.00795176	0.0317151	MYB transcription factor
TraesCS1B02G384500	3.23107	1.95099e-10	4.14658e-09	Sec14p-like phosphatidylinositol transfer family protein
TraesCS1B02G386200	-1.31941	2.91189e-09	5.21796e-08	Histone H2B
TraesCS1B02G386400	-1.32346	1.47998e-08	2.37257e-07	Histone H2B
TraesCS1B02G386500	-1.44385	9.86178e-12	2.48831e-10	Histone H2B
TraesCS1B02G386600	-1.4697	5.66625e-09	9.69418e-08	Histone H2B
TraesCS1B02G386700	-1.03033	0.000104076	0.000757401	Histone H2B
TraesCS1B02G387100	-1.38152	6.1619e-09	1.04878e-07	Histone H2B
TraesCS1B02G388700	-1.21227	0.00295606	0.0138069	Methyltransferase
TraesCS1B02G389700	-9.70851	1.81034e-05	0.000158792	Ethylene-responsive transcription factor
TraesCS1B02G392000	5.5008	1.39912e-18	7.15749e-17	AP2/B3 transcription factor family protein
TraesCS1B02G392200	8.36778	1.34192e-26	1.24888e-24	AP2/B3 transcription factor family protein
TraesCS1B02G392300	6.50227	3.07923e-85	6.77355e-82	AP2/B3 transcription factor family protein
TraesCS1B02G393400	1.62547	1.77276e-06	1.93196e-05	RING/U-box superfamily protein
TraesCS1B02G394300	9.63178	0.000229697	0.0015134	Laccase
TraesCS1B02G394900	9.11201	1.85892e-05	0.00016266	Protein kinase family protein
TraesCS1B02G395200	2.87699	0.00132752	0.00697302	DUF1639 family protein
TraesCS1B02G395400	3.29834	4.31846e-13	1.2853e-11	Transporter-like protein
TraesCS1B02G396200	2.06921	2.93936e-08	4.49302e-07	1,2-dihydroxy-3-keto-5-methylthiopentene dioxygenase
TraesCS1B02G401700	9.80305	2.74106e-07	3.51616e-06	Myb transcription factor
TraesCS1B02G402400	-3.16292	1.22553e-07	1.67667e-06	Ulp1 protease family, C-terminal catalytic domain containing protein, expressed
TraesCS1B02G403900	3.79008	0.00929091	0.0361246	Avr9/Cf-9 rapidly elicited protein
TraesCS1B02G407300	-2.42626	0.00106722	0.00578015	GDSL esterase/lipase
TraesCS1B02G407500	-1.45908	0.0124788	0.0459991	GDSL esterase/lipase
TraesCS1B02G410400	5.37504	1.53428e-05	0.00013694	CASP-like protein
TraesCS1B02G410600	9.30682	0.000216639	0.00143921	Kinase, putative
TraesCS1B02G410800	1.0396	0.00460728	0.020098	2-oxoglutarate (2OG) and Fe(II)-dependent oxygenase superfamily protein
TraesCS1B02G411900	4.6007	4.64075e-09	8.03438e-08	O-acyltransferase WSD1
TraesCS1B02G413900	11.4564	2.3412e-18	1.17614e-16	Core-2/I-branching beta-1,6-N-acetylglucosaminyltransferase family protein
TraesCS1B02G414300	-1.57306	1.33322e-13	4.21521e-12	Formin-like protein
TraesCS1B02G416700	3.43911	0.00276893	0.0130648	Serine carboxypeptidase family protein, expressed
TraesCS1B02G418000	1.87694	0.000416543	0.00255926	U-box domain-containing family protein
TraesCS1B02G418800	8.98299	9.03476e-37	1.53595e-34	Protein PLANT CADMIUM RESISTANCE 2
TraesCS1B02G420800	2.50744	5.11036e-08	7.47925e-07	Gibberellin 2-oxidase
TraesCS1B02G423200	9.87652	7.13611e-07	8.41632e-06	Cytochrome P450 family protein, expressed
TraesCS1B02G423500	1.03497	2.06077e-07	2.70565e-06	Protein DEHYDRATION-INDUCED 19
TraesCS1B02G423600	1.43215	4.42967e-10	8.96206e-09	Chaperone protein dnaJ
TraesCS1B02G425000	1.55825	3.34087e-08	5.062e-07	Fasciclin-like arabinogalactan protein
TraesCS1B02G426500	-1.07447	0.0015919	0.00817424	F-box protein (DUF295)
TraesCS1B02G426600	-1.02899	0.0114376	0.0428088	F-box protein (DUF295)
TraesCS1B02G427200	-1.27302	0.00234628	0.0113608	F-box protein
TraesCS1B02G427700	2.57682	8.16733e-08	1.15235e-06	60S ribosomal protein L18A
TraesCS1B02G428000	-2.53215	1.01998e-05	9.48288e-05	Cytochrome b561 domain-containing protein
TraesCS1B02G429600	1.60817	0.0013654	0.00714254	F-box protein
TraesCS1B02G430000	2.77144	5.73556e-16	2.32861e-14	Ubiquitin carboxyl-terminal hydrolase 2
TraesCS1B02G432700	-1.22884	0.00740922	0.0299338	Chlorophyll a-b binding protein, chloroplastic
TraesCS1B02G433700	8.11201	0.0101786	0.0390186	B12D protein
TraesCS1B02G434200	-2.28096	0.00779061	0.03119	Subtilisin-like protease
TraesCS1B02G435900	4.5453	6.40759e-19	3.3927e-17	Sugar transporter protein
TraesCS1B02G436500	8.99435	1.66023e-05	0.000146832	Iron-sulfur cluster assembly protein
TraesCS1B02G437500	5.06154	2.45496e-41	5.13575e-39	Short chain dehydrogenase/reductase
TraesCS1B02G439900	-1.20223	1.73396e-09	3.211e-08	Aldose 1-epimerase-like
TraesCS1B02G440300	3.64082	4.28518e-05	0.00034361	WRKY transcription factor
TraesCS1B02G440500	1.41823	0.00231249	0.0112309	WRKY transcription factor
TraesCS1B02G445600	4.97552	2.53837e-05	0.000215439	Galactoside 2-alpha-L-fucosyltransferase
TraesCS1B02G447000	2.33588	2.06441e-09	3.77957e-08	Disease resistance protein RPM1
TraesCS1B02G447800	7.59495	0.0135818	0.049294	DUF1645 family protein
TraesCS1B02G447900	8.02237	0.00343154	0.0156613	Cinnamoyl-CoA reductase
TraesCS1B02G448100	1.54597	0.000404772	0.0024973	Polygalacturonase
TraesCS1B02G448200	-3.25538	1.70006e-12	4.71754e-11	GATA transcription factor, putative
TraesCS1B02G450600	-1.07737	0.00779561	0.0312065	Phosphatidate cytidylyltransferase, mitochondrial
TraesCS1B02G451700	1.05776	1.93188e-06	2.09031e-05	receptor kinase 1
TraesCS1B02G453300	8.40939	0.000403237	0.00248993	WRKY transcription factor
TraesCS1B02G454000	11.14	9.91312e-14	3.16592e-12	Receptor-like protein kinase, putative,expressed
TraesCS1B02G454100	11.7731	7.11073e-15	2.5978e-13	Receptor-like protein kinase, putative,expressed
TraesCS1B02G454200	11.7718	3.01629e-20	1.78305e-18	Glucan endo-1,3-beta-glucosidase 3
TraesCS1B02G454400	10.6042	4.22476e-13	1.25845e-11	Receptor-like protein kinase, putative,expressed
TraesCS1B02G454600	10.2248	9.50813e-07	1.09593e-05	Receptor-like protein kinase, putative,expressed
TraesCS1B02G455100	13.9664	2.31097e-36	3.82136e-34	S-type anion channel
TraesCS1B02G455200	1.23276	2.11926e-07	2.77541e-06	ATP-dependent zinc metalloprotease FtsH 1
TraesCS1B02G455900	2.15449	7.36919e-09	1.2383e-07	Late embryogenesis abundant protein Lea14
TraesCS1B02G456200	7.54446	4.29979e-28	4.41486e-26	S-type anion channel
TraesCS1B02G456300	5.31813	3.05892e-09	5.45451e-08	S-type anion channel
TraesCS1B02G456700	1.19319	6.33661e-08	9.13035e-07	Calcium-dependent protein kinase
TraesCS1B02G459500	1.14874	8.19874e-07	9.55165e-06	Indole-3-acetic acid-amido synthetase GH3.3
TraesCS1B02G459800	3.953	1.87197e-08	2.95927e-07	Amino acid transporter family protein
TraesCS1B02G460100	1.67646	0.000133317	0.000942885	Disease resistance protein (NBS-LRR class) family
TraesCS1B02G460700	3.30875	2.33133e-05	0.000199782	Polyol transporter
TraesCS1B02G461200	8.92679	7.25075e-05	0.000548278	light harvesting complex photosystem II
TraesCS1B02G462600	-1.4397	0.00984144	0.0379662	Tesmin/TSO1-like CXC domain-containing protein
TraesCS1B02G462900	-1.22752	0.00850258	0.0335555	Tesmin tso1-like cxc domain-containing protein
TraesCS1B02G464900	9.76487	3.52964e-05	0.000289453	ATP-dependent zinc metalloprotease FtsH
TraesCS1B02G465000	6.50728	7.08027e-28	7.16835e-26	ATP-dependent zinc metalloprotease FtsH
TraesCS1B02G465900	1.2156	0.0135282	0.0491363	Leucine-rich repeat receptor-like protein kinase family protein
TraesCS1B02G466400	10.7731	2.76674e-14	9.47374e-13	Disease resistance protein
TraesCS1B02G469500	1.76347	5.87461e-12	1.52849e-10	Disease resistance protein (NBS-LRR class) family
TraesCS1B02G470900	9.59495	1.70032e-05	0.000150103	Calmodulin, putative
TraesCS1B02G471700	1.20356	6.01212e-05	0.000464586	Disease resistance protein RPP13
TraesCS1B02G473200	1.58533	8.90812e-10	1.72672e-08	transmembrane protein, putative (DUF247)
TraesCS1B02G473500	2.09254	3.92408e-07	4.88438e-06	ARM repeat superfamily protein
TraesCS1B02G475800	2.47176	2.10383e-14	7.28633e-13	nuclease
TraesCS1B02G477900	4.68499	1.47415e-24	1.20644e-22	Pectinesterase
TraesCS1B02G478400	2.88682	2.18106e-11	5.27055e-10	UDP-glucose-4-epimerase
TraesCS1B02G479600	2.06182	5.42046e-11	1.25193e-09	30S ribosomal protein S7
TraesCS1B02G480100	-1.51819	1.61432e-16	6.87312e-15	Argonaute
TraesCS1B02G481000	2.4357	0.001085	0.00586202	D111/G-patch domain-containing protein
TraesCS1B02G481300	4.94382	6.68072e-09	1.12888e-07	O-methyltransferase-like protein
TraesCS1B02G481400	8.80305	0.00226304	0.0110328	O-methyltransferase-like protein
TraesCS1B02G481500	4.34892	3.15904e-11	7.48437e-10	O-methyltransferase-like protein
TraesCS1D02G002400	-1.52205	2.93833e-14	1.00329e-12	RING-finger E3 ubiquitin ligase, putative
TraesCS1D02G005000	-10.5216	1.17272e-11	2.93351e-10	Protein kinase family protein
TraesCS1D02G005100	-3.02857	0.000194948	0.00131301	Receptor-like protein kinase
TraesCS1D02G005400	3.03642	0.00114854	0.00614629	disease resistance protein (TIR-NBS-LRR class)
TraesCS1D02G007700	1.05431	7.18188e-06	6.90943e-05	Protein DJ-1
TraesCS1D02G009100	3.67888	7.97798e-12	2.04137e-10	Glucan 1,3-beta-glucosidase
TraesCS1D02G009300	1.79112	7.39348e-06	7.08244e-05	Pm3-like disease resistance protein
TraesCS1D02G010200	-1.2435	8.8135e-13	2.5149e-11	Formin-like protein
TraesCS1D02G012000	2.39774	1.6976e-05	0.000149917	Defensin
TraesCS1D02G012600	1.54626	0.00109179	0.00589133	Defensin
TraesCS1D02G012800	11.2722	1.00257e-15	3.98133e-14	Serine/threonine-protein kinase
TraesCS1D02G012900	9.61348	4.0332e-07	5.01332e-06	Serine/threonine-protein kinase
TraesCS1D02G013200	1.23199	8.51704e-08	1.19727e-06	Ras-like protein
TraesCS1D02G013300	1.02085	2.55021e-05	0.000216191	Ras-related protein Rab-11A
TraesCS1D02G013400	8.22882	0.00298159	0.0139046	12-oxophytodienoate reductase-like protein
TraesCS1D02G013700	9.17991	1.43764e-05	0.000129208	12-oxophytodienoate reductase-like protein
TraesCS1D02G013800	7.61716	4.95876e-21	3.16593e-19	Serine/threonine-protein kinase
TraesCS1D02G017600	7.73697	0.00770924	0.030929	Disease resistance protein (NBS-LRR class) family
TraesCS1D02G018700	10.42	1.48531e-08	2.37912e-07	NBS-LRR disease resistance protein, putative, expressed
TraesCS1D02G019000	-2.98489	0.0133627	0.0486727	Caffeoyl-CoA O-methyltransferase
TraesCS1D02G019600	2.28345	5.37503e-05	0.000420276	Disease resistance protein RPM1
TraesCS1D02G019700	3.91456	3.39693e-08	5.13836e-07	Disease resistance protein RPM1
TraesCS1D02G022900	2.1924	6.71281e-25	5.60755e-23	Serine/arginine repetitive matrix protein 2 isoform 1
TraesCS1D02G023000	1.90314	0.00299628	0.0139615	Disease resistance protein (TIR-NBS-LRR class) family
TraesCS1D02G024500	3.72732	7.65698e-08	1.08604e-06	Leucine-rich repeat receptor-like protein kinase family protein
TraesCS1D02G024700	-1.39474	1.10232e-05	0.00010169	Dehydration-induced 19-like protein
TraesCS1D02G026000	1.88821	1.49841e-13	4.69454e-12	NBS-LRR disease resistance protein, putative, expressed
TraesCS1D02G028200	1.28133	0.000312621	0.00198981	Disease resistance protein (TIR-NBS-LRR class) family
TraesCS1D02G028800	2.64499	0.000178945	0.00121686	NBS-LRR-like resistance protein
TraesCS1D02G029000	2.55314	1.87691e-09	3.45984e-08	Exocyst complex component, putative
TraesCS1D02G029300	8.93664	0.00206722	0.0102216	O-acyltransferase WSD1
TraesCS1D02G029900	1.99413	1.59296e-18	8.10913e-17	NBS-LRR disease resistance protein-like protein
TraesCS1D02G030000	2.43106	4.64582e-19	2.4926e-17	Receptor-like protein kinase, putative,expressed
TraesCS1D02G030200	2.40481	3.88504e-05	0.000315029	Disease resistance protein RPM1
TraesCS1D02G031500	1.36823	0.000649542	0.00376911	Rab5-interacting family protein
TraesCS1D02G032100	-1.15148	1.5597e-05	0.000138922	F-box domain containing protein, expressed
TraesCS1D02G032600	1.80368	6.09314e-09	1.03756e-07	Protein kinase
TraesCS1D02G035600	1.11125	0.000525522	0.00313697	ERD (Early-responsive to dehydration stress) family protein
TraesCS1D02G036500	3.61244	0.00162652	0.00832376	Clathrin assembly protein, putative, expressed
TraesCS1D02G036900	3.23478	0.00366879	0.0165707	Cysteine-rich receptor-kinase-like protein
TraesCS1D02G037900	1.57154	0.0114618	0.0428759	Chalcone-flavonone isomerase family protein
TraesCS1D02G039300	12.9561	1.17092e-18	6.03689e-17	Phenylalanine ammonia-lyase
TraesCS1D02G039400	9.60733	7.69215e-05	0.000578282	Phenylalanine ammonia-lyase
TraesCS1D02G039800	-1.15776	3.44051e-07	4.32698e-06	Histone H2A
TraesCS1D02G040000	-1.66883	8.74796e-15	3.15309e-13	Inorganic pyrophosphatase family protein
TraesCS1D02G040100	-1.16183	7.05403e-11	1.60071e-09	Poly [ADP-ribose] polymerase
TraesCS1D02G040400	1.23785	2.5212e-06	2.66675e-05	NBS-LRR-like resistance protein
TraesCS1D02G041500	9.49852	5.436e-07	6.5648e-06	Zinc finger family protein
TraesCS1D02G041600	7.73697	0.010335	0.039453	Zinc finger family protein
TraesCS1D02G042100	5.33703	1.77335e-13	5.48725e-12	3-ketoacyl-CoA synthase
TraesCS1D02G042300	8.50515	0.00119591	0.00637024	3-ketoacyl-CoA synthase
TraesCS1D02G042900	-1.2054	4.23044e-08	6.27752e-07	Chaperone protein dnaJ
TraesCS1D02G045500	11.3443	4.97296e-17	2.22016e-15	Agamous MADS-box transcription factor
TraesCS1D02G046700	-1.17615	5.08239e-07	6.16855e-06	methyl-coenzyme M reductase II subunit gamma, putative (DUF3741)
TraesCS1D02G047700	-1.96899	5.69312e-11	1.31198e-09	Membrane-associated kinase regulator-like protein, putative
TraesCS1D02G047800	1.17164	0.00909418	0.035487	Major heat shock 70 kDa protein Ab
TraesCS1D02G048300	-7.73697	0.00771333	0.0309403	Cytochrome P450 family protein, expressed
TraesCS1D02G048900	4.52838	9.21483e-06	8.64912e-05	Receptor-like protein kinase
TraesCS1D02G049000	7.87139	9.06923e-25	7.50688e-23	Lectin receptor kinase
TraesCS1D02G049100	11.0901	1.87042e-11	4.55325e-10	transmembrane protein
TraesCS1D02G050200	9.27612	1.03962e-05	9.64949e-05	Leucine-rich repeat receptor-like protein kinase family protein, putative
TraesCS1D02G051000	1.97152	3.10372e-07	3.94234e-06	Receptor protein kinase, putative
TraesCS1D02G051400	-2.18057	0.00359936	0.0163058	Disease resistance protein
TraesCS1D02G053000	-1.19879	9.09891e-08	1.2707e-06	Defensin
TraesCS1D02G054000	-3.07308	2.01094e-12	5.52793e-11	Wuschel-related homeobox protein
TraesCS1D02G057300	3.57316	2.71292e-14	9.30263e-13	Pyrimidine-specific ribonucleoside hydrolase
TraesCS1D02G059200	4.12537	9.98398e-13	2.83108e-11	AP2-like ethylene-responsive transcription factor
TraesCS1D02G059500	9.82972	9.21384e-06	8.64912e-05	Receptor-like protein kinase
TraesCS1D02G060500	3.3004	1.07445e-18	5.5553e-17	Patatin
TraesCS1D02G061500	-1.74622	3.94766e-12	1.05163e-10	Interactor of constitutive active ROPs 2, chloroplastic
TraesCS1D02G062800	4.34079	1.78772e-08	2.83598e-07	Glycosyltransferase
TraesCS1D02G065300	-1.02988	0.00211635	0.0104283	Trehalose-6-phosphate synthase
TraesCS1D02G066000	1.07039	0.000492677	0.0029712	Transducin/WD-like repeat-protein
TraesCS1D02G067700	3.43842	1.3436e-20	8.18244e-19	Kinase family protein
TraesCS1D02G067800	2.33972	3.89991e-16	1.60489e-14	Acyl-CoA dehydrogenase, putative
TraesCS1D02G069500	2.16993	0.0128416	0.0470926	neuronal PAS domain protein
TraesCS1D02G071800	2.55386	5.26393e-06	5.1989e-05	Phosphoinositide phospholipase C
TraesCS1D02G072100	1.03742	0.00616831	0.0256719	Disease resistance protein (CC-NBS-LRR class) family
TraesCS1D02G072200	1.80876	4.30153e-09	7.48996e-08	Zinc finger CCCH domain-containing protein
TraesCS1D02G072900	4.98734	1.01282e-53	4.29956e-51	WRKY transcription factor
TraesCS1D02G073500	-2.14264	2.69722e-13	8.1749e-12	Regulator of chromosome condensation (RCC1) family protein
TraesCS1D02G074000	4.26053	0.00191903	0.00957429	F-box protein
TraesCS1D02G074200	1.26849	0.00623353	0.0259048	SWIB/MDM2 and Plus-3 and GYF domain-containing protein
TraesCS1D02G075600	-3.27813	1.79352e-05	0.000157526	Homeobox protein knotted-1-like 1
TraesCS1D02G077900	-1.16405	1.11952e-10	2.45819e-09	Formin-like protein
TraesCS1D02G078600	11.6677	4.78892e-14	1.58811e-12	MYB transcription factor
TraesCS1D02G078700	-3.00994	9.66835e-09	1.5951e-07	DNA mismatch repair protein MutL
TraesCS1D02G079900	-2.12512	1.00105e-07	1.38919e-06	Auxin influx transporter
TraesCS1D02G081100	1.96523	0.00771049	0.0309323	Lecithin-cholesterol acyltransferase-like 1
TraesCS1D02G081200	3.12489	2.99713e-23	2.2269e-21	Glutathione S-transferase
TraesCS1D02G081500	-1.07092	5.25888e-05	0.000412082	myosin heavy chain, cardiac protein
TraesCS1D02G081600	-1.33891	5.63927e-08	8.19168e-07	Histone H4
TraesCS1D02G081700	1.36719	0.00331302	0.0152003	Germin-like protein 1
TraesCS1D02G082500	3.84549	1.19162e-07	1.63365e-06	Non-specific serine/threonine protein kinase
TraesCS1D02G082600	2.16565	4.08581e-12	1.08524e-10	Non-specific serine/threonine protein kinase
TraesCS1D02G083600	2.56731	2.61965e-14	8.99127e-13	Aspartic proteinase
TraesCS1D02G083700	2.6354	5.87027e-12	1.52791e-10	Thioesterase family protein
TraesCS1D02G083900	1.33494	4.30366e-05	0.000344863	Low temperature and salt responsive protein
TraesCS1D02G084200	1.30085	2.05137e-08	3.22532e-07	Basic helix-loop-helix transcription factor
TraesCS1D02G084500	3.93695	0.000767212	0.00434697	Peptide chain release factor 1
TraesCS1D02G086700	1.0035	1.1156e-07	1.53669e-06	Aminotransferase
TraesCS1D02G087100	1.65208	0.00310458	0.014384	F-box/RNI-like/FBD-like domains-containing protein
TraesCS1D02G088700	3.23185	1.53906e-05	0.000137303	extracellular ligand-gated ion channel protein (DUF3537)
TraesCS1D02G088800	1.72854	3.92753e-18	1.94347e-16	Alpha-mannosidase
TraesCS1D02G090000	2.75955	3.5391e-30	4.15041e-28	Sucrose-phosphatase
TraesCS1D02G091900	1.69431	0.00657831	0.0271096	Ubiquitin-like-specific protease 1A
TraesCS1D02G092900	1.23012	0.000299899	0.00191842	NH(3)-dependent NAD(+) synthetase
TraesCS1D02G093800	-1.70044	7.27803e-05	0.000550054	Coiled-coil domain-containing protein SCD2
TraesCS1D02G094200	8.88671	3.57675e-05	0.000292886	Transcription factor basic helix-loop-helix
TraesCS1D02G094700	4.62552	1.30869e-05	0.000118911	Glutathione S-transferase
TraesCS1D02G094900	5.73791	3.88114e-14	1.30375e-12	Glutathione S-transferase
TraesCS1D02G096500	-1.11013	0.00214151	0.0105318	Replication protein A 70 kDa DNA-binding subunit
TraesCS1D02G098000	2.27766	7.26613e-08	1.03668e-06	1-aminocyclopropane-1-carboxylate oxidase
TraesCS1D02G098100	1.85059	1.22074e-07	1.67073e-06	1-aminocyclopropane-1-carboxylate oxidase
TraesCS1D02G099000	2.34289	5.0902e-23	3.71738e-21	NBS-LRR disease resistance protein-like protein
TraesCS1D02G099400	-1.31793	0.00195085	0.00971674	transmembrane protein, putative (DUF247)
TraesCS1D02G100200	-2.42235	5.99043e-10	1.18976e-08	Heavy metal transport/detoxification superfamily protein
TraesCS1D02G101900	2.50821	5.46948e-15	2.01851e-13	Glucan 1,3-beta-glucosidase
TraesCS1D02G102100	8.73697	9.93488e-05	0.000726239	BTB/POZ/MATH-domain protein
TraesCS1D02G102200	-1.48448	0.01259	0.0463267	BTB/POZ domain containing protein, expressed
TraesCS1D02G103200	4.6615	0.000359929	0.00225397	Lipase
TraesCS1D02G103500	2.52898	1.54298e-07	2.07538e-06	Phenylalanine ammonia-lyase
TraesCS1D02G104500	-2.42223	0.0105817	0.0402338	WAT1-related protein
TraesCS1D02G104800	1.16027	0.00146003	0.00757915	Leucine aminopeptidase, putative
TraesCS1D02G106700	4.9525	1.0932e-17	5.19697e-16	glucan synthase-like 4
TraesCS1D02G108100	3.29795	6.09964e-27	5.82619e-25	EGG APPARATUS-1 protein
TraesCS1D02G108500	-1.46868	0.0018502	0.00928323	4Fe-4S ferredoxin, iron-sulfur binding protein
TraesCS1D02G108800	-2.38507	0.000888319	0.00492923	Gibberellin 2-oxidase
TraesCS1D02G109100	3.73345	6.41916e-20	3.71595e-18	GDSL esterase/lipase
TraesCS1D02G109300	-1.0043	9.70694e-08	1.34964e-06	evolutionarily conserved C-terminal region 2
TraesCS1D02G111200	9.32942	0.000117762	0.000844637	Cytochrome P450
TraesCS1D02G112000	4.20477	4.8766e-08	7.16024e-07	Basic helix-loop-helix transcription factor
TraesCS1D02G112500	1.58018	0.000840781	0.00470195	Zinc transporter protein
TraesCS1D02G113200	2.15987	1.06577e-05	9.8694e-05	homeobox protein knotted-1-like 6
TraesCS1D02G114000	1.0255	2.54533e-05	0.000215879	Thioredoxin-like protein
TraesCS1D02G114500	1.46823	5.6294e-05	0.000437901	Arabinogalactan peptide-like protein
TraesCS1D02G114600	5.73649	4.46154e-15	1.65833e-13	Glycerophosphodiester phosphodiesterase
TraesCS1D02G114700	1.67171	0.00129672	0.0068355	Glycerophosphodiester phosphodiesterase-like protein
TraesCS1D02G116600	-1.11122	0.000321274	0.00203881	Phosphate translocator
TraesCS1D02G117100	1.45364	9.26426e-06	8.68765e-05	Lactoylglutathione lyase
TraesCS1D02G117200	3.05232	5.50918e-05	0.000429562	Lactoylglutathione lyase
TraesCS1D02G118500	1.43335	6.41343e-06	6.23495e-05	Pentatricopeptide repeat-containing protein
TraesCS1D02G118600	2.27719	9.77615e-07	1.12361e-05	Boron transporter
TraesCS1D02G119100	-1.80083	0.00256601	0.0122515	Phototropic-responsive NPH3 family protein
TraesCS1D02G119900	3.76129	8.83287e-10	1.71259e-08	Rotundifolia-like protein
TraesCS1D02G120100	2.41858	3.46528e-07	4.35587e-06	Glycosyltransferase
TraesCS1D02G123400	1.87879	3.80833e-08	5.70596e-07	Malic enzyme
TraesCS1D02G123500	-3.33544	2.24423e-20	1.34639e-18	Auxin-responsive protein
TraesCS1D02G123700	3.00666	5.36352e-19	2.85237e-17	Phosphotransferase
TraesCS1D02G124000	1.38626	1.79376e-07	2.38267e-06	Proteasome subunit beta 2
TraesCS1D02G125100	-1.86953	3.23534e-14	1.09696e-12	basic helix-loop-helix (bHLH) DNA-binding superfamily protein
TraesCS1D02G125300	-1.01254	1.62283e-05	0.000143967	DNA helicase
TraesCS1D02G129100	-1.20239	2.81223e-07	3.59918e-06	Kinase family protein
TraesCS1D02G130200	5.29179	4.31809e-64	3.07312e-61	Peroxidase
TraesCS1D02G131600	-1.12671	0.000579928	0.00342178	DNA mismatch repair protein mutS
TraesCS1D02G132800	1.43151	0.0106137	0.0403324	Glycerol-3-phosphate acyltransferase
TraesCS1D02G133100	1.15969	3.7364e-05	0.000304482	Isochorismatase hydrolase-like
TraesCS1D02G134100	-1.02417	0.000296619	0.00190032	Cyclin family protein
TraesCS1D02G134600	1.35239	2.96864e-08	4.53492e-07	NAD(P)H dehydrogenase (Quinone)
TraesCS1D02G140300	2.03816	1.34326e-06	1.50408e-05	Protein kinase
TraesCS1D02G140400	2.68173	5.96065e-10	1.18482e-08	ABC transporter G family member
TraesCS1D02G141000	2.59059	2.02604e-23	1.52251e-21	RING finger protein
TraesCS1D02G142000	1.49501	2.71813e-05	0.000229063	Ras-related protein Rab-18
TraesCS1D02G142100	2.03914	8.66897e-08	1.21627e-06	RING finger and CHY zinc finger protein
TraesCS1D02G144400	1.55605	3.07661e-06	3.19235e-05	Plant/T7N9-9 protein
TraesCS1D02G144500	1.60858	0.00775199	0.0310579	Heat shock 70 kDa protein cognate 1
TraesCS1D02G144800	1.05798	8.14927e-06	7.73953e-05	Riboflavin kinase
TraesCS1D02G145400	-2.59619	0.00139409	0.00727534	PfkB-like carbohydrate kinase family protein
TraesCS1D02G146900	1.55458	7.10171e-11	1.61052e-09	Receptor protein kinase, putative
TraesCS1D02G147400	3.2643	9.53475e-10	1.83886e-08	Peptide transporter
TraesCS1D02G148400	-1.05503	1.36024e-05	0.000123075	Cyclin dependent kinase inhibitor
TraesCS1D02G149300	-1.51027	0.000929532	0.0051204	4-hydroxy-3-methylbut-2-en-1-yl diphosphate synthase (flavodoxin)
TraesCS1D02G151500	2.59902	3.98416e-21	2.56855e-19	Long-chain-alcohol oxidase
TraesCS1D02G152000	1.46019	3.56713e-07	4.4715e-06	Vacuolar protein sorting-associated protein 2-like protein 2
TraesCS1D02G153700	-2.20416	3.35035e-10	6.88391e-09	LIGHT-DEPENDENT SHORT HYPOCOTYLS-like protein (DUF640)
TraesCS1D02G154700	3.9914	5.87129e-13	1.72205e-11	Cytokinin riboside 5'-monophosphate phosphoribohydrolase
TraesCS1D02G154900	2.17866	5.8226e-08	8.43661e-07	Transporter-related family protein
TraesCS1D02G157000	-2.16842	0.00114327	0.00612038	Cytokinin oxidase/dehydrogenase
TraesCS1D02G157200	-1.20023	0.00179784	0.00905369	Pentatricopeptide repeat-containing protein
TraesCS1D02G158000	-2.58496	4.10125e-10	8.32778e-09	ATP-dependent RNA helicase DeaD
TraesCS1D02G158200	1.02491	0.000468556	0.00284464	Ubiquitin carboxyl-terminal hydrolase-like protein
TraesCS1D02G158900	-3.11103	0.000942825	0.00518615	Sugar fermentation stimulation protein homolog
TraesCS1D02G159500	10.9415	1.44e-10	3.11386e-09	Cotton fiber expressed protein-like protein
TraesCS1D02G161500	1.0053	6.5083e-05	0.000498155	ABC transporter G family member
TraesCS1D02G162000	5.20078	2.77002e-52	1.0473e-49	Alpha-galactosidase
TraesCS1D02G162200	1.84726	5.50111e-08	7.99792e-07	Electron transfer flavoprotein-ubiquinone oxidoreductase, mitochondrial
TraesCS1D02G162400	3.44993	5.05614e-13	1.49141e-11	Trihelix transcription factor GT-2
TraesCS1D02G163900	4.79795	4.21312e-61	2.57622e-58	Lipid transfer protein
TraesCS1D02G164900	5.3159	0.00143813	0.0074745	Benzyl alcohol O-benzoyltransferase
TraesCS1D02G165000	10.6528	6.42017e-06	6.239e-05	Benzyl alcohol O-benzoyltransferase
TraesCS1D02G165400	1.12401	2.22051e-08	3.47321e-07	Membrane steroid-binding protein
TraesCS1D02G165500	1.00127	0.000197595	0.00132776	Membrane steroid-binding protein
TraesCS1D02G165700	9.17159	5.40944e-06	5.33462e-05	Clavata3/ESR (CLE) gene family member
TraesCS1D02G166000	1.63151	0.00938874	0.0364581	Tetratricopeptide repeat (TPR)-like superfamily protein
TraesCS1D02G166500	8.86625	5.19322e-05	0.000407641	Short-chain dehydrogenase/reductase family protein
TraesCS1D02G167300	1.07746	0.00427398	0.0188514	RING finger protein
TraesCS1D02G171800	1.1682	0.00855683	0.0337292	Fiber protein Fb34
TraesCS1D02G172700	5.12928	2.66173e-06	2.80599e-05	Ripening-related protein
TraesCS1D02G172800	4.69605	1.272e-14	4.50425e-13	Carboxypeptidase
TraesCS1D02G174100	8.72565	0.00262424	0.0124883	Plant basic secretory family protein
TraesCS1D02G175100	1.71831	0.000353514	0.0022205	Receptor kinase
TraesCS1D02G175200	3.9855	4.06697e-06	4.12447e-05	Aquaporin
TraesCS1D02G175400	4.75656	2.35734e-13	7.169e-12	Kinase family protein
TraesCS1D02G175700	4.94702	7.68947e-11	1.73352e-09	Cytochrome P450 family protein
TraesCS1D02G176000	2.44585	6.53281e-14	2.12183e-12	Aquaporin-1
TraesCS1D02G176400	4.13614	0.000130012	0.000922202	Cytochrome P450 family protein
TraesCS1D02G177000	7.73697	0.00761526	0.0306211	Auxin-responsive family protein
TraesCS1D02G177700	-2.11888	4.25176e-08	6.30529e-07	Response to low sulfur protein, putative
TraesCS1D02G177900	2.07987	3.52526e-17	1.59741e-15	F-box protein SKIP31
TraesCS1D02G184500	3.87664	3.81604e-26	3.44545e-24	Cystathionine gamma-lyase
TraesCS1D02G185200	1.54096	9.39085e-11	2.08726e-09	Pectinesterase
TraesCS1D02G185900	3.25109	5.36702e-12	1.40651e-10	F-box family protein
TraesCS1D02G186600	-1.24793	0.00388181	0.0173831	Actin-depolymerizing factor
TraesCS1D02G186700	-1.11101	2.00679e-07	2.63956e-06	Membrane protein insertase YidC
TraesCS1D02G189600	12.0521	3.85119e-28	3.97675e-26	Glutathione s-transferase, putative
TraesCS1D02G189800	8.3665	3.06111e-34	4.50735e-32	Glutathione S-transferase
TraesCS1D02G190100	3.37638	0.000111141	0.000802463	Glutathione S-transferase
TraesCS1D02G190300	4.6007	2.5614e-08	3.962e-07	Glutathione S-transferase
TraesCS1D02G191000	-3.68182	0.00588349	0.0246961	Transcription factor
TraesCS1D02G191100	4.15492	7.94037e-07	9.2924e-06	Glutathione S-transferase
TraesCS1D02G191500	-3.59756	2.35721e-05	0.000201762	transcription repressor
TraesCS1D02G191900	1.09867	0.000370352	0.00231126	Glutamyl-tRNA reductase
TraesCS1D02G192900	1.67407	2.33184e-10	4.90646e-09	Xanthine dehydrogenase
TraesCS1D02G195500	1.25254	0.000672381	0.00388146	Mitochondrial carrier protein
TraesCS1D02G196400	3.53922	1.6316e-14	5.72455e-13	PLATZ transcription factor
TraesCS1D02G196500	1.83351	2.77375e-08	4.26594e-07	Ubiquitin carboxyl-terminal hydrolase, putative
TraesCS1D02G196900	1.54296	4.49693e-08	6.64985e-07	Basic helix loop helix (BHLH) family transcription factor
TraesCS1D02G198500	1.08394	0.000523603	0.00312783	Cinnamoyl-CoA reductase-like protein
TraesCS1D02G200300	1.45845	1.97279e-07	2.59954e-06	ERD (Early-responsive to dehydration stress) family protein
TraesCS1D02G200500	1.17031	6.65105e-05	0.000507822	Protein kinase family protein
TraesCS1D02G201200	3.19599	4.99641e-10	1.00387e-08	Peptide transporter
TraesCS1D02G201800	8.80305	5.02096e-05	0.000395617	Urea-proton symporter DUR3
TraesCS1D02G202200	1.73528	4.27429e-11	9.98678e-10	zinc finger B-box protein
TraesCS1D02G202300	3.42111	1.20265e-23	9.18009e-22	S-adenosyl-L-methionine-dependent methyltransferases superfamily protein
TraesCS1D02G203000	10.0544	5.42602e-06	5.35025e-05	PLAC8 family protein
TraesCS1D02G203300	-1.64455	1.16196e-05	0.000106784	MADS-box transcription factor
TraesCS1D02G203900	1.93039	0.0112356	0.04224	B3 domain-containing protein
TraesCS1D02G204000	1.0507	0.000327359	0.00207326	Restriction of telomere capping protein 5
TraesCS1D02G204900	1.06111	1.20451e-09	2.29015e-08	Monosaccharide-sensing protein 2
TraesCS1D02G205300	2.40073	0.000229654	0.00151336	Ring finger protein
TraesCS1D02G205800	-4.22033	6.49934e-09	1.10208e-07	MYB transcription factor-like
TraesCS1D02G207000	6.45121	1.3804e-08	2.22284e-07	Chitinase
TraesCS1D02G207100	2.8953	0.00573167	0.0241573	Chitinase
TraesCS1D02G208400	4.24674	8.37108e-12	2.13819e-10	RING/U-box superfamily protein
TraesCS1D02G210100	3.34453	0.000599895	0.00352478	Metallo-beta-lactamase-like
TraesCS1D02G212200	2.13281	0.000560682	0.00332355	Pectin acetylesterase
TraesCS1D02G212800	-1.10255	0.00029562	0.00189503	Scarecrow transcription factor family protein
TraesCS1D02G213300	8.71425	0.000691391	0.0039732	Bifunctional inhibitor/lipid-transfer protein/seed storage 2S albumin superfamily protein
TraesCS1D02G213700	-1.31262	0.00163261	0.00834842	Trehalose 6-phosphate phosphatase
TraesCS1D02G213900	2.26339	1.56341e-05	0.000139219	Flavin-containing monooxygenase
TraesCS1D02G214200	9.2127	0.000783249	0.00442644	Nitrate transporter 1.1
TraesCS1D02G214700	2.21239	2.10053e-06	2.25866e-05	Hexosyltransferase
TraesCS1D02G215100	1.57687	0.000916103	0.00505909	Expansin protein
TraesCS1D02G215400	3.06159	3.29231e-10	6.77809e-09	Expansin protein
TraesCS1D02G216200	2.70284	2.17871e-14	7.5313e-13	S-adenosyl-L-methionine-dependent methyltransferases superfamily protein
TraesCS1D02G218800	3.49386	2.23732e-07	2.91845e-06	Cyclin-like protein
TraesCS1D02G219900	2.73118	0.00176586	0.00891241	Protein BRANCHLESS TRICHOME
TraesCS1D02G220000	4.49185	0.0014604	0.00758052	Zinc import ATP-binding protein ZnuC
TraesCS1D02G220500	3.05958	4.15701e-34	6.07175e-32	MYB-related transcription factor
TraesCS1D02G220900	2.21632	0.00512216	0.0219782	Homeobox-leucine zipper family protein
TraesCS1D02G221400	2.02046	7.89228e-13	2.27348e-11	Leucine--tRNA ligase
TraesCS1D02G222500	1.13968	1.14772e-06	1.30078e-05	electron transporter, putative (Protein of unknown function, DUF547)
TraesCS1D02G222800	2.2237	3.29243e-09	5.83649e-08	2-oxoglutarate (2OG) and Fe(II)-dependent oxygenase superfamily protein
TraesCS1D02G223200	3.10185	1.20575e-15	4.75178e-14	GATA transcription factor
TraesCS1D02G223900	1.1375	0.00233537	0.0113216	Cytosolic endo-beta-N-acetylglucosaminidase
TraesCS1D02G224700	-1.00835	0.00024934	0.00162932	TATA box-binding protein-associated factor RNA polymerase I subunit B
TraesCS1D02G226500	-1.13686	7.60097e-08	1.07936e-06	Anaphase-promoting complex subunit 1
TraesCS1D02G226600	1.09712	5.50248e-05	0.000429086	Trichome birefringence-like protein
TraesCS1D02G226700	-4.24793	0.00230069	0.011185	Protein FAM91A1
TraesCS1D02G229700	1.58797	2.74241e-05	0.000230974	Phosphatase 2C family protein
TraesCS1D02G230300	3.01495	0.0129659	0.047455	RING/U-box superfamily protein
TraesCS1D02G230900	3.2759	3.55127e-17	1.6082e-15	Ethylene-responsive transcription factor
TraesCS1D02G231600	1.63216	2.75169e-20	1.63328e-18	UDP-glucuronate decarboxylase protein 6
TraesCS1D02G231700	1.20675	0.000132394	0.000937179	Transducin/WD40 repeat-like superfamily protein
TraesCS1D02G232100	1.4874	3.13471e-05	0.000260331	splicing factor-like protein
TraesCS1D02G234000	-1.89824	5.6762e-07	6.82762e-06	Heavy metal transport/detoxification superfamily protein, putative
TraesCS1D02G234200	-2.70445	3.68602e-07	4.6102e-06	Subtilisin-like protease
TraesCS1D02G234500	-1.81479	0.00388287	0.0173862	Subtilisin-like protease
TraesCS1D02G235300	-1.23311	1.0994e-06	1.25163e-05	26S proteasome regulatory subunit
TraesCS1D02G235500	-2.01938	3.38021e-07	4.25927e-06	Kinase family protein
TraesCS1D02G236800	1.90567	7.21656e-06	6.93861e-05	Diacylglycerol kinase
TraesCS1D02G237200	2.78338	0.00137887	0.00720523	Cytokinin oxidase/dehydrogenase
TraesCS1D02G238100	2.29163	0.000297551	0.00190558	Tryptophan aminotransferase
TraesCS1D02G238900	1.68094	5.45569e-12	1.42717e-10	L-lactate dehydrogenase
TraesCS1D02G239000	8.49185	0.00461643	0.0201271	Calcium binding protein
TraesCS1D02G239600	6.09452	3.36993e-08	5.10228e-07	Cytochrome P450
TraesCS1D02G239800	5.28286	5.35009e-15	1.97948e-13	Annexin
TraesCS1D02G239900	1.64268	0.00187136	0.00937386	Annexin
TraesCS1D02G242800	-1.0677	4.68343e-06	4.69066e-05	AP2-like ethylene-responsive transcription factor
TraesCS1D02G244100	2.0217	3.13038e-07	3.97343e-06	RNA polymerase II C-terminal domain phosphatase-like protein
TraesCS1D02G244200	1.50213	4.73821e-14	1.57345e-12	membrane-associated kinase regulator
TraesCS1D02G245400	-1.21494	7.23765e-07	8.52776e-06	DNA repair protein-like protein
TraesCS1D02G245600	5.22882	4.56268e-06	4.58238e-05	Cytochrome P450 family protein
TraesCS1D02G245700	1.68927	2.13645e-11	5.1662e-10	Mitochondrial carrier
TraesCS1D02G246300	1.11338	0.000302502	0.00193371	Isoamylase-like glucan debranching enzyme
TraesCS1D02G247200	1.42828	2.80082e-07	3.58711e-06	Peptide-N4-(N-acetyl-beta-glucosaminyl)asparagine amidase A
TraesCS1D02G248500	1.64677	0.000500741	0.00301133	Glycosyltransferase
TraesCS1D02G249300	2.74177	0.000582805	0.00343652	Endo-1,3;1,4-beta-D-glucanase
TraesCS1D02G249400	1.26303	0.0100944	0.0387548	transmembrane protein, putative (DUF594)
TraesCS1D02G249600	4.54324	2.82294e-08	4.33608e-07	Chitinase
TraesCS1D02G249700	1.30675	0.000623851	0.00364509	Endo-1,31,4-beta-D-glucanase
TraesCS1D02G250300	-1.61096	4.09667e-05	0.000330172	Sulfotransferase
TraesCS1D02G251400	3.47131	2.84805e-09	5.10988e-08	transmembrane protein, putative (DUF594)
TraesCS1D02G251700	3.98883	2.11448e-30	2.52874e-28	Eukaryotic aspartyl protease family protein, putative
TraesCS1D02G253400	1.53815	1.99408e-05	0.000173379	Cytochrome P450 family protein
TraesCS1D02G253600	1.22477	8.14228e-05	0.000607904	Cytochrome P450 family protein
TraesCS1D02G255100	1.0745	8.96578e-06	8.44375e-05	1-deoxy-D-xylulose-5-phosphate synthase
TraesCS1D02G255500	1.53136	1.61091e-09	2.99383e-08	Pyrimidine-specific ribonucleoside hydrolase
TraesCS1D02G256400	6.29704	9.13261e-14	2.92308e-12	Alpha/beta-Hydrolases superfamily protein
TraesCS1D02G256600	3.30643	3.56547e-19	1.92865e-17	Glycosyltransferase
TraesCS1D02G256700	3.09562	6.94889e-11	1.57932e-09	Protein NRT1/ PTR FAMILY 1.1
TraesCS1D02G257100	8.42347	0.000410182	0.00252574	Protein NRT1/ PTR FAMILY 1.1
TraesCS1D02G257700	2.158	0.000100303	0.000732515	Two-component response regulator
TraesCS1D02G257800	-1.93526	4.12931e-15	1.54036e-13	Glutathione S-transferase
TraesCS1D02G259100	2.20725	7.35897e-16	2.96121e-14	FBD-associated F-box protein
TraesCS1D02G259300	1.51055	3.28901e-09	5.83184e-08	NBS-LRR-like resistance protein
TraesCS1D02G259400	1.7982	6.32777e-12	1.6411e-10	Receptor-like kinase
TraesCS1D02G260500	-1.13238	6.95246e-06	6.7167e-05	DNA topoisomerase 2
TraesCS1D02G261200	-3.14505	0.00655778	0.0270402	Calcineurin B-like protein
TraesCS1D02G261400	-1.78147	2.7814e-06	2.91563e-05	MLO-like protein
TraesCS1D02G261600	-1.43704	0.00050318	0.00302274	Pentatricopeptide repeat-containing protein
TraesCS1D02G264000	10.1163	1.67882e-07	2.24147e-06	Pectinesterase
TraesCS1D02G264100	-1.07415	4.03489e-06	4.09817e-05	DNA helicase
TraesCS1D02G264400	-1.57881	2.05248e-05	0.000177988	Required to maintain repression 2
TraesCS1D02G264700	2.72884	0.000179421	0.00121964	Amino acid permease
TraesCS1D02G265600	8.67948	0.00909001	0.0354783	Wound-induced protease inhibitor
TraesCS1D02G265700	4.53041	1.45985e-09	2.73904e-08	Wound-induced protease inhibitor
TraesCS1D02G265800	3.91357	1.66629e-13	5.18028e-12	Wound-induced protease inhibitor
TraesCS1D02G265900	1.84288	0.00390708	0.0174795	Wound-induced protease inhibitor
TraesCS1D02G266000	1.25023	0.0107143	0.0406467	Wound-induced protease inhibitor
TraesCS1D02G266100	5.01495	7.94634e-05	0.000594988	Wound-induced protease inhibitor
TraesCS1D02G266200	3.7463	1.67935e-11	4.10878e-10	Phospholipase A1
TraesCS1D02G266300	6.51253	4.20216e-33	5.85496e-31	Phospholipase A1
TraesCS1D02G266500	1.13096	3.05169e-10	6.31855e-09	NAC domain protein,
TraesCS1D02G266600	-1.04314	0.0131777	0.0481112	Protein trichome birefringence
TraesCS1D02G266700	-2.37097	7.04202e-16	2.83682e-14	Hexosyltransferase
TraesCS1D02G267400	1.10529	3.34548e-08	5.06793e-07	Splicing factor 3B subunit 4
TraesCS1D02G267500	2.05445	0.0135329	0.0491484	Chaperone protein dnaJ
TraesCS1D02G268500	1.97684	2.73168e-20	1.62406e-18	Isoflavone reductase-like protein
TraesCS1D02G268900	2.926	0.00318762	0.0147045	Myb transcription factor
TraesCS1D02G269600	1.68869	1.95716e-07	2.58223e-06	Protein NRT1/ PTR FAMILY 5.5
TraesCS1D02G269700	8.50515	0.000265346	0.00172182	Protein NRT1/ PTR FAMILY 5.5
TraesCS1D02G270000	3.10692	3.39202e-06	3.49218e-05	Benzyl alcohol O-benzoyltransferase
TraesCS1D02G271000	-2.90436	1.15383e-06	1.3073e-05	Kinase family protein
TraesCS1D02G271100	7.04103	2.24837e-32	3.01132e-30	transmembrane protein, putative (DUF1218)
TraesCS1D02G271200	12.4776	7.72797e-22	5.24288e-20	transmembrane protein, putative (DUF1218)
TraesCS1D02G271500	3.28176	9.68705e-17	4.21332e-15	Receptor-like protein kinase
TraesCS1D02G271800	5.41207	4.39695e-11	1.02598e-09	transmembrane protein, putative (DUF1218)
TraesCS1D02G272200	6.2925	3.32403e-12	8.91386e-11	Sulfate adenylyltransferase subunit 1
TraesCS1D02G272600	5.16993	1.89897e-12	5.23946e-11	Ethylene-responsive transcription factor
TraesCS1D02G272900	9.04075	0.000170523	0.00116724	Subtilisin-like protease
TraesCS1D02G273500	3.76195	3.51333e-30	4.12685e-28	Soluble inorganic pyrophosphatase
TraesCS1D02G273600	5.09415	1.13935e-07	1.56702e-06	Kinase family protein
TraesCS1D02G273800	3.86905	3.40692e-17	1.54766e-15	Kinase family protein
TraesCS1D02G274000	2.68331	0.000279595	0.00180188	Fructose-1,6-bisphosphatase class 1
TraesCS1D02G274400	1.73803	1.0033e-10	2.21979e-09	Actin
TraesCS1D02G274600	2.54965	2.41143e-10	5.06219e-09	U-box domain-containing family protein
TraesCS1D02G274700	4.69617	5.59122e-07	6.73433e-06	Dof zinc finger protein
TraesCS1D02G274900	1.26491	5.80454e-07	6.97274e-06	Histone deacetylase, putative
TraesCS1D02G275200	-1.69205	0.000737059	0.00419808	transcription repressor
TraesCS1D02G275300	1.39862	1.50556e-05	0.000134712	E3 ubiquitin-protein ligase
TraesCS1D02G276100	-1.19052	0.000482089	0.00291559	transcription factor-like protein
TraesCS1D02G276200	4.05849	5.18169e-13	1.5272e-11	Zinc finger protein
TraesCS1D02G276600	2.82837	5.05753e-12	1.32876e-10	Cytochrome P450
TraesCS1D02G277600	-1.51538	0.00140568	0.00732871	Auxin influx transporter
TraesCS1D02G278100	1.90922	6.42966e-15	2.36206e-13	HXXXD-type acyl-transferase family protein
TraesCS1D02G278600	1.19931	0.00744737	0.0300662	Phosphate transporter
TraesCS1D02G279000	3.80128	1.76776e-09	3.27026e-08	O-fucosyltransferase family protein
TraesCS1D02G279700	1.53369	0.000120523	0.000862052	Guanylyl cyclase
TraesCS1D02G280200	3.37308	2.12592e-36	3.53146e-34	Plant/T7H20-70 protein
TraesCS1D02G280300	-1.0748	1.91718e-07	2.53639e-06	BEL1-like homeodomain protein 1
TraesCS1D02G280400	1.50122	0.00216979	0.0106533	tRNA-splicing endonuclease subunit SEN54
TraesCS1D02G280600	1.55761	2.24029e-06	2.39404e-05	Transcription factor
TraesCS1D02G280900	1.39937	0.00341181	0.0155855	Uracil phosphoribosyltransferase
TraesCS1D02G281300	2.44928	6.87509e-13	1.99471e-11	Aldo-keto reductase
TraesCS1D02G281800	1.38026	1.31885e-06	1.47835e-05	Aldo-keto reductase
TraesCS1D02G282700	2.0126	0.00257518	0.0122888	Heavy metal transport/detoxification superfamily protein
TraesCS1D02G284000	4.36811	2.64036e-07	3.39839e-06	70 kDa heat shock protein
TraesCS1D02G285600	7.75933	0.0100375	0.0385811	F-box protein
TraesCS1D02G285700	4.31904	9.16702e-10	1.77459e-08	F-box family protein
TraesCS1D02G285800	1.52331	8.48564e-13	2.42802e-11	Histone H2A
TraesCS1D02G285900	4.77664	5.19441e-15	1.92482e-13	arginine-glutamic acid dipeptide repeat protein
TraesCS1D02G286400	1.6943	7.1861e-11	1.62762e-09	Lung seven transmembrane receptor family protein
TraesCS1D02G286700	-1.26851	8.27831e-07	9.63507e-06	Histone H4
TraesCS1D02G287700	-1.35742	3.56079e-07	4.46434e-06	DNA helicase
TraesCS1D02G288600	7.71425	0.0102468	0.0391968	Taxoid 14-beta-hydroxylase
TraesCS1D02G288700	3.65669	2.1639e-44	5.59009e-42	Eukaryotic translation initiation factor 3 subunit A
TraesCS1D02G288800	4.70266	1.56228e-59	8.40066e-57	Cytochrome P450 98A8
TraesCS1D02G289800	2.86125	3.32906e-08	5.04832e-07	Aminotransferase-related family protein
TraesCS1D02G290500	2.54738	6.21777e-11	1.427e-09	CTD small phosphatase-like protein
TraesCS1D02G292700	6.87781	6.39941e-27	6.0964e-25	WRKY transcription factor
TraesCS1D02G296600	6.83625	2.34414e-53	9.50645e-51	Ammonium transporter
TraesCS1D02G297400	-1.00504	0.00838324	0.0331656	Zinc finger CCCH domain-containing protein 4
TraesCS1D02G297600	-4	0.0106388	0.040413	ATP binding cassette subfamily B4
TraesCS1D02G299700	2.66901	2.10933e-24	1.69569e-22	Expansin
TraesCS1D02G300600	11.8416	4.77313e-25	4.01962e-23	WRKY transcription factor
TraesCS1D02G300900	4.49185	0.00178102	0.00897832	WRKY transcription factor
TraesCS1D02G302000	3.42102	2.70717e-16	1.13072e-14	Protein kinase-like protein
TraesCS1D02G302400	-3.21842	0.000705157	0.00404367	heat-inducible transcription repressor
TraesCS1D02G302500	7.88671	0.00560912	0.02372	Cytochrome P450-like protein
TraesCS1D02G303700	2.80087	2.16505e-08	3.39084e-07	Protein kinase-like protein
TraesCS1D02G304600	-2.25412	5.5842e-09	9.57186e-08	Protein BREAST CANCER SUSCEPTIBILITY 1-like protein
TraesCS1D02G304700	5.18982	1.88805e-05	0.00016501	Xyloglucan galactosyltransferase KATAMARI1-like protein
TraesCS1D02G305000	-2.28114	0.000205009	0.00137111	transmembrane protein
TraesCS1D02G307300	1.60942	0.000183449	0.00124341	dentin sialophosphoprotein
TraesCS1D02G308200	2.35712	2.37127e-18	1.19042e-16	SNF1-related protein kinase regulatory subunit beta-1
TraesCS1D02G308600	-1.48413	3.07273e-07	3.90503e-06	MYB transcription factor
TraesCS1D02G309000	2.35932	2.07173e-12	5.6837e-11	Disease resistance protein (NBS-LRR class) family
TraesCS1D02G309900	1.34879	7.49596e-08	1.0657e-06	Glutamate formiminotransferase 1
TraesCS1D02G310000	1.01412	0.000293767	0.00188418	Cytochrome P450
TraesCS1D02G310300	1.95693	0.000106387	0.000772518	Cysteine proteinase inhibitor
TraesCS1D02G311500	1.198	0.000282294	0.0018175	Serine/threonine-protein kinase
TraesCS1D02G312500	11.0656	3.00118e-10	6.22107e-09	Calcium-transporting ATPase
TraesCS1D02G312900	1.48853	0.000431343	0.00264192	Extracellular matrix-binding protein ebh
TraesCS1D02G315700	-1.35552	7.88553e-05	0.000591106	Ribosomal protein L11 methyltransferase
TraesCS1D02G317300	3.56166	1.52673e-05	0.000136371	High molecular weight glutenin subunit
TraesCS1D02G318800	3.08746	3.80269e-07	4.74467e-06	Peroxidase
TraesCS1D02G319000	3.08964	2.90278e-06	3.02915e-05	Glycosyltransferase
TraesCS1D02G319400	-1.85285	6.04537e-05	0.000466658	Heat shock protein
TraesCS1D02G320000	1.90175	1.33498e-19	7.50651e-18	Indole-3-acetic acid-amido synthetase GH3.3, putative
TraesCS1D02G320300	2.80817	3.03252e-27	2.9628e-25	NAD(P)H dehydrogenase (Quinone)
TraesCS1D02G320800	1.08452	0.000258408	0.00168191	Serine/threonine-protein kinase
TraesCS1D02G321300	6.56097	1.77575e-22	1.24546e-20	GDSL esterase/lipase
TraesCS1D02G322600	1.71541	1.1585e-12	3.26214e-11	GDSL esterase/lipase
TraesCS1D02G324400	-1.17512	0.000890174	0.00493731	DNA helicase
TraesCS1D02G327600	2.0146	0.000336997	0.00212779	p-loop containing nucleoside triphosphate hydrolases superfamily protein
TraesCS1D02G329700	-1.04454	0.000547578	0.00325364	Single-stranded DNA-binding protein
TraesCS1D02G330800	-2.66469	0.00074758	0.00425134	E3 ubiquitin-protein ligase MARCH6
TraesCS1D02G333500	1.38874	0.00645495	0.0266829	Inositol-tetrakisphosphate 1-kinase
TraesCS1D02G335300	2.12334	6.88035e-10	1.35575e-08	TCP family transcription factor containing protein
TraesCS1D02G337400	-1.75779	3.1283e-11	7.41396e-10	Auxin response factor
TraesCS1D02G337700	-4.41504	0.00242766	0.0116855	O-methyltransferase-like protein
TraesCS1D02G341100	-3.03935	8.16357e-22	5.51778e-20	Trehalose-6-phosphate synthase
TraesCS1D02G341200	3.91754	9.73431e-09	1.60525e-07	GDSL esterase/lipase
TraesCS1D02G341500	5.08037	4.59939e-05	0.000365855	Disease resistance protein (NBS-LRR class) family
TraesCS1D02G342100	4.05166	0.00255551	0.0122086	ATP-dependent chaperone ClpB
TraesCS1D02G342300	7.81805	5.93632e-21	3.76029e-19	Receptor-like protein kinase
TraesCS1D02G343400	1.45392	1.325e-14	4.6828e-13	HXXXD-type acyl-transferase family protein
TraesCS1D02G343800	-1.25172	0.00242027	0.0116538	Kinesin-like protein
TraesCS1D02G344200	1.63035	0.00126659	0.00669902	IQ domain-containing protein
TraesCS1D02G344700	7.96624	1.24488e-79	1.96453e-76	Receptor-like protein kinase
TraesCS1D02G344800	9.97537	9.66524e-07	1.1128e-05	Soluble inorganic pyrophosphatase
TraesCS1D02G344900	7.52356	2.24975e-30	2.67728e-28	Short-chain dehydrogenase/reductase family protein
TraesCS1D02G349900	10.348	3.02112e-09	5.39373e-08	Late embryogenesis abundant hydroxyproline-rich glycoprotein family, putative
TraesCS1D02G350100	2.20351	2.8755e-08	4.40283e-07	Glycosyltransferase
TraesCS1D02G350200	4.88163	1.44982e-20	8.81271e-19	Glycosyltransferase
TraesCS1D02G350400	2.95765	1.6726e-08	2.66207e-07	Glycosyltransferase
TraesCS1D02G350800	-1.10274	3.48885e-05	0.000286432	DNA replication complex GINS protein PSF3
TraesCS1D02G351800	11.9391	1.24111e-25	1.1014e-23	Cytochrome P450
TraesCS1D02G352000	1.39759	0.00399316	0.017821	Fatty acid oxidation complex subunit alpha
TraesCS1D02G355000	-1.23192	1.685e-06	1.84714e-05	IQ-domain 2
TraesCS1D02G356300	10.0038	1.47301e-06	1.63776e-05	NBS-LRR-like resistance protein
TraesCS1D02G359400	12.2228	1.24815e-17	5.9142e-16	Cytochrome P450 family protein
TraesCS1D02G359900	4.16993	0.00374197	0.0168509	NBS-LRR-like resistance protein
TraesCS1D02G360400	6.82337	3.62689e-16	1.49763e-14	Serine/threonine-protein kinase
TraesCS1D02G361000	1.10607	0.00251782	0.0120556	Choline/ethanolamine kinase
TraesCS1D02G361500	1.25124	0.000810441	0.00455423	Type I inositol-1,4,5-trisphosphate 5-phosphatase 1
TraesCS1D02G362800	-1.38017	6.68173e-05	0.000509763	Ras-like protein
TraesCS1D02G362900	1.70782	0.0102765	0.0392814	WRKY transcription factor
TraesCS1D02G363300	3.55589	1.86521e-08	2.94924e-07	WRKY transcription factor
TraesCS1D02G365100	1.91121	1.02101e-10	2.2583e-09	Endoglucanase
TraesCS1D02G366300	-1.44189	2.91008e-09	5.21602e-08	Histone H2B
TraesCS1D02G366400	-1.07661	1.31127e-05	0.000119104	Histone H3
TraesCS1D02G367400	4.75489	6.21052e-06	6.06286e-05	Cytokinin riboside 5'-monophosphate phosphoribohydrolase
TraesCS1D02G367800	8.42347	0.00141961	0.00739402	Serine/threonine-protein kinase
TraesCS1D02G369300	8.81378	0.000689836	0.00396458	Late embryogenesis abundant protein
TraesCS1D02G370700	-1.89615	1.57269e-08	2.51077e-07	Pectin lyase-like superfamily protein
TraesCS1D02G372200	2.61179	5.73435e-13	1.68257e-11	Sec14p-like phosphatidylinositol transfer family protein
TraesCS1D02G373800	-1.2609	5.13107e-09	8.83689e-08	Histone H2B
TraesCS1D02G373900	-1.46689	1.49372e-08	2.39115e-07	Histone H2B
TraesCS1D02G375700	-1.67304	1.01221e-06	1.16006e-05	Methyltransferase
TraesCS1D02G375900	7.61594	8.1262e-22	5.49765e-20	Leucine-rich repeat receptor-like protein kinase family protein
TraesCS1D02G376500	-4.79874	0.00434907	0.0191419	Ethylene-responsive transcription factor
TraesCS1D02G376600	-3.29462	0.00105785	0.00573928	Ethylene-responsive transcription factor
TraesCS1D02G376700	-5.92527	4.18326e-09	7.29189e-08	Ethylene-responsive transcription factor
TraesCS1D02G377100	11.0293	2.13492e-09	3.89981e-08	Dihydroorotate dehydrogenase B (NAD(+)), catalytic subunit
TraesCS1D02G377200	8.81378	0.000522256	0.00312056	nitrile specifier protein 2
TraesCS1D02G378300	1.02146	0.00416127	0.0184428	RNA polymerase-associated protein RapA
TraesCS1D02G378400	6.85415	2.06997e-19	1.15056e-17	AP2/B3 transcription factor family protein
TraesCS1D02G378500	11.7398	1.00552e-16	4.3656e-15	AP2/B3 transcription factor family protein
TraesCS1D02G378700	1.57364	1.83401e-08	2.90243e-07	Peptidyl-tRNA hydrolase
TraesCS1D02G378800	5.70591	1.61571e-40	3.28536e-38	AP2/B3 transcription factor family protein
TraesCS1D02G378900	6.93958	3.9285e-74	4.85786e-71	AP2/B3 transcription factor family protein
TraesCS1D02G379000	1.95816	6.48023e-20	3.74831e-18	Lactation elevated protein 1
TraesCS1D02G379100	8.32193	0.00099455	0.00543443	Tyrosyl-DNA phosphodiesterase 2
TraesCS1D02G379900	3.10154	0.00774678	0.0310436	Phospholipase D
TraesCS1D02G380000	2.04982	8.03021e-05	0.000600772	RING/U-box superfamily protein
TraesCS1D02G380300	1.5639	0.00248387	0.0119197	Disease resistance protein (TIR-NBS-LRR class)
TraesCS1D02G380400	1.86764	0.00397818	0.0177637	Reticulon-like protein
TraesCS1D02G380900	8.59495	0.00601273	0.0251296	Receptor protein kinase, putative
TraesCS1D02G381400	5.77259	8.18277e-07	9.53763e-06	Mitogen-activated protein kinase
TraesCS1D02G381500	4.15071	3.61773e-16	1.4947e-14	Disease resistance protein (NBS-LRR class) family
TraesCS1D02G381800	10.3219	3.12847e-08	4.76504e-07	Protein kinase family protein
TraesCS1D02G382400	1.63091	5.39096e-06	5.31712e-05	Transporter-like protein
TraesCS1D02G382900	1.47513	0.000331837	0.00209887	Heat shock transcription factor
TraesCS1D02G383100	2.10267	4.90488e-10	9.86772e-09	1,2-dihydroxy-3-keto-5-methylthiopentene dioxygenase
TraesCS1D02G383700	6.02237	1.28326e-09	2.43095e-08	F-box protein
TraesCS1D02G385300	-2.70044	0.0101171	0.0388309	Glycosyltransferase
TraesCS1D02G386900	4.01495	0.00427168	0.0188436	Kinase family protein
TraesCS1D02G387000	1.32517	0.00190264	0.00951147	Oligopeptide transporter
TraesCS1D02G387100	7.86625	0.00754748	0.0303921	Myb transcription factor
TraesCS1D02G387600	2.41015	3.34834e-11	7.90963e-10	Disease resistance protein RPM1
TraesCS1D02G387800	-2.4818	3.60786e-07	4.51944e-06	E3 ubiquitin-protein ligase SINA-like 10
TraesCS1D02G389900	1.23714	0.0100225	0.0385437	GDSL esterase/lipase
TraesCS1D02G391400	8.6677	0.00679324	0.0278434	Prefoldin chaperone subunit family protein
TraesCS1D02G392000	10.184	8.58824e-05	0.000637462	CASP-like protein
TraesCS1D02G392100	2.3104	6.60383e-20	3.81676e-18	Kinase, putative
TraesCS1D02G392500	4.69116	0.0115211	0.0430616	1-deoxy-D-xylulose 5-phosphate synthase
TraesCS1D02G393500	4.88136	3.42483e-19	1.85534e-17	O-acyltransferase WSD1
TraesCS1D02G394500	10.9706	2.38524e-12	6.51428e-11	Core-2/I-branching beta-1,6-N-acetylglucosaminyltransferase family protein, putative
TraesCS1D02G395600	8.93664	2.57765e-05	0.000218376	MACPF domain-containing protein
TraesCS1D02G395900	1.12411	2.04781e-05	0.000177604	TSA: Wollemia nobilis Ref_Wollemi_Transcript_14910_3291 transcribed RNA sequence
TraesCS1D02G396600	-1.22838	4.83166e-06	4.82117e-05	Histone H2B
TraesCS1D02G398100	1.79617	0.00175594	0.00886911	U-box domain-containing protein
TraesCS1D02G398200	1.2773	4.21559e-08	6.25676e-07	Disease resistance protein (NBS-LRR class) family
TraesCS1D02G398300	9.22078	3.08755e-06	3.20233e-05	Disease resistance protein (NBS-LRR class) family
TraesCS1D02G398700	9.53008	1.50173e-47	4.37806e-45	Protein PLANT CADMIUM RESISTANCE 2
TraesCS1D02G399400	8.32193	0.00071734	0.00410348	protein kinase family protein
TraesCS1D02G399900	1.60266	0.00591562	0.024798	Leucine-rich repeat receptor-like protein kinase family protein
TraesCS1D02G400700	2.28163	1.74258e-12	4.8263e-11	Gibberellin 2-oxidase
TraesCS1D02G402900	-1.56369	2.97334e-05	0.00024824	Collagen alpha-3(VI) chain
TraesCS1D02G403000	-3.28824	0.00229585	0.0111658	sequence-specific DNA binding transcription factor ATNDX
TraesCS1D02G403100	12.0073	1.27734e-12	3.57735e-11	Cytochrome P450 family protein, expressed
TraesCS1D02G403300	7.88671	0.00772534	0.0309765	Cytochrome P450 family protein, expressed
TraesCS1D02G403400	1.33068	1.2448e-09	2.36179e-08	Protein DEHYDRATION-INDUCED 19
TraesCS1D02G403500	1.31178	1.35487e-07	1.84182e-06	Chaperone protein dnaJ
TraesCS1D02G404600	1.93533	0.000182261	0.00123617	Fasciclin-like arabinogalactan protein
TraesCS1D02G404700	2.12141	5.6241e-11	1.2969e-09	Fasciclin-like arabinogalactan protein
TraesCS1D02G406900	-2.74436	3.38314e-05	0.000279047	WUSCHEL-related homeobox
TraesCS1D02G407300	2.3725	1.69821e-10	3.64184e-09	60S ribosomal protein L18A
TraesCS1D02G407600	-2.53605	2.07318e-07	2.72046e-06	Cytochrome b561 domain-containing protein
TraesCS1D02G408700	3.29956	0.00307866	0.0142821	ARM repeat superfamily protein
TraesCS1D02G408800	6.64626	1.33562e-13	4.22097e-12	Ubiquitin carboxyl-terminal hydrolase 2
TraesCS1D02G409000	8.73697	0.000155969	0.00108108	Cysteine--tRNA ligase
TraesCS1D02G412400	-2.4957	0.013689	0.0496013	Subtilisin-like protease
TraesCS1D02G413700	5.55459	6.81585e-08	9.77819e-07	Sugar transporter protein
TraesCS1D02G414300	8.2127	0.000875209	0.00486471	transmembrane protein, putative (DUF594)
TraesCS1D02G415900	5.24134	8.22897e-24	6.38885e-22	Short chain dehydrogenase/reductase
TraesCS1D02G416200	3.42884	1.73336e-05	0.000152788	disease resistance family protein / LRR family protein
TraesCS1D02G417000	1.81596	0.00276816	0.0130648	tRNA dimethylallyltransferase
TraesCS1D02G417100	1.06336	8.18904e-07	9.54187e-06	G-box binding factor
TraesCS1D02G418000	4.57289	1.36791e-09	2.57995e-08	WRKY transcription factor
TraesCS1D02G418500	2.19706	3.70431e-05	0.00030207	WRKY transcription factor
TraesCS1D02G419600	1.98806	3.85022e-11	9.04809e-10	Disease resistance protein (TIR-NBS-LRR class) family
TraesCS1D02G419900	-1.21661	6.4174e-05	0.00049182	Protein CHUP1, chloroplastic
TraesCS1D02G420900	8.91687	0.000498033	0.00299778	3-ketoacyl-CoA synthase
TraesCS1D02G421100	2.17868	2.22749e-07	2.90771e-06	Glutamyl-tRNA(Gln) amidotransferase subunit A
TraesCS1D02G421600	5.18878	1.30065e-11	3.23455e-10	Avr9/Cf-9 rapidly elicited protein
TraesCS1D02G422000	9.00375	4.0049e-05	0.00032335	Glycerol-3-phosphate dehydrogenase [NAD(+)], cytoplasmic
TraesCS1D02G423100	7.11374	2.03562e-12	5.591e-11	Galactoside 2-alpha-L-fucosyltransferase
TraesCS1D02G425200	9.53787	2.29267e-05	0.000196748	DUF1645 family protein
TraesCS1D02G425400	1.30092	0.0088971	0.0348585	Cinnamoyl-CoA reductase
TraesCS1D02G425900	-2.25138	1.10649e-11	2.77741e-10	GATA transcription factor, putative
TraesCS1D02G427800	-1.13678	0.00142796	0.00742861	Sister chromatid cohesion 1 protein 1
TraesCS1D02G427900	-1.84549	0.00881859	0.0346068	Transmembrane protein, putative
TraesCS1D02G429900	9.45806	4.24022e-07	5.24104e-06	WRKY transcription factor
TraesCS1D02G430700	3.22432	1.1448e-11	2.86693e-10	Glucan endo-1,3-beta-glucosidase 3
TraesCS1D02G430800	12.9391	6.41314e-27	6.10148e-25	Receptor-like protein kinase, putative,expressed
TraesCS1D02G431000	8.32668	2.44233e-72	2.60726e-69	Receptor-like protein kinase, putative,expressed
TraesCS1D02G431200	12.7092	2.17335e-30	2.59487e-28	Glucan endo-1,3-beta-glucosidase 3
TraesCS1D02G431400	6.47624	6.12366e-44	1.52236e-41	Receptor-like protein kinase, putative,expressed
TraesCS1D02G431900	2.09813	0.00160943	0.00825256	Cytochrome P450, putative
TraesCS1D02G432400	1.56255	0.000148126	0.00103385	Late embryogenesis abundant protein Lea14
TraesCS1D02G432800	10.7228	2.85747e-07	3.65386e-06	S-type anion channel
TraesCS1D02G432900	11.7299	3.20317e-12	8.60883e-11	S-type anion channel
TraesCS1D02G433100	11.3572	4.91489e-19	2.62726e-17	S-type anion channel
TraesCS1D02G433200	13.7031	7.76371e-39	1.4715e-36	S-type anion channel
TraesCS1D02G434100	1.43384	3.01684e-07	3.84125e-06	Indole-3-acetic acid-amido synthetase GH3.3
TraesCS1D02G434300	2.03148	0.00131853	0.00693085	Amino acid transporter family protein
TraesCS1D02G434800	6.06496	1.58379e-37	2.8179e-35	NBS-LRR disease resistance protein, putative
TraesCS1D02G436200	-1.009	0.000133294	0.000942809	Translation initiation factor IF-2
TraesCS1D02G436300	1.82975	5.29676e-06	5.22991e-05	Potassium transporter 22
TraesCS1D02G439000	1.16193	2.0849e-09	3.81515e-08	dihydroflavonol 4-reductase/flavanone protein
TraesCS1D02G439200	7.59495	0.0112967	0.0423886	ATP-dependent zinc metalloprotease FtsH
TraesCS1D02G439300	2.80331	0.00336835	0.0154191	ATP-dependent zinc metalloprotease FtsH
TraesCS1D02G439400	5.08037	0.000291132	0.00186893	ATP-dependent zinc metalloprotease FtsH
TraesCS1D02G439500	6.7951	3.43448e-25	2.94352e-23	ATP-dependent zinc metalloprotease FtsH
TraesCS1D02G441700	8.80305	0.000664848	0.00384502	Ubiquitin carboxyl-terminal hydrolase 2
TraesCS1D02G444200	10.0901	3.81581e-09	6.69237e-08	Calcium-binding family protein
TraesCS1D02G444500	-9.49185	3.19592e-07	4.04883e-06	Cytokinin riboside 5'-monophosphate phosphoribohydrolase
TraesCS1D02G445400	1.47783	8.10614e-07	9.45894e-06	disease resistance family protein / LRR family protein
TraesCS1D02G449000	1.21493	0.000197664	0.0013281	telomeric repeat binding protein 1
TraesCS1D02G449600	2.54096	1.74225e-11	4.25692e-10	nuclease
TraesCS1D02G451500	4.41056	3.86491e-15	1.4447e-13	Pectinesterase
TraesCS1D02G451900	2.60454	7.45421e-06	7.13309e-05	UDP-glucose-4-epimerase
TraesCS1D02G452900	1.03599	0.000202503	0.00135596	RNA-binding protein 40
TraesCS2A02G000400	5.90288	1.25306e-06	1.4107e-05	Protein phosphatase 2c, putative
TraesCS2A02G000600	4.13654	7.49529e-23	5.3978e-21	Reductase 1
TraesCS2A02G003600	5.52029	1.22372e-27	1.22527e-25	NBS-LRR disease resistance protein-like protein
TraesCS2A02G003900	3.73697	0.000436205	0.00266894	NBS-LRR disease resistance protein-like protein
TraesCS2A02G004600	2.70044	1.83774e-06	1.9962e-05	C2H2-like zinc finger protein
TraesCS2A02G008000	8.88671	0.00318596	0.0146981	Cytochrome P450 family protein
TraesCS2A02G008300	2.74147	0.000492931	0.002972	NBS-LRR-like resistance protein
TraesCS2A02G009500	3.79099	1.93297e-05	0.000168611	Glycosyltransferase
TraesCS2A02G010400	9.66178	7.03834e-08	1.00655e-06	Leucine-rich repeat receptor-like protein kinase family protein, putative
TraesCS2A02G012500	7.75454	2.51246e-67	1.98244e-64	Receptor-kinase, putative
TraesCS2A02G012900	-3.82443	3.5577e-06	3.65032e-05	Receptor protein kinase
TraesCS2A02G016700	4.41504	0.00110582	0.00595454	NB-ARC domain-containing disease resistance protein
TraesCS2A02G024700	7.08226	4.16362e-71	4.0844e-68	Receptor-like protein kinase
TraesCS2A02G024800	2.6384	3.13007e-07	3.97343e-06	Vesicle-associated 1-1-like protein
TraesCS2A02G024900	3.4337	1.08657e-15	4.30549e-14	receptor kinase 1
TraesCS2A02G026200	2.75207	0.00810887	0.0322524	Disease resistance protein RPP13
TraesCS2A02G026600	5.03825	1.5785e-57	7.95741e-55	12-oxophytodienoate reductase-like protein
TraesCS2A02G026700	6.30378	1.23318e-08	1.99954e-07	2-oxoglutarate (2OG) and Fe(II)-dependent oxygenase superfamily protein, putative
TraesCS2A02G027400	9.96097	3.60145e-08	5.42287e-07	Cytochrome P450
TraesCS2A02G027500	10.2992	5.36988e-10	1.07297e-08	Cytochrome P450
TraesCS2A02G027700	13.2556	7.92384e-49	2.4687e-46	Cytochrome P450
TraesCS2A02G027800	7.16658	1.2633e-06	1.4218e-05	Copalyl diphosphate synthase
TraesCS2A02G028400	8.32643	1.97992e-32	2.6616e-30	Glycosyltransferase
TraesCS2A02G028500	3.8347	9.06663e-16	3.61629e-14	Glycosyltransferase
TraesCS2A02G028700	12.1559	5.71125e-27	5.48401e-25	Glycosyltransferase
TraesCS2A02G028800	1.02461	5.01042e-05	0.000394872	ABC transporter B family protein
TraesCS2A02G029500	1.58496	0.00668626	0.0274732	exocyst subunit exo70 family protein A1
TraesCS2A02G029700	13.4094	3.87921e-52	1.45155e-49	NBS-LRR-like resistance protein
TraesCS2A02G029900	4.3631	1.8773e-07	2.48737e-06	Disease resistance protein
TraesCS2A02G030800	-2.774	0.00270576	0.0128151	Exocyst complex component EXO70B1
TraesCS2A02G031300	-3.48997	3.63978e-09	6.4022e-08	Exocyst complex component 7
TraesCS2A02G031400	4.79008	0.000208338	0.00139042	NBS-LRR-like resistance protein
TraesCS2A02G031500	7.3837	6.28272e-13	1.83384e-11	NBS-LRR-like resistance protein
TraesCS2A02G033400	5.34712	2.4434e-05	0.000208206	Hfr-2-like protein
TraesCS2A02G033500	1.51126	1.3309e-06	1.49116e-05	Nicotianamine synthase
TraesCS2A02G033600	11.0901	1.12352e-15	4.4446e-14	Chitinase
TraesCS2A02G035200	1.69195	0.000196433	0.0013213	LOW protein: M-phase inducer phosphatase-like protein
TraesCS2A02G035700	1.05253	0.0108236	0.0409792	Arginase
TraesCS2A02G039400	2.31259	0.0123866	0.0457011	Beta-glucosidase
TraesCS2A02G039700	9.37359	2.77373e-06	2.90885e-05	Glycosyltransferase
TraesCS2A02G041000	9.58246	1.70601e-06	1.86763e-05	Receptor-like protein kinase
TraesCS2A02G041400	1.73638	2.55623e-19	1.40471e-17	Glutamyl-tRNA(Gln) amidotransferase subunit A
TraesCS2A02G042000	1.13495	0.00135146	0.00707985	Phosphoglycerate mutase-like protein
TraesCS2A02G044500	9.27612	6.84746e-06	6.62408e-05	NBS-LRR resistance-like protein
TraesCS2A02G044600	5.26527	4.53416e-71	4.33084e-68	Dirigent protein
TraesCS2A02G046600	2.03185	0.00731416	0.0295991	Sugar transporter, putative
TraesCS2A02G048600	3.16993	0.00234842	0.0113699	Methyltransferase
TraesCS2A02G049700	2.27601	0.0013378	0.00701662	ABC transporter G family member
TraesCS2A02G050600	1.44956	4.28564e-11	1.00098e-09	Peptidylprolyl isomerase
TraesCS2A02G051600	2.04588	9.97567e-05	0.000729038	O-methyltransferase
TraesCS2A02G051700	2.18745	0.000727518	0.00415382	2-oxoglutarate (2OG) and Fe(II)-dependent oxygenase superfamily protein, putative
TraesCS2A02G053000	8.92679	0.00171739	0.00870714	Serine/threonine-protein kinase
TraesCS2A02G053100	3.97305	2.67045e-28	2.77727e-26	Serine/threonine-protein kinase
TraesCS2A02G056800	7.09276	4.31109e-14	1.44018e-12	ABC subfamily C transporter
TraesCS2A02G058100	7.86625	0.00470667	0.0204517	Acidic chitinase
TraesCS2A02G058500	1.94278	0.0104232	0.0397186	3-methyl-2-oxobutanoate hydroxymethyltransferase
TraesCS2A02G058700	1.39618	0.00386066	0.0173039	Chaperone protein DnaJ
TraesCS2A02G059400	1.34011	0.0117315	0.0437241	Cytochrome P450
TraesCS2A02G059900	-1.96855	1.39116e-13	4.38122e-12	F5O11.10 isoform 1
TraesCS2A02G064900	-1.07238	0.000178026	0.00121208	Heavy metal-associated domain containing protein, expressed
TraesCS2A02G065700	1.16943	7.45933e-08	1.06132e-06	Aquaporin
TraesCS2A02G066300	-1.03662	7.5954e-06	7.25863e-05	Rho GTPase-activating protein
TraesCS2A02G066600	9.80843	8.71976e-08	1.22292e-06	Expansin
TraesCS2A02G066700	-2.48382	0.00169393	0.00861286	Ribulose bisphosphate carboxylase small chain
TraesCS2A02G066900	-3.98489	0.00352524	0.016018	Ribulose bisphosphate carboxylase small chain
TraesCS2A02G067700	10.6257	4.88035e-12	1.285e-10	Thioredoxin superfamily protein
TraesCS2A02G067900	7.59495	0.0112949	0.0423843	Protein kinase family protein
TraesCS2A02G068300	1.78212	0.000120941	0.000864449	Receptor-kinase, putative
TraesCS2A02G069000	4.71207	5.31742e-08	7.76352e-07	Receptor-kinase, putative
TraesCS2A02G069100	9.87139	2.87463e-08	4.40243e-07	Protein kinase family protein
TraesCS2A02G069700	10.6618	5.8888e-07	7.06334e-06	Cysteine protease, putative
TraesCS2A02G070200	3.01211	3.56967e-08	5.37836e-07	Carboxypeptidase
TraesCS2A02G070600	1.85926	3.80333e-06	3.88587e-05	Disease resistance protein (TIR-NBS-LRR class) family
TraesCS2A02G070700	3.88722	8.77482e-11	1.96055e-09	Disease resistance protein (TIR-NBS-LRR class) family
TraesCS2A02G071500	11.6058	7.36376e-22	5.00984e-20	Flavin-containing monooxygenase
TraesCS2A02G072700	-2.11574	2.93561e-15	1.11106e-13	DNA/RNA helicase protein
TraesCS2A02G073600	-3.85415	0.000381147	0.00237231	F-box family protein
TraesCS2A02G074700	2.15078	8.38498e-12	2.14099e-10	Acetyltransferase component of pyruvate dehydrogenase complex
TraesCS2A02G076600	13.5856	2.72702e-30	3.23464e-28	L-lactate dehydrogenase
TraesCS2A02G076800	1.06947	0.000433407	0.00265299	FBD-associated F-box protein
TraesCS2A02G078900	2.47573	0.00466708	0.0203084	Protein trichome birefringence
TraesCS2A02G080000	1.57619	0.00874597	0.0343628	LPS-induced tumor necrosis factor alpha factor
TraesCS2A02G080400	1.61417	0.000153948	0.00106932	DnaJ domain containing protein, expressed
TraesCS2A02G081100	1.33935	0.000465761	0.00283075	UDP-glycosyltransferase
TraesCS2A02G083600	5.98209	4.51589e-17	2.02566e-15	MLO-like protein
TraesCS2A02G083700	9.87139	1.10778e-06	1.25985e-05	MLO-like protein
TraesCS2A02G086000	2.84458	3.41171e-10	7.00008e-09	Dirigent protein
TraesCS2A02G086700	1.23066	0.00165524	0.00844273	transmembrane protein, putative (DUF594)
TraesCS2A02G089200	1.51691	7.37305e-05	0.000556655	Histone-lysine N-methyltransferase ASHH2
TraesCS2A02G089300	1.22689	0.0057624	0.0242636	Heat shock transcription factor
TraesCS2A02G089500	-3.88479	1.71244e-12	4.75006e-11	SNF2 domain-containing protein / helicase domain-containing protein
TraesCS2A02G090100	-3.26514	5.43085e-07	6.55967e-06	Leucine-rich repeat receptor-like protein kinase
TraesCS2A02G090600	13.8327	1.84205e-43	4.3135e-41	Lectin receptor kinase
TraesCS2A02G092000	1.01455	9.12089e-05	0.000673417	lectin-receptor kinase
TraesCS2A02G092200	1.03168	0.00562912	0.0237921	Wound-induced protein 1, putative, expressed
TraesCS2A02G092400	-1.89704	1.59689e-18	8.12344e-17	D-alanine--D-alanine ligase
TraesCS2A02G094100	-1.28945	2.58099e-05	0.000218597	DUF3511 domain protein, putative (DUF3511)
TraesCS2A02G094800	-1.56018	3.04215e-07	3.87e-06	BRCT domain-containing protein
TraesCS2A02G095200	1.73449	1.34795e-09	2.54554e-08	DnaJ
TraesCS2A02G097400	-2.59246	0.00637532	0.0263883	Hexosyltransferase
TraesCS2A02G097500	1.08324	4.33884e-09	7.54407e-08	transcription factor-like protein
TraesCS2A02G097700	-2.30212	0.0022867	0.0111286	Protein FRIGIDA
TraesCS2A02G098700	7.21469	1.56258e-28	1.64632e-26	Protein kinase
TraesCS2A02G099800	1.76305	7.61839e-12	1.95557e-10	Short chain dehydrogenase/reductase
TraesCS2A02G099900	2.39389	1.13417e-22	8.08761e-21	Ethylene insensitive 3
TraesCS2A02G100400	-1.39061	0.000520202	0.0031111	Pectinesterase
TraesCS2A02G100700	7.75933	0.00711252	0.0289024	WUSCHEL-related homeobox
TraesCS2A02G101400	4.58229	4.09666e-14	1.37297e-12	NAC domain-containing protein
TraesCS2A02G101900	8.11201	0.00612034	0.0255054	NAC domain protein
TraesCS2A02G103000	3.68871	0.000235487	0.00154746	Multidrug resistance-associated protein 2
TraesCS2A02G103300	-1.45032	2.58663e-09	4.66391e-08	ATP-dependent RNA helicase DeaD
TraesCS2A02G104800	2.59918	2.58363e-05	0.000218769	WRKY transcription factor
TraesCS2A02G106500	-1.31424	0.000184022	0.00124671	Non-specific serine/threonine protein kinase
TraesCS2A02G106600	-1.23165	1.2609e-10	2.75033e-09	WEAK movement UNDER BLUE LIGHT-like protein
TraesCS2A02G107100	2.35596	1.71896e-17	8.02978e-16	Potassium transporter
TraesCS2A02G111800	1.10388	0.000206475	0.00137939	F-box protein
TraesCS2A02G112400	5.64386	3.11168e-06	3.22597e-05	Universal stress protein
TraesCS2A02G114000	1.30965	8.0119e-07	9.36554e-06	Rubber elongation factor
TraesCS2A02G114900	-1.30903	1.22983e-06	1.3867e-05	Heavy metal transport/detoxification superfamily protein, putative
TraesCS2A02G117100	-3.8501	6.41e-06	6.23245e-05	tRNA pseudouridine synthase B
TraesCS2A02G117800	1.10067	0.00541636	0.023039	Kinase family protein
TraesCS2A02G118300	-1.33298	4.38217e-08	6.4894e-07	Receptor kinase
TraesCS2A02G119700	-1.21143	0.00238926	0.0115304	multidrug resistance-associated protein 12
TraesCS2A02G121000	-1.73606	1.47736e-09	2.76688e-08	Sodium/hydrogen exchanger
TraesCS2A02G123400	3.68182	0.0129988	0.0475472	FAD-binding Berberine family protein, putative
TraesCS2A02G123800	-1.73319	1.46176e-07	1.97565e-06	4-alpha-glucanotransferase
TraesCS2A02G124400	1.45279	0.00232444	0.0112761	Membrane-associated zinc metalloprotease family protein, expressed
TraesCS2A02G124500	7.59495	0.0112941	0.0423843	F-box domain containing protein
TraesCS2A02G125100	1.50208	8.68989e-08	1.21897e-06	Cytochrome P450, putative, expressed
TraesCS2A02G126100	3.01548	1.1376e-10	2.4964e-09	Cysteine proteinase inhibitor
TraesCS2A02G127100	1.71087	3.1967e-15	1.20673e-13	Early response to dehydration 15-like protein
TraesCS2A02G127400	-3.68501	1.4766e-12	4.11633e-11	E3 ubiquitin-protein ligase
TraesCS2A02G129600	-1.86128	1.41356e-11	3.4962e-10	NAD(P)-binding Rossmann-fold superfamily protein
TraesCS2A02G132600	3.41504	0.002746	0.0129735	Glycosyltransferase
TraesCS2A02G133700	4.63525	6.58908e-43	1.49942e-40	Carboxypeptidase
TraesCS2A02G136100	2.87652	0.000361254	0.00226148	Lipase
TraesCS2A02G136600	3.39855	9.41179e-11	2.09128e-09	Microtubule-actin cross-linking factor 1
TraesCS2A02G136700	1.06773	0.000783013	0.00442579	Chaperone protein dnaJ-related
TraesCS2A02G137000	1.41587	0.00791594	0.031612	ARM repeat superfamily protein
TraesCS2A02G137200	-6.45396	2.66884e-10	5.56873e-09	30S ribosomal protein S6
TraesCS2A02G139100	-1.51818	0.000967089	0.00530594	Protein BREAST CANCER SUSCEPTIBILITY 1-like protein
TraesCS2A02G141600	1.40632	0.0121324	0.0449733	Endonuclease/exonuclease/phosphatase family protein
TraesCS2A02G143100	8.32193	0.000993418	0.00543097	Gibberellin receptor GID1a
TraesCS2A02G145100	5.61225	1.3916e-10	3.01459e-09	Cysteine-rich receptor-like kinase
TraesCS2A02G145200	-1.62412	2.91212e-10	6.04336e-09	DNA/RNA helicase protein
TraesCS2A02G145800	10.4985	1.75659e-12	4.86139e-11	4-coumarate-CoA ligase
TraesCS2A02G146800	1.22452	1.1204e-07	1.54272e-06	Xylulose kinase
TraesCS2A02G147500	1.40902	2.85676e-09	5.12424e-08	Pyrrolidone-carboxylate peptidase
TraesCS2A02G150000	1.02023	0.000713713	0.00408649	Pyruvate dehydrogenase kinase, mitochondrial
TraesCS2A02G150400	2.67807	0.00296967	0.0138562	Chaperone protein DnaJ
TraesCS2A02G151300	-1.05489	1.72983e-06	1.89057e-05	50S ribosomal protein L7Ae
TraesCS2A02G152000	1.51508	0.0128415	0.0470926	Low temperature and salt responsive protein
TraesCS2A02G152400	2.39629	2.3117e-05	0.000198241	Cytochrome P450
TraesCS2A02G153300	7.00843	3.84208e-25	3.26969e-23	Haloacid dehalogenase-like hydrolase family protein
TraesCS2A02G155100	1.65616	1.23248e-06	1.38948e-05	Serine/arginine rich splicing factor, putative
TraesCS2A02G155200	3.38688	3.54586e-08	5.34582e-07	Glucan endo-1,3-beta-glucosidase 3
TraesCS2A02G155300	1.23005	0.000638295	0.00371424	DUF1997 family protein
TraesCS2A02G155900	1.5977	0.000285592	0.00183775	DUF630 family protein, putative (DUF630 and DUF632)
TraesCS2A02G156400	4.57202	1.93417e-15	7.48431e-14	Calmodulin, putative
TraesCS2A02G156700	3.79141	2.48069e-05	0.000211161	transmembrane protein
TraesCS2A02G156800	1.87536	0.000197479	0.00132711	RING/U-box superfamily protein, putative
TraesCS2A02G157100	1.05004	1.45356e-06	1.6186e-05	Cellulose synthase-like protein
TraesCS2A02G157400	7.17313	4.58232e-32	5.98273e-30	Ribonuclease
TraesCS2A02G157600	2.53721	2.28042e-14	7.8679e-13	Myb factor
TraesCS2A02G157800	1.56801	1.79185e-06	1.95072e-05	Transcription factor
TraesCS2A02G158000	2.16364	2.49314e-06	2.64015e-05	Lipase/lipooxygenase, PLAT/LH2
TraesCS2A02G160300	-1.30572	0.00268252	0.0127232	Apoptotic chromatin condensation inducer in the nucleus
TraesCS2A02G161000	2.34269	0.00121759	0.00646817	Trehalose 6-phosphate phosphatase
TraesCS2A02G161500	4.72037	1.09605e-20	6.7485e-19	WRKY transcription factor
TraesCS2A02G161600	1.21485	8.97222e-08	1.25553e-06	Lipid transfer protein
TraesCS2A02G161700	3.65711	6.35831e-06	6.19298e-05	Leucine-rich repeat protein kinase family protein
TraesCS2A02G162900	1.45164	1.21183e-05	0.000110918	Copper-translocating P-type ATPase family protein, expressed
TraesCS2A02G163600	1.32908	3.4016e-10	6.98132e-09	Phospho-2-dehydro-3-deoxyheptonate aldolase
TraesCS2A02G163800	1.38018	5.57062e-10	1.11063e-08	Kinase family protein
TraesCS2A02G163900	4.09832	3.0425e-14	1.03496e-12	Alcohol dehydrogenase, putative
TraesCS2A02G166000	1.26353	0.010515	0.0400181	calmodulin-binding protein (DUF1645)
TraesCS2A02G167700	7.88671	0.00468305	0.0203711	Cysteine-rich receptor-kinase-like protein
TraesCS2A02G168200	-1.0855	0.000624487	0.00364835	Sucrose synthase
TraesCS2A02G168900	1.31892	0.013531	0.0491442	Argonaute protein
TraesCS2A02G169300	1.36116	9.96321e-05	0.000728201	Jasmonate-zim-domain protein
TraesCS2A02G169700	8.49185	0.000673821	0.0038884	Transmembrane protein 87A
TraesCS2A02G170200	3.88876	3.03672e-48	9.07168e-46	Adipocyte plasma membrane-associated protein
TraesCS2A02G173500	2.34873	0.000137117	0.000966835	Nuclear transcription factor Y subunit B
TraesCS2A02G173800	1.83572	1.84852e-05	0.000161828	EGG APPARATUS-1 protein
TraesCS2A02G174600	13.1964	1.60794e-28	1.69165e-26	B12D protein
TraesCS2A02G175600	1.75547	1.26708e-06	1.42538e-05	Peptide transporter
TraesCS2A02G176000	2.15746	5.01112e-12	1.318e-10	Longifolia protein
TraesCS2A02G176600	5.33985	4.14829e-07	5.14229e-06	Disease resistance protein RGA2
TraesCS2A02G179700	-2.08246	0.00307477	0.0142668	Disease resistance protein (TIR-NBS-LRR class) family
TraesCS2A02G179900	-1.26059	0.00778624	0.0311759	CsAtPR5
TraesCS2A02G182200	-1.40176	7.10806e-08	1.01593e-06	DNA repair protein-like protein
TraesCS2A02G183100	1.07983	0.00271226	0.01284	transmembrane protein
TraesCS2A02G184500	5.25518	3.98778e-48	1.17675e-45	Receptor-like protein kinase
TraesCS2A02G185000	-2.82374	1.13556e-14	4.04081e-13	Receptor protein kinase, putative
TraesCS2A02G185500	4.12027	6.31932e-27	6.02802e-25	Tubulin alpha chain
TraesCS2A02G186400	9.11201	3.10521e-05	0.000258228	GMP synthase [glutamine-hydrolyzing]
TraesCS2A02G186500	8.30682	0.00233328	0.0113122	Lectin receptor kinase
TraesCS2A02G186800	3.02841	7.10432e-06	6.84156e-05	HXXXD-type acyl-transferase family protein
TraesCS2A02G188500	-2.60407	0.00735775	0.029754	Homeobox leucine zipper protein
TraesCS2A02G188600	5.29462	3.61952e-14	1.22208e-12	Polyol transporter
TraesCS2A02G188700	4.55459	0.000467527	0.00283959	Polyol transporter
TraesCS2A02G189100	2.07039	3.05799e-11	7.25917e-10	Sorbitol transporter
TraesCS2A02G190000	1.19682	0.000308206	0.00196498	maternal effect embryo arrest 60
TraesCS2A02G190700	3.77808	3.08883e-06	3.20321e-05	Aldehyde dehydrogenase
TraesCS2A02G190900	1.43583	6.91077e-10	1.36137e-08	Calcium-dependent lipid-binding domain-containing protein
TraesCS2A02G191900	10.3257	3.21361e-09	5.70233e-08	ZCF37, putative
TraesCS2A02G192600	-1.43161	3.04846e-06	3.16677e-05	GRAS transcription factor
TraesCS2A02G192800	1.95472	0.00123886	0.00656771	BTB/POZ domain-containing protein
TraesCS2A02G193200	4.34577	0.000908213	0.00502087	Transmembrane protein 45B
TraesCS2A02G193400	-1.10154	0.0136686	0.0495473	Pentatricopeptide repeat-containing protein
TraesCS2A02G194600	3.31813	4.55122e-05	0.00036254	GRAS transcription factor
TraesCS2A02G195100	-8.09452	0.0102511	0.0392049	Elongation factor 2
TraesCS2A02G196300	1.01979	0.00312085	0.0144426	F-box domain containing protein, expressed
TraesCS2A02G196400	3.84988	8.09438e-11	1.81747e-09	Phenylalanine ammonia-lyase
TraesCS2A02G196500	-1.01405	0.00206851	0.0102273	Pentatricopeptide repeat-containing protein
TraesCS2A02G196700	3.21025	1.71347e-14	5.98865e-13	Phenylalanine ammonia-lyase
TraesCS2A02G197300	1.49674	4.82692e-06	4.81776e-05	Transporter-related family protein
TraesCS2A02G197600	-1.18415	0.0010596	0.00574703	Chalcone--flavonone isomerase
TraesCS2A02G198000	1.36782	9.41537e-06	8.81342e-05	Blue copper protein
TraesCS2A02G198500	1.11609	9.13709e-10	1.76969e-08	Aquaporin
TraesCS2A02G199000	8.40939	0.00786692	0.0314434	Copper transporter, putative
TraesCS2A02G199300	2.16054	5.49558e-17	2.44296e-15	Remorin
TraesCS2A02G199500	1.93029	0.000479816	0.00290402	Basic-leucine zipper (bZIP) transcription factor family protein
TraesCS2A02G199600	1.53206	4.53148e-11	1.05534e-09	Leucine-rich repeat receptor-like protein kinase family protein
TraesCS2A02G200700	3.06111	0.000392118	0.00243142	Scarecrow transcription factor family protein
TraesCS2A02G202100	8.72565	0.00164912	0.00841448	Cell wall protein
TraesCS2A02G202200	1.93441	0.0114404	0.0428172	alpha/beta-Hydrolases superfamily protein
TraesCS2A02G204900	2.89289	9.77322e-05	0.000716697	Organic cation/carnitine transporter
TraesCS2A02G205900	7.91059	4.8322e-45	1.2849e-42	Wound-responsive family protein
TraesCS2A02G206400	3.35199	0.00415056	0.0184099	Myb transcription factor
TraesCS2A02G206600	-1.52322	1.73836e-06	1.89904e-05	Protein kinase-like
TraesCS2A02G207500	1.79631	8.06342e-06	7.66352e-05	Equilibrative nucleoside transporter family member protein
TraesCS2A02G207600	-1.63262	0.000219471	0.00145549	cDNA, clone: J075123K08, full insert sequence
TraesCS2A02G208900	-1.00365	0.00947593	0.0367455	Zinc metalloprotease Rip1
TraesCS2A02G209800	1.42245	2.02096e-05	0.000175485	Mitochondrial pyruvate carrier
TraesCS2A02G210400	4.83688	7.67955e-11	1.73182e-09	Cellulose synthase-like protein
TraesCS2A02G211400	2.76005	0.00201738	0.0100058	60S ribosomal protein L17
TraesCS2A02G212900	5.49882	1.58106e-33	2.25044e-31	Phenylalanine ammonia-lyase
TraesCS2A02G213400	9.26053	0.000335394	0.00211934	Syntaxin
TraesCS2A02G214100	8.50515	0.004623	0.0201485	Receptor-like protein kinase
TraesCS2A02G214500	-1.31822	0.000717128	0.00410259	Formin-like protein
TraesCS2A02G215800	4.28276	8.75795e-14	2.80935e-12	Receptor-like protein kinase, putative,expressed
TraesCS2A02G215900	6.33019	3.87076e-30	4.52474e-28	Receptor-like protein kinase, putative,expressed
TraesCS2A02G216500	1.42561	0.000475303	0.00288055	Receptor-like protein kinase, putative,expressed
TraesCS2A02G216600	2.95658	3.08982e-08	4.7121e-07	receptor kinase 1
TraesCS2A02G216700	3.825	5.09178e-22	3.48044e-20	Cysteine-rich receptor kinase
TraesCS2A02G216800	3.40437	4.95263e-18	2.42265e-16	Cysteine-rich receptor kinase
TraesCS2A02G217000	9.78136	6.54105e-07	7.7761e-06	Protein kinase
TraesCS2A02G218700	4.68328	1.11138e-52	4.36094e-50	Glutathione S-transferase
TraesCS2A02G219000	1.55783	2.32772e-10	4.90063e-09	Protein translation factor SUI1-like protein
TraesCS2A02G219100	10.0679	5.24237e-05	0.000411143	Isocitrate lyase
TraesCS2A02G219700	7.34259	1.00158e-19	5.72046e-18	WAT1-related protein
TraesCS2A02G220700	-1.30522	2.28791e-09	4.15522e-08	Glutamate receptor
TraesCS2A02G221300	2.49221	5.00974e-18	2.44893e-16	ATP-dependent zinc metalloprotease FtsH
TraesCS2A02G221500	10.9825	2.6725e-11	6.38166e-10	ATP-dependent zinc metalloprotease FtsH
TraesCS2A02G222500	3.01886	0.0112427	0.0422582	senescence regulator (Protein of unknown function, DUF584)
TraesCS2A02G222800	1.89162	0.00438418	0.0192754	BNR/Asp-box repeat family protein
TraesCS2A02G225200	-1.15985	2.36723e-06	2.5182e-05	Phosphoadenosine phosphosulfate reductase
TraesCS2A02G226800	-1.04471	0.013026	0.0476292	Peptidylprolyl isomerase
TraesCS2A02G230100	3.64082	0.000386819	0.00240225	Receptor-like kinase
TraesCS2A02G232400	-2.23402	4.34268e-05	0.000347606	Squamosa promoter-binding protein
TraesCS2A02G232900	2.56166	0.000122355	0.000872924	Filament-like plant protein
TraesCS2A02G233100	1.1663	2.99952e-08	4.5792e-07	Protein phosphatase 2c
TraesCS2A02G235900	-1.13468	6.61262e-05	0.000505287	Cytosine-specific methyltransferase
TraesCS2A02G236300	1.02869	0.000134184	0.000948554	Regulator of chromosome condensation (RCC1) family protein
TraesCS2A02G238900	1.60971	6.14275e-11	1.41068e-09	C2 calcium/lipid-binding and GRAM domain protein
TraesCS2A02G249300	2.74108	1.61101e-06	1.77622e-05	Receptor-like kinase
TraesCS2A02G249800	-1.04326	0.000366679	0.0022911	Ribosome maturation factor RimP
TraesCS2A02G251000	-1.41331	6.7805e-05	0.000516593	Receptor-like kinase
TraesCS2A02G251700	-1.48212	0.000101745	0.000741852	Glutaredoxin
TraesCS2A02G251800	3.42142	7.82328e-09	1.31066e-07	Non-specific serine/threonine protein kinase
TraesCS2A02G253500	-1.12208	8.45602e-07	9.83244e-06	Leucine-rich receptor-like protein kinase family protein
TraesCS2A02G254300	1.93447	0.00152233	0.00786038	Reticulon-like protein
TraesCS2A02G254700	3.08465	3.34016e-08	5.06198e-07	Light-dependent short hypocotyls protein
TraesCS2A02G255600	3.21205	9.09718e-05	0.000671872	Plant/T7H20-70 protein
TraesCS2A02G256200	-1.3339	0.00533713	0.0227593	Senescence regulator
TraesCS2A02G257200	1.32193	0.000578357	0.00341417	Glutamate receptor
TraesCS2A02G258600	4.72792	0.000107427	0.000779059	Blue copper protein
TraesCS2A02G259500	7.68716	4.49707e-41	9.32719e-39	Sugar transporter, putative
[truncated: 10,943 more rows]

## Sheet:  WHd-A3.5 vs MHd-A3.5
Table - S2 Expression analysis and gene fucnction annotation of differential expression genes between WHd-A3.5 vs MHd-A3.5
gene	log2(FC)	P-Value	FDR	Description
TraesCS1A02G000200	1.60949	0.000276502	0.0199249	Latent-transforming growth factor beta-binding protein 3
TraesCS1A02G000400	1.60956	0.000775285	0.0406236	ATP synthase gamma chain
TraesCS1A02G031200	1.97943	0.000854104	0.0435799	Protein kinase
TraesCS1A02G058200	1.91514	0.000160208	0.0136304	Receptor-like protein kinase
TraesCS1A02G066900	2.26919	0.000193119	0.015417	p-loop containing nucleoside triphosphate hydrolases superfamily protein
TraesCS1A02G076500	2.14587	0.000265353	0.019386	Disease resistance protein RPM1
TraesCS1A02G077700	4.16197	4.91214e-08	4.57782e-05	Peroxidase
TraesCS1A02G082000	3.7118	4.3876e-05	0.00542107	Aspartic proteinase
TraesCS1A02G102800	3.81655	0.000107886	0.0100207	Glutathione S-transferase
TraesCS1A02G103900	3.09856	2.51906e-05	0.00372311	Receptor protein kinase, putative
TraesCS1A02G104500	-1.66938	0.000150385	0.0129587	Replication protein A 70 kDa DNA-binding subunit
TraesCS1A02G115900	4.08023	8.55657e-05	0.00842372	Metallothionein
TraesCS1A02G119500	3.42532	0.000194124	0.0154492	Copper ion binding protein
TraesCS1A02G145800	3.88559	2.19506e-05	0.0034023	Plant/T7N9-9 protein
TraesCS1A02G150900	1.90069	2.86772e-05	0.00406609	Fatty acid hydroxylase superfamily protein
TraesCS1A02G163700	2.41438	4.00816e-05	0.00510051	Ubiquitin carboxyl-terminal hydrolase-like protein
TraesCS1A02G176700	2.77422	1.81562e-05	0.00297641	Trihelix transcription factor GT-2
TraesCS1A02G177300	4.40226	0.000743729	0.039502	Cytochrome P450 family protein
TraesCS1A02G183000	2.71601	4.41405e-05	0.00542107	Trehalase
TraesCS1A02G183800	2.30711	0.00061122	0.0346549	Xanthine dehydrogenase
TraesCS1A02G187000	7.41193	4.02538e-07	0.00019974	Glutathione s-transferase, putative
TraesCS1A02G187700	10.3517	7.60325e-06	0.00167303	Peptidoglycan-binding LysM domain-containing protein
TraesCS1A02G202500	-5.65821	5.03025e-05	0.00593598	two-component response regulator
TraesCS1A02G207600	3.55587	0.000840048	0.0431306	transmembrane protein
TraesCS1A02G218800	2.48699	4.40795e-05	0.00542107	MYB-related transcription factor
TraesCS1A02G228500	2.11534	7.91532e-05	0.00795124	RING/U-box superfamily protein, putative
TraesCS1A02G235800	2.51436	0.000729081	0.0391809	L-lactate dehydrogenase
TraesCS1A02G249600	2.09596	0.000154655	0.0132802	Endo-1,3;1,4-beta-D-glucanase
TraesCS1A02G251400	4.1141	5.12289e-08	4.61898e-05	Oxidoreductase, 2OG-Fe(II) oxygenase family protein
TraesCS1A02G257300	5.37255	1.41848e-07	0.000101819	Glycosyltransferase
TraesCS1A02G258400	2.48276	0.000194067	0.0154492	Two-component response regulator
TraesCS1A02G265600	4.84017	0.0004426	0.0277786	Wound-induced protease inhibitor
TraesCS1A02G265700	4.85944	1.22746e-05	0.00238053	Wound-induced protease inhibitor
TraesCS1A02G271000	3.64866	0.000625149	0.0352016	transmembrane protein, putative (DUF1218)
TraesCS1A02G279800	6.9542	4.21546e-06	0.00111309	O-fucosyltransferase family protein
TraesCS1A02G281000	2.59436	0.000533932	0.031505	Plant/T7H20-70 protein
TraesCS1A02G281300	2.67681	5.14767e-06	0.00127714	Transcription factor
TraesCS1A02G285000	1.98081	4.57916e-05	0.00556835	70 kDa heat shock protein
TraesCS1A02G295800	5.1379	5.00984e-05	0.00593087	Phosphatidylethanolamine-binding protein
TraesCS1A02G299100	3.50735	3.05694e-05	0.00427243	Aminotransferase like protein
TraesCS1A02G310200	-4.92283	0.00039851	0.0257548	UDP-glycosyltransferase
TraesCS1A02G321100	6.87611	1.05628e-11	9.76192e-08	GDSL esterase/lipase
TraesCS1A02G323000	11.4784	7.66037e-06	0.00167732	NB-ARC domain-containing disease resistance protein
TraesCS1A02G336300	3.78111	2.30793e-06	0.000728881	Haloacid dehalogenase-like hydrolase (HAD) superfamily protein
TraesCS1A02G336900	3.55038	0.000180694	0.0147945	Haloacid dehalogenase-like hydrolase (HAD) superfamily protein
TraesCS1A02G364000	11.3443	1.40974e-05	0.00254836	Late embryogenesis abundant protein
TraesCS1A02G372200	9.32942	0.000515854	0.0308071	AP2/B3 transcription factor family protein
TraesCS1A02G372300	4.5956	0.000190392	0.0152673	AP2/B3 transcription factor family protein
TraesCS1A02G375800	2.56319	0.000407797	0.0262495	1,2-dihydroxy-3-keto-5-methylthiopentene dioxygenase
TraesCS1A02G376500	4.48339	0.000890762	0.0448621	F-box protein
TraesCS1A02G395100	8.07682	1.28456e-05	0.00244145	Cytochrome P450 family protein, expressed
TraesCS1A02G411200	2.77213	0.000322907	0.0220592	Protein phosphatase 2c, putative
TraesCS1A02G414200	13.064	1.35015e-08	1.84855e-05	Avr9/Cf-9 rapidly elicited protein
TraesCS1A02G415100	5.56986	0.000672967	0.0370202	Oleosin family protein
TraesCS1A02G420100	-2.22634	1.63849e-05	0.002837	tRNA-methyltransferase non-catalytic subunit trm6MTase subunit
TraesCS1A02G422900	3.89673	0.000606276	0.0344719	Glucan endo-1,3-beta-glucosidase 3
TraesCS1A02G424100	11.079	0.000447007	0.027913	FAD-binding Berberine family protein
TraesCS1A02G425400	2.75402	0.000319279	0.0218976	Amino acid transporter family protein
TraesCS1A02G426800	9.95613	0.000477304	0.0290684	Polypyrimidine tract-binding-like protein, putative
TraesCS1A02G441100	2.0134	5.13486e-05	0.00600697	nuclease
TraesCS1A02G443900	6.8125	6.62968e-05	0.00709346	UDP-glucose-4-epimerase
TraesCS1B02G043200	4.95556	2.8924e-06	0.000841916	Glucan 1,3-beta-glucosidase
TraesCS1B02G044200	1.7475	0.000464027	0.0285258	NBS-LRR-like resistance protein
TraesCS1B02G053200	11.2107	1.68029e-05	0.00286791	Zinc finger family protein
TraesCS1B02G064800	2.86148	0.000439162	0.0276803	Cytochrome P450
TraesCS1B02G075700	1.74986	0.000159553	0.013606	Receptor-like protein kinase
TraesCS1B02G084200	2.48992	0.000531944	0.0314882	Condensin-2 complex subunit G2
TraesCS1B02G085000	3.20153	0.000978069	0.0477626	Kinase family protein
TraesCS1B02G087100	1.90689	0.000242221	0.0181811	Protein TAR1
TraesCS1B02G093900	3.65635	0.000553701	0.03234	DNA-directed RNA polymerase III subunit RPC3
TraesCS1B02G095800	3.83801	7.30398e-07	0.000313961	Peroxidase
TraesCS1B02G099600	3.79237	1.38774e-05	0.00252711	Aspartic proteinase
TraesCS1B02G110800	5.14761	6.61336e-06	0.00152321	cDNA clone:001-032-A03, full insert sequence
TraesCS1B02G113500	3.8606	0.000994384	0.0482407	Glutathione S-transferase
TraesCS1B02G113700	3.43721	9.70799e-06	0.00202754	Glutathione S-transferase
TraesCS1B02G119400	-2.46722	0.000768834	0.0404595	Heavy metal transport/detoxification superfamily protein
TraesCS1B02G127400	6.95253	1.0985e-06	0.000426221	transcription factor-like protein
TraesCS1B02G142000	2.84956	6.40266e-05	0.00694097	Phosphotransferase
TraesCS1B02G164000	3.64914	7.1188e-05	0.00741297	Plant/T7N9-9 protein
TraesCS1B02G173200	3.28834	4.85905e-05	0.00577571	Cytokinin riboside 5'-monophosphate phosphoribohydrolase
TraesCS1B02G194900	13.0459	3.1065e-09	6.37988e-06	Glutathione s-transferase, putative
TraesCS1B02G195500	4.79307	0.000324872	0.0220967	Peptidoglycan-binding LysM domain-containing protein
TraesCS1B02G203300	4.74723	1.73014e-07	0.00011524	Trihelix transcription factor GT-2
TraesCS1B02G210500	4.79205	0.000461203	0.0284155	Xyloglucan endotransglucosylase/hydrolase
TraesCS1B02G216000	3.2628	0.000694816	0.0378281	Ring finger protein
TraesCS1B02G221300	5.13934	6.30657e-05	0.00685691	transmembrane protein
TraesCS1B02G222600	2.13361	4.54711e-05	0.00553849	Phosphatidylinositol N-acetyglucosaminlytransferase subunit P-like protein
TraesCS1B02G232300	1.76924	0.000789545	0.0411376	MYB-related transcription factor
TraesCS1B02G248600	10.28	0.000202309	0.0159292	Eukaryotic peptide chain release factor subunit 1-1
TraesCS1B02G262000	3.1266	1.65922e-05	0.00285712	2OG-Fe(II) oxygenase family oxidoreductase
TraesCS1B02G265900	1.83846	0.00102314	0.0490246	Gibberellin receptor GID1a
TraesCS1B02G272200	-1.89308	0.000451853	0.0280734	MLO-like protein
TraesCS1B02G274400	1.80645	0.000743216	0.039502	Protein kinase superfamily protein
TraesCS1B02G276500	5.66186	9.55161e-07	0.000385895	Wound-induced protease inhibitor
TraesCS1B02G289700	1.71081	0.000443484	0.0277906	Adenine nucleotide alpha hydrolases-like superfamily protein
TraesCS1B02G290500	2.56817	9.64184e-05	0.00923028	Transcription factor
TraesCS1B02G291700	10.4717	0.000287698	0.0205117	Legume-specific protein
TraesCS1B02G294300	5.26142	3.63106e-07	0.000187733	70 kDa heat shock protein
TraesCS1B02G304800	8.16088	4.32082e-06	0.00111995	Phosphatidylethanolamine-binding protein
TraesCS1B02G305600	4.50027	0.000204722	0.0160679	Glutaredoxin-like
TraesCS1B02G305800	5.64537	1.49269e-09	3.56001e-06	LIGHT-DEPENDENT SHORT HYPOCOTYLS-like protein (DUF640)
TraesCS1B02G307600	1.703	0.0010501	0.0498641	DUF399 family protein, putative (DUF399 and DUF3411)
TraesCS1B02G308900	3.06729	0.000337708	0.022657	Aminotransferase like protein
TraesCS1B02G317800	2.07722	0.000699497	0.0379794	FBD-associated F-box protein
TraesCS1B02G320500	4.03709	0.00022541	0.0173238	Disease resistance protein (NBS-LRR class) family
TraesCS1B02G328000	4.66107	0.000782809	0.0409019	U3 small nucleolar RNA-associated protein 15-like protein
TraesCS1B02G333800	8.04361	2.76199e-08	3.14162e-05	GDSL esterase/lipase
TraesCS1B02G338600	3.40842	2.10547e-05	0.00333332	Jacalin lectin family protein
TraesCS1B02G355700	4.87249	3.08538e-07	0.000162939	Receptor-like protein kinase
TraesCS1B02G361400	2.17261	0.000813826	0.0420765	Glycosyltransferase
TraesCS1B02G367500	10.5635	4.24042e-06	0.0011157	Phospholipase A1
TraesCS1B02G368600	2.85704	0.000580991	0.0334696	Glycerophosphodiester phosphodiesterase
TraesCS1B02G373400	1.90024	0.000767553	0.0404595	Microtubule associated protein 65
TraesCS1B02G381200	5.47853	6.77772e-06	0.00154662	Late embryogenesis abundant protein
TraesCS1B02G389900	-10.8218	0.00103439	0.0493589	Ethylene-responsive transcription factor
TraesCS1B02G392000	5.93074	1.15682e-05	0.00229299	AP2/B3 transcription factor family protein
TraesCS1B02G392200	3.93377	0.000135927	0.0119924	AP2/B3 transcription factor family protein
TraesCS1B02G392300	4.96178	1.47127e-06	0.000528043	AP2/B3 transcription factor family protein
TraesCS1B02G395400	2.41708	7.06871e-05	0.00738608	Transporter-like protein
TraesCS1B02G410800	2.57301	0.000532873	0.0314928	2-oxoglutarate (2OG) and Fe(II)-dependent oxygenase superfamily protein
TraesCS1B02G423200	4.83289	0.000164622	0.0139099	Cytochrome P450 family protein, expressed
TraesCS1B02G436500	7.42375	6.29059e-06	0.00146254	Iron-sulfur cluster assembly protein
TraesCS1B02G437500	3.01027	1.73238e-05	0.00290519	Short chain dehydrogenase/reductase
TraesCS1B02G441400	4.7866	1.55665e-05	0.00273215	Protein phosphatase 2c, putative
TraesCS1B02G447000	1.91693	0.000294797	0.0208769	Disease resistance protein RPM1
TraesCS1B02G448200	-2.12776	0.00061038	0.0346338	GATA transcription factor, putative
TraesCS1B02G459800	5.8371	3.05607e-07	0.000162765	Amino acid transporter family protein
TraesCS1B02G475800	1.75165	0.000368497	0.0242604	nuclease
TraesCS1B02G478400	5.67006	1.17268e-05	0.00229804	UDP-glucose-4-epimerase
TraesCS1D02G019600	3.1375	0.000358677	0.0237834	Disease resistance protein RPM1
TraesCS1D02G032600	2.23475	0.000235599	0.0178837	Protein kinase
TraesCS1D02G041500	10.3844	0.000395995	0.0257046	Zinc finger family protein
TraesCS1D02G060500	1.61514	0.00103546	0.0493589	Patatin
TraesCS1D02G062800	4.94006	8.24112e-05	0.00821157	Glycosyltransferase
TraesCS1D02G067700	2.70919	0.000329389	0.0222792	Kinase family protein
TraesCS1D02G076200	10.0768	7.71076e-05	0.00780946	Kinase, putative
TraesCS1D02G083600	3.41722	1.55946e-05	0.00273215	Aspartic proteinase
TraesCS1D02G088700	3.74871	2.83098e-05	0.00404468	extracellular ligand-gated ion channel protein (DUF3537)
TraesCS1D02G144400	3.37255	0.000337309	0.022657	Plant/T7N9-9 protein
TraesCS1D02G147900	3.84629	7.47531e-05	0.00764516	Fatty acid hydroxylase superfamily protein
TraesCS1D02G154700	3.06016	0.000118787	0.0108025	Cytokinin riboside 5'-monophosphate phosphoribohydrolase
TraesCS1D02G162000	2.87589	5.33155e-05	0.0061591	Alpha-galactosidase
TraesCS1D02G162400	2.5889	0.000303757	0.0212469	Trihelix transcription factor GT-2
TraesCS1D02G177700	-2.25159	0.000209618	0.016348	Response to low sulfur protein, putative
TraesCS1D02G186500	4.77479	5.03403e-05	0.00593598	Trehalase
TraesCS1D02G188500	1.8601	0.000413852	0.0264915	Arogenate dehydratase
TraesCS1D02G189600	7.95652	4.1132e-08	4.00139e-05	Glutathione s-transferase, putative
TraesCS1D02G192900	2.24766	0.000844977	0.04328	Xanthine dehydrogenase
TraesCS1D02G199300	3.81816	0.000579412	0.0334152	Xyloglucan endotransglucosylase/hydrolase
TraesCS1D02G202300	2.18283	0.000951793	0.046882	S-adenosyl-L-methionine-dependent methyltransferases superfamily protein
TraesCS1D02G220500	3.25813	1.90751e-07	0.00012592	MYB-related transcription factor
TraesCS1D02G224300	5.87173	1.94701e-06	0.000642636	Receptor protein kinase, putative
TraesCS1D02G233500	6.30378	4.65727e-05	0.00561714	Late embryogenesis abundant (LEA) hydroxyproline-rich glycoprotein family
TraesCS1D02G245700	1.83945	0.000904687	0.0453921	Mitochondrial carrier
TraesCS1D02G250900	2.43324	1.47717e-05	0.00262532	2OG-Fe(II) oxygenase family oxidoreductase
TraesCS1D02G254500	2.1941	0.000337694	0.022657	Gibberellin receptor GID1a
TraesCS1D02G256600	2.98092	0.000117297	0.0107048	Glycosyltransferase
TraesCS1D02G265800	5.27288	1.77367e-05	0.00293365	Wound-induced protease inhibitor
TraesCS1D02G266300	4.78136	0.000149844	0.0129587	Phospholipase A1
TraesCS1D02G266900	1.74212	0.000831679	0.0428796	Multidrug resistance 3
TraesCS1D02G271000	-3.73013	0.000327152	0.0221923	Kinase family protein
TraesCS1D02G274700	3.91954	5.796e-05	0.00649346	Dof zinc finger protein
TraesCS1D02G279000	2.76939	0.00104028	0.0494928	O-fucosyltransferase family protein
TraesCS1D02G280200	2.38648	0.000740504	0.0394898	Plant/T7H20-70 protein
TraesCS1D02G280600	3.19688	2.9132e-06	0.000844644	Transcription factor
TraesCS1D02G284000	2.89185	5.79732e-05	0.00649346	70 kDa heat shock protein
TraesCS1D02G292100	2.84554	0.000300872	0.021085	Aminotransferase like protein
TraesCS1D02G294600	2.74919	0.000652797	0.0362187	Light-dependent short hypocotyls protein
TraesCS1D02G296600	3.27586	0.000746109	0.0396	Ammonium transporter
TraesCS1D02G300600	9.33688	4.4122e-05	0.00542107	WRKY transcription factor
TraesCS1D02G300700	3.47175	0.000917325	0.0457944	WRKY family transcription factor
TraesCS1D02G314700	-2.42277	8.89493e-05	0.00865313	Ethylene-responsive transcription factor, putative
TraesCS1D02G321300	6.58335	7.24677e-07	0.000313323	GDSL esterase/lipase
TraesCS1D02G342100	6.56071	0.000327478	0.0221923	ATP-dependent chaperone ClpB
TraesCS1D02G344700	5.15192	1.46646e-11	9.85645e-08	Receptor-like protein kinase
TraesCS1D02G344900	7.55075	1.64423e-09	3.7989e-06	Short-chain dehydrogenase/reductase family protein
TraesCS1D02G351800	4.43976	0.000102952	0.00968403	Cytochrome P450
TraesCS1D02G378900	3.64851	0.000239907	0.0181131	AP2/B3 transcription factor family protein
TraesCS1D02G381400	9.43045	0.000155896	0.0133713	Mitogen-activated protein kinase
TraesCS1D02G383700	4.81977	0.000130588	0.0116464	F-box protein
TraesCS1D02G393500	3.06949	0.000311102	0.021638	O-acyltransferase WSD1
TraesCS1D02G398700	9.59495	3.90055e-05	0.00503286	Protein PLANT CADMIUM RESISTANCE 2
TraesCS1D02G403100	9.86625	4.67977e-06	0.00118898	Cytochrome P450 family protein, expressed
TraesCS1D02G403300	6.41785	4.1803e-05	0.0052473	Cytochrome P450 family protein, expressed
TraesCS1D02G408800	6.07039	5.81963e-06	0.00139698	Ubiquitin carboxyl-terminal hydrolase 2
TraesCS1D02G415900	2.9636	9.22929e-05	0.00891971	Short chain dehydrogenase/reductase
TraesCS1D02G421600	6.62463	8.34885e-05	0.00828543	Avr9/Cf-9 rapidly elicited protein
TraesCS1D02G425900	-2.23719	0.000209857	0.0163494	GATA transcription factor, putative
TraesCS1D02G435200	3.45551	2.18515e-09	4.61591e-06	30S ribosomal protein S18
TraesCS1D02G449600	1.74834	0.000299171	0.0210256	nuclease
TraesCS1D02G451900	3.6972	1.29251e-05	0.00244399	UDP-glucose-4-epimerase
TraesCS2A02G000400	4.05494	0.000188951	0.0151682	Protein phosphatase 2c, putative
TraesCS2A02G003600	3.59895	2.68564e-06	0.00079743	NBS-LRR disease resistance protein-like protein
TraesCS2A02G024700	4.77643	6.66172e-05	0.00709694	Receptor-like protein kinase
TraesCS2A02G028400	9.39518	0.000565751	0.032858	Glycosyltransferase
TraesCS2A02G028700	9.29155	0.000261916	0.0191918	Glycosyltransferase
TraesCS2A02G035700	3.72961	6.06241e-05	0.00669983	Arginase
TraesCS2A02G065700	1.59263	0.000327445	0.0221923	Aquaporin
TraesCS2A02G066600	7.10643	1.10697e-05	0.00221196	Expansin
TraesCS2A02G070600	3.83434	5.39249e-07	0.000244377	Disease resistance protein (TIR-NBS-LRR class) family
TraesCS2A02G098700	4.85442	6.26639e-05	0.00682325	Protein kinase
TraesCS2A02G101400	5.78342	5.91115e-05	0.00657196	NAC domain-containing protein
TraesCS2A02G101900	5.63227	0.00077004	0.0404923	NAC domain protein
TraesCS2A02G103900	7.3443	1.33998e-06	0.000492886	Cytochrome P450 family protein, expressed
TraesCS2A02G112400	4.26185	0.000130432	0.0116464	Universal stress protein
TraesCS2A02G153300	5.06249	0.000315597	0.0218182	Haloacid dehalogenase-like hydrolase family protein
TraesCS2A02G154900	-3.35655	6.93903e-05	0.00728736	Calmodulin-binding family protein, putative, expressed
TraesCS2A02G156700	5.07529	0.000853118	0.0435597	transmembrane protein
TraesCS2A02G157400	15.5484	5.22759e-08	4.65659e-05	Ribonuclease
TraesCS2A02G159400	9.24476	6.69288e-05	0.00710964	Cytochrome P450
TraesCS2A02G163900	4.11402	0.000523445	0.031112	Alcohol dehydrogenase, putative
TraesCS2A02G170200	2.64812	0.000919416	0.0458528	Adipocyte plasma membrane-associated protein
TraesCS2A02G184100	-4.69116	3.62761e-05	0.00479342	GTPase Era
TraesCS2A02G184500	4.70858	5.72838e-08	4.94362e-05	Receptor-like protein kinase
TraesCS2A02G186700	13.0102	2.67992e-06	0.00079743	vacuolar sorting-associated protein (DUF946)
TraesCS2A02G187200	-1.86389	0.00102691	0.0490883	Chlorophyll a-b binding protein, chloroplastic
TraesCS2A02G188500	2.16398	9.98254e-05	0.00943797	Homeobox leucine zipper protein
TraesCS2A02G215800	4.47102	2.41596e-06	0.00074737	Receptor-like protein kinase, putative,expressed
TraesCS2A02G215900	4.2894	3.98272e-05	0.00509948	Receptor-like protein kinase, putative,expressed
TraesCS2A02G216600	2.61579	0.000774201	0.0406236	receptor kinase 1
TraesCS2A02G218700	3.11749	8.77404e-05	0.00858069	Glutathione S-transferase
TraesCS2A02G219100	10.4993	2.85363e-07	0.000156282	Isocitrate lyase
TraesCS2A02G264500	3.30666	0.000993966	0.0482407	Nitrate transporter 1.2
TraesCS2A02G281900	4.25199	7.19246e-06	0.00161392	cotton fiber protein
TraesCS2A02G289300	6.42395	4.04636e-08	3.98884e-05	Potassium transporter
TraesCS2A02G290500	3.1166	4.77862e-05	0.00571687	Protein phosphatase 2C containing protein
TraesCS2A02G291800	3.32249	0.00018445	0.0149454	Target of rapamycin complex 2 subunit MAPKAP1
TraesCS2A02G302300	3.931	8.30624e-05	0.00826146	Cellulose synthase family protein, expressed
TraesCS2A02G307900	1.78372	0.000733571	0.0393584	T-complex protein 11
TraesCS2A02G318000	9.41645	0.000168719	0.0141912	Dihydrofolate reductase
TraesCS2A02G322500	6.09592	2.73858e-05	0.00394686	Cytochrome P450
TraesCS2A02G345500	13.2834	9.58289e-08	7.73638e-05	Malate synthase
TraesCS2A02G350700	2.80447	5.53061e-06	0.00135397	Chitinase
TraesCS2A02G350900	3.73821	0.000590696	0.0338023	Chitinase
TraesCS2A02G365500	3.10898	0.000156679	0.0134228	CsAtPR5
TraesCS2A02G376300	-1.44068	0.000971112	0.047517	Carboxypeptidase
TraesCS2A02G389200	3.48321	3.79843e-05	0.00492536	Trihelix transcription factor GT-2
TraesCS2A02G389400	4.56013	4.37782e-05	0.00542107	Homeobox protein, putative
TraesCS2A02G390100	-1.9143	0.000751296	0.0398467	Cationic amino acid transporter, putative
TraesCS2A02G391200	3.17602	2.88026e-05	0.00406609	senescence regulator (Protein of unknown function, DUF584)
TraesCS2A02G394900	11.3257	4.3557e-09	8.47458e-06	2-oxoglutarate and Fe(II)-dependent oxygenase superfamily protein
TraesCS2A02G395000	4.93739	4.30605e-06	0.00111995	2-oxoglutarate (2OG) and Fe(II)-dependent oxygenase superfamily protein
TraesCS2A02G399200	3.001	0.000319199	0.0218976	SPX domain-containing family protein
TraesCS2A02G401000	-8.77039	0.000951693	0.046882	Rhomboid-like protein
TraesCS2A02G401200	-1.89566	7.75362e-05	0.00783931	Homeobox-leucine zipper protein
TraesCS2A02G438300	4.52925	1.08835e-05	0.00219612	Ubiquinol oxidase
TraesCS2A02G448500	12.1055	6.37911e-06	0.00147847	Basic helix loop helix (BHLH) family transcription factor
TraesCS2A02G453800	1.56376	0.000762007	0.0402416	senescence-associated family protein (DUF581)
TraesCS2A02G453900	3.27228	8.44652e-10	2.46643e-06	senescence-associated family protein (DUF581)
TraesCS2A02G458800	-1.48388	0.000645	0.0359092	Ubiquitin
TraesCS2A02G477600	2.99748	7.27919e-05	0.0075396	Non-specific lipid-transfer protein
TraesCS2A02G489500	4.39159	7.01294e-13	1.03699e-08	WRKY transcription factor
TraesCS2A02G507500	7.31651	0.000874097	0.0443834	Nuclease S1
TraesCS2A02G523700	2.54258	0.00100573	0.0485364	Early light-induced protein 2, chloroplastic
TraesCS2A02G526300	6.7723	8.71432e-11	3.78991e-07	transcription factor-like protein
TraesCS2A02G529750	9.04985	0.000137232	0.0120931	#
TraesCS2A02G532200	-3.82103	6.4315e-05	0.00696203	Wound-responsive family protein
TraesCS2A02G539400	3.72403	0.000768566	0.0404595	Heavy metal transport/detoxification superfamily protein
TraesCS2A02G548200	2.11292	0.000227649	0.0174316	Amine oxidase family protein
TraesCS2A02G557900	3.39028	4.30888e-06	0.00111995	C2 calcium/lipid-binding and GRAM domain protein
TraesCS2A02G586800	2.77984	0.000887155	0.0447414	RING finger protein
TraesCS2B02G034200	2.99345	8.67357e-10	2.46643e-06	Receptor-like protein kinase
TraesCS2B02G034300	2.08541	5.32113e-06	0.00131137	receptor kinase 1
TraesCS2B02G034600	2.96156	4.71849e-07	0.000226531	receptor kinase 1
TraesCS2B02G042400	2.57586	6.36115e-05	0.0069061	Exocyst complex component 7
TraesCS2B02G048700	3.69411	3.68256e-05	0.00483599	Arginase
TraesCS2B02G083700	5.51482	0.000433875	0.0274642	Glycosyltransferase
TraesCS2B02G111100	4.77629	3.2439e-05	0.00445501	Nicotianamine synthase
TraesCS2B02G114900	3.75951	4.96471e-08	4.57782e-05	Protein kinase
TraesCS2B02G116900	2.06691	7.134e-05	0.00741825	Ethylene insensitive 3
TraesCS2B02G118500	6.83237	1.50355e-06	0.000537023	NAC domain-containing protein
TraesCS2B02G118800	1.81947	0.000511443	0.0305931	Ricin B-like lectin R40G2
TraesCS2B02G118900	6.22511	3.4408e-06	0.000974684	Stress responsive protein
TraesCS2B02G119000	6.63089	1.8027e-06	0.00060344	NAC domain protein
TraesCS2B02G119100	7.3906	1.59784e-06	0.000565237	NAC domain protein
TraesCS2B02G123700	2.11217	0.000352987	0.0234903	Potassium transporter
TraesCS2B02G133200	2.42903	0.000881798	0.0445879	Rubber elongation factor family protein
TraesCS2B02G160100	4.48905	2.42135e-05	0.00360466	Lipase
TraesCS2B02G167300	2.93812	2.15252e-09	4.61591e-06	Cysteine-rich receptor-kinase-like protein
TraesCS2B02G168800	5.48543	7.33213e-05	0.00756977	Quinoprotein amine dehydrogenase, beta chain-like; RIC1-like guanyl-nucleotide exchange factor
TraesCS2B02G182200	6.16792	2.8818e-05	0.00406609	Transmembrane protein, putative
TraesCS2B02G182900	13.2373	5.0448e-07	0.00023458	Ribonuclease
TraesCS2B02G183700	2.91121	0.000281936	0.0202375	Lipase/lipooxygenase, PLAT/LH2
TraesCS2B02G189700	5.53038	3.94548e-05	0.00508198	Alcohol dehydrogenase, putative
TraesCS2B02G218800	5.17825	1.77666e-09	3.98047e-06	Homeobox-leucine zipper family protein
TraesCS2B02G222900	2.58347	0.000489892	0.0296639	Receptor-like protein kinase
TraesCS2B02G223800	3.59442	0.000689141	0.0376022	cDNA clone:J013105D21, full insert sequence
TraesCS2B02G229600	1.86897	0.00102779	0.0490883	Kinase
TraesCS2B02G240800	3.20927	6.49002e-05	0.0069642	Receptor-like protein kinase, putative,expressed
TraesCS2B02G240900	3.42247	5.7624e-05	0.00649252	Receptor-like protein kinase, putative,expressed
TraesCS2B02G241800	4.06151	1.76306e-05	0.00292264	receptor kinase 1
TraesCS2B02G244600	10.8555	1.23206e-07	9.38774e-05	Isocitrate lyase
TraesCS2B02G246100	2.97326	2.18945e-05	0.00340074	Ras-related protein Rab-21
TraesCS2B02G247900	2.3356	0.000421331	0.0268359	senescence regulator (Protein of unknown function, DUF584)
TraesCS2B02G249200	1.56107	0.000647928	0.03604	Dof zinc finger protein
TraesCS2B02G264100	2.44734	0.000256997	0.0189063	Peroxisomal (S)-2-hydroxy-acid oxidase
TraesCS2B02G276600	-4.67713	0.00055377	0.03234	F-box family protein
TraesCS2B02G285300	2.81378	0.00012648	0.0113485	WD repeat-containing 82-B
TraesCS2B02G293600	5.32707	8.46677e-05	0.00836875	Cysteine proteinase inhibitor
TraesCS2B02G299100	3.60062	3.49145e-05	0.0046934	cotton fiber-like protein (DUF761)
TraesCS2B02G305900	3.93161	2.73572e-07	0.000150942	Potassium transporter
TraesCS2B02G315600	12.1336	2.26999e-06	0.000720299	Sulfotransferase
TraesCS2B02G318100	6.0541	1.78796e-06	0.00060344	Cellulose synthase family protein, expressed
TraesCS2B02G354700	4.93411	2.70036e-06	0.000798594	C2 and GRAM domain-containing protein
TraesCS2B02G364000	15.0271	1.4889e-07	0.000105847	Malate synthase
TraesCS2B02G369000	4.51263	9.38577e-14	3.38224e-09	Chitinase
TraesCS2B02G371000	2.28059	5.83573e-05	0.00650157	Fasciclin-like arabinogalactan protein
TraesCS2B02G372900	2.76572	4.59159e-05	0.0055743	S-adenosylmethionine decarboxylase proenzyme
TraesCS2B02G380600	1.90185	0.000922935	0.0459362	GDSL esterase/lipase
TraesCS2B02G382300	2.26398	0.000600206	0.0341614	Zinc finger (C3HC4-type RING finger) family protein
TraesCS2B02G393300	-1.44606	0.000882149	0.0445879	Carboxypeptidase
TraesCS2B02G397000	3.21205	0.000268078	0.0194788	senescence regulator (Protein of unknown function, DUF584)
TraesCS2B02G399700	11.1142	6.95284e-05	0.0072915	NAC domain protein,
TraesCS2B02G407400	2.80912	0.000442588	0.0277786	Trihelix transcription factor GT-2
TraesCS2B02G407800	3.85889	9.8017e-08	7.79225e-05	senescence regulator (Protein of unknown function, DUF584)
TraesCS2B02G408500	4.54217	1.05757e-05	0.002154	Yellow stripe 1A transporter
TraesCS2B02G408800	-2.41426	0.000669387	0.0369056	Eukaryotic translation initiation factor 4G
TraesCS2B02G413000	4.18094	0.000539709	0.0317445	2-oxoglutarate (2OG) and Fe(II)-dependent oxygenase superfamily protein
TraesCS2B02G413100	11.4305	1.16632e-05	0.00229804	RING/U-box superfamily protein, putative
TraesCS2B02G413800	3.84926	4.15155e-06	0.00110181	RING finger protein
TraesCS2B02G414500	3.81835	6.2602e-05	0.00682325	Beta-carotene hydroxylase
TraesCS2B02G414700	4.88906	6.72023e-05	0.00711744	Nuclear transport factor 2 (NTF2) family protein
TraesCS2B02G419200	-1.51413	0.000536646	0.0315895	Homeobox-leucine zipper protein
TraesCS2B02G439100	3.84356	0.000131791	0.0117113	Calcium-binding EF-hand family protein
TraesCS2B02G449200	1.40178	0.000773756	0.0406236	Protein phosphatase 2c, putative
TraesCS2B02G458600	-1.94304	0.000464537	0.0285258	Protein BREVIS RADIX
TraesCS2B02G475100	2.80974	1.34382e-07	9.74055e-05	senescence-associated family protein (DUF581)
TraesCS2B02G475200	3.19406	1.79828e-08	2.2159e-05	senescence-associated family protein (DUF581)
TraesCS2B02G475600	3.52523	1.17539e-06	0.000446951	senescence-associated family protein (DUF581)
TraesCS2B02G476000	3.03562	0.00018054	0.0147945	senescence-associated family protein (DUF581)
TraesCS2B02G478700	2.29694	0.000720872	0.0388745	MYB-related transcription factor
TraesCS2B02G517400	3.87821	8.8881e-15	6.57133e-10	WRKY transcription factor
TraesCS2B02G521100	6.01346	0.000252588	0.0187498	Callose synthase-like protein
TraesCS2B02G521800	12.8031	1.66871e-07	0.000114235	Protein kinase
TraesCS2B02G540100	2.41396	0.000851088	0.0435162	Cysteine protease
TraesCS2B02G554900	6.62552	3.57334e-08	3.87669e-05	Anthocyanin 5-aromatic acyltransferase
TraesCS2B02G556600	6.01942	1.1005e-08	1.59537e-05	transcription factor-like protein
TraesCS2B02G571300	4.85335	0.000212383	0.016522	Exocyst complex component, putative
TraesCS2B02G592600	2.66089	1.98094e-05	0.00317697	Dof zinc finger protein
TraesCS2B02G592800	6.44626	0.000107066	0.00996955	Dof zinc finger protein
TraesCS2B02G594100	2.50374	0.000172705	0.014428	Receptor-like kinase
TraesCS2B02G596600	3.01617	0.000573766	0.0332191	RING finger protein
TraesCS2B02G608800	2.49008	6.15497e-05	0.00678185	NBS-LRR-like resistance protein
TraesCS2B02G622500	4.44032	5.89194e-06	0.00140321	C2 calcium/lipid-binding and GRAM domain protein
TraesCS2D02G000300	12.0779	2.4826e-07	0.000145673	Protein phosphatase 2c, putative
TraesCS2D02G013700	-5.24793	0.000471316	0.0288462	Receptor protein kinase
TraesCS2D02G025500	2.77186	5.42075e-07	0.000244377	Receptor-like protein kinase
TraesCS2D02G033100	3.5189	3.46186e-05	0.00466209	Chitinase
TraesCS2D02G034900	3.50205	3.19386e-05	0.004422	Arginase
TraesCS2D02G035200	6.97499	0.000296377	0.0209487	HXXXD-type acyl-transferase family protein
TraesCS2D02G038300	9.20457	0.000256152	0.0189005	Glycosyltransferase
TraesCS2D02G048100	8.6677	0.000664549	0.0367211	Cyclic di-GMP-binding protein
TraesCS2D02G058400	3.94683	0.000949594	0.0468673	Short-chain dehydrogenase/reductase
TraesCS2D02G063900	2.29597	0.000119944	0.0108809	Aquaporin
TraesCS2D02G090200	-3.91648	0.00023672	0.0179504	Short-chain dehydrogenase/reductase family protein
TraesCS2D02G099100	6.12102	0.00100008	0.0483899	Subtilisin-like protease
TraesCS2D02G100900	5.96653	1.637e-05	0.002837	NAC domain protein,
TraesCS2D02G101400	5.55459	2.23897e-05	0.00344867	NAC domain protein
TraesCS2D02G103600	10.6135	0.000988552	0.0480523	Cytochrome P450 family protein, expressed
TraesCS2D02G106600	2.19303	8.61974e-05	0.00847463	Potassium transporter
TraesCS2D02G112900	3.97705	1.29018e-05	0.00244399	Universal stress protein
TraesCS2D02G117400	1.58566	0.000286628	0.0205117	Proline-rich protein
TraesCS2D02G142000	-1.91946	0.000839193	0.0431167	Protein BREAST CANCER SUSCEPTIBILITY 1-like protein
TraesCS2D02G145600	8.97537	0.000455986	0.0282589	Cysteine-rich receptor-kinase-like protein
TraesCS2D02G157600	6.84967	6.45363e-06	0.00149107	Cytochrome P450
TraesCS2D02G158600	4.40067	0.0010373	0.0494147	Haloacid dehalogenase-like hydrolase family protein
TraesCS2D02G162300	3.31107	4.52134e-05	0.00553445	Calmodulin, putative
TraesCS2D02G162500	7.71973	2.25451e-05	0.00345819	Transmembrane protein, putative
TraesCS2D02G163200	6.71914	4.12824e-05	0.00519077	Ribonuclease
TraesCS2D02G163300	9.12051	9.24755e-09	1.39532e-05	Ribonuclease
TraesCS2D02G163400	4.84057	0.000516945	0.0308473	F-box protein
TraesCS2D02G177700	2.89736	0.000225847	0.0173393	Adipocyte plasma membrane-associated protein
TraesCS2D02G183300	3.76553	0.000677498	0.0371864	methyl esterase 11
TraesCS2D02G199200	3.2263	1.35515e-05	0.00249854	Homeobox-leucine zipper family protein
TraesCS2D02G201200	8.15886	2.11652e-05	0.00334365	vacuolar sorting-associated protein (DUF946)
TraesCS2D02G204200	5.42626	1.44353e-06	0.000525743	cDNA clone:J013105D21, full insert sequence
TraesCS2D02G221400	2.63691	9.262e-05	0.00892799	Receptor-like protein kinase, putative,expressed
TraesCS2D02G221500	1.90229	0.000798338	0.0415079	Receptor-like protein kinase, putative,expressed
TraesCS2D02G222300	2.09679	0.00020162	0.0159089	Receptor-like protein kinase, putative,expressed
TraesCS2D02G224200	11.8383	2.68287e-07	0.000149139	Isocitrate lyase
TraesCS2D02G224700	1.73395	0.000829813	0.0428133	Glutathione S-transferase
TraesCS2D02G259400	2.20691	0.000736424	0.0394256	Nitrate transporter 1.2
TraesCS2D02G287300	4.51264	3.62841e-06	0.00100851	Potassium transporter
TraesCS2D02G288000	2.37781	7.78269e-05	0.00783931	SBP (S-ribonuclease binding protein) family protein
TraesCS2D02G288400	3.04734	5.4191e-05	0.00623319	Protein phosphatase 2C containing protein
TraesCS2D02G288600	2.4142	4.81304e-05	0.00573023	serine-rich protein-like protein
TraesCS2D02G289800	4.30207	5.92974e-06	0.00140321	Target of rapamycin complex 2 subunit MAPKAP1
TraesCS2D02G294500	-9.32942	3.30505e-05	0.0045001	E3 ubiquitin-protein ligase
TraesCS2D02G299500	5.05311	0.000941634	0.0466301	3-hydroxybenzoate 6-hydroxylase 1
TraesCS2D02G301000	4.9749	0.000453542	0.028131	Cellulose synthase family protein, expressed
TraesCS2D02G344200	4.55268	1.75999e-05	0.00292264	Malate synthase
TraesCS2D02G348800	3.19315	3.47179e-06	0.000977815	Chitinase
TraesCS2D02G348900	9.32193	0.00059824	0.034102	Chitinase
TraesCS2D02G372000	4.60808	1.02526e-05	0.00210559	Sulfotransferase
TraesCS2D02G372500	-2.59299	0.000548624	0.0321156	Carboxypeptidase
TraesCS2D02G380800	4.183	7.22546e-06	0.00161392	CC-NBS-LRR family disease resistance protein
TraesCS2D02G387100	4.34079	3.28821e-05	0.00448543	Trihelix transcription factor GT-2
TraesCS2D02G387500	3.45379	6.32854e-07	0.000275232	senescence regulator (Protein of unknown function, DUF584)
TraesCS2D02G387800	3.2813	0.000486059	0.0294626	Yellow stripe-like transporter 1
TraesCS2D02G392800	5.6102	4.0011e-07	0.00019974	2-oxoglutarate (2OG) and Fe(II)-dependent oxygenase superfamily protein
TraesCS2D02G392900	11.3681	2.29839e-11	1.41608e-07	2-oxoglutarate (2OG) and Fe(II)-dependent oxygenase superfamily protein
TraesCS2D02G393400	2.93403	2.14982e-05	0.00338901	RING finger family protein
TraesCS2D02G393900	3.6912	4.13228e-06	0.00110181	Beta-carotene hydroxylase
TraesCS2D02G396300	5.68049	5.92135e-06	0.00140321	Cytochrome P450 family protein
TraesCS2D02G396700	4.98069	4.23956e-05	0.0052858	SPX domain-containing family protein
TraesCS2D02G396900	10.2208	0.000875854	0.0443834	Vacuolar protein sorting-associated protein 53 A
TraesCS2D02G397700	2.66616	0.000178875	0.0147435	F-box protein PP2-A13
TraesCS2D02G401900	2.52381	0.000722927	0.0389569	O-fucosyltransferase family protein
TraesCS2D02G405200	3.10591	2.04238e-06	0.000668149	Branched-chain-amino-acid aminotransferase
TraesCS2D02G414600	2.61149	0.00011623	0.0106353	Ethylene-responsive transcription factor
TraesCS2D02G430400	-3.52095	0.000851886	0.0435269	30S ribosomal protein S10
TraesCS2D02G441100	-1.99822	0.000441518	0.0277786	p-loop containing nucleoside triphosphate hydrolases superfamily protein, putative
TraesCS2D02G453600	2.27893	1.17249e-05	0.00229804	senescence-associated family protein (DUF581)
TraesCS2D02G453700	2.92677	7.91345e-07	0.000332428	senescence-associated family protein (DUF581)
TraesCS2D02G456900	2.6711	3.95513e-07	0.000198924	MYB-related transcription factor
TraesCS2D02G461700	-3.29242	1.9856e-06	0.000652461	Basic helix-loop-helix transcription factor
TraesCS2D02G463000	1.99364	0.000490329	0.0296661	Kelch repeat-containing protein
TraesCS2D02G466100	2.7633	0.000176984	0.0146572	B3 domain-containing protein
TraesCS2D02G477900	2.18881	0.000281469	0.0202237	Sugar transport protein
TraesCS2D02G489700	3.87474	5.55643e-09	1.00197e-05	WRKY transcription factor
TraesCS2D02G493700	4.14368	0.000178272	0.0147373	Protein kinase
TraesCS2D02G499800	4.34577	1.1509e-05	0.00228738	Kelch repeat-containing protein
TraesCS2D02G502900	-3.82972	4.05373e-05	0.0051408	Squamosa promoter-binding-like protein
TraesCS2D02G507900	14.0227	5.79521e-07	0.000259674	Nuclease S1
TraesCS2D02G513600	2.57205	0.000241137	0.0181699	Cysteine protease
TraesCS2D02G525900	5.18795	5.96562e-06	0.00140321	Early light-induced protein 2, chloroplastic
TraesCS2D02G527800	6.32235	8.67158e-08	7.12361e-05	Anthocyanin 5-aromatic acyltransferase
TraesCS2D02G528200	2.76613	0.00059795	0.034102	Protein kinase
TraesCS2D02G529000	4.20961	1.72569e-07	0.00011524	transcription factor-like protein
TraesCS2D02G533400	-2.50061	0.000630744	0.0354358	Wound-responsive family protein
TraesCS2D02G534900	5.19377	0.000300084	0.0210497	Exocyst complex component, putative
TraesCS2D02G545700	4.38292	1.66936e-08	2.12797e-05	Cyclopropane-fatty-acyl-phospholipid synthase
TraesCS2D02G545800	3.63498	6.1664e-06	0.00144082	Cyclopropane-fatty-acyl-phospholipid synthase
TraesCS2D02G555800	1.84135	5.81787e-05	0.00649756	ARM repeat superfamily protein
TraesCS2D02G557900	4.18327	0.000904969	0.0453921	Acetyl-coenzyme A synthetase
TraesCS2D02G563000	4.01168	1.28482e-06	0.000474958	Dof-like zinc finger protein
TraesCS2D02G576000	3.11899	1.95781e-05	0.00316045	Protein NRT1/ PTR FAMILY 5.5
TraesCS2D02G596200	6.01792	0.000106596	0.00996342	Late embryogenesis abundant (LEA) hydroxyproline-rich glycoprotein family
TraesCS2D02G599200	8.93664	0.000890725	0.0448621	Cytochrome P450
TraesCS2D02G601200	1.76647	0.000322131	0.0220592	Disease resistance protein (TIR-NBS-LRR class) family
TraesCS3A02G007500	2.62564	0.000397728	0.0257267	Misshapen-like kinase 1
TraesCS3A02G007600	6.43894	3.22173e-06	0.000926832	Transcription elongation factor Spt5
TraesCS3A02G007700	4.68675	4.17019e-08	4.00414e-05	CheY-like two-component responsive regulator family protein
TraesCS3A02G010300	2.4549	0.000265321	0.019386	Glycosyltransferase
TraesCS3A02G022700	3.18522	0.000183074	0.014889	Glycine-rich domain-containing protein 1
TraesCS3A02G029000	-3.31066	0.000499557	0.0300035	DUF674 family protein
TraesCS3A02G034600	2.45002	0.000523484	0.031112	Protein kinase family protein
TraesCS3A02G038000	11.2127	6.23037e-05	0.00681922	Endo-1,4-beta-xylanase
TraesCS3A02G040800	4.75933	4.61574e-05	0.00559443	Basic 7S globulin
TraesCS3A02G045200	4.83394	1.0529e-07	8.19425e-05	Receptor-like kinase
TraesCS3A02G050300	-8.835	0.000381797	0.0249725	Receptor-like kinase
TraesCS3A02G060500	9.98489	0.000453046	0.0281239	BTB/POZ domain containing protein, expressed
TraesCS3A02G062200	7.95759	3.97788e-06	0.00107729	Cytochrome P450
TraesCS3A02G072900	3.69752	0.000556623	0.032481	Serine/threonine-protein kinase
TraesCS3A02G078400	11.697	3.96559e-05	0.00509735	NAC domain protein
TraesCS3A02G079800	8.6677	0.000737218	0.0394396	Serine protease SplB
TraesCS3A02G095900	5.61471	0.000479071	0.029152	Small proline-rich protein 3
TraesCS3A02G102600	2.93576	8.01561e-05	0.00803016	Basic helix-loop-helix transcription factor
TraesCS3A02G102800	9.74259	0.000788996	0.0411376	Sugar transporter, putative
TraesCS3A02G102900	3.61591	0.000187568	0.0150902	Basic helix-loop-helix transcription factor
TraesCS3A02G113900	6.38712	9.84048e-07	0.000394484	Alkaline alpha-galactosidase seed imbibition protein
TraesCS3A02G118300	3.13901	1.39336e-05	0.00253113	Glycosyltransferase
TraesCS3A02G120000	2.99749	0.00100926	0.0486418	Rotundifolia-like protein
TraesCS3A02G122300	4.12786	0.000181531	0.0147975	Protein kinase-related protein
TraesCS3A02G122400	2.03452	0.000576375	0.033318	Aminotransferase
TraesCS3A02G124700	3.89422	5.4294e-05	0.00623319	Glycosyltransferase
TraesCS3A02G128700	3.10692	3.64393e-05	0.00479378	BTB/POZ domain containing protein, expressed
TraesCS3A02G142700	4.33861	2.35255e-05	0.00355745	Protein DJ-1
TraesCS3A02G143800	4.73073	1.47608e-05	0.00262532	ABC transporter B family protein
TraesCS3A02G151300	7.26946	1.67293e-05	0.00286791	ATP-dependent zinc metalloprotease FtsH 1
TraesCS3A02G153000	4.06381	0.000184761	0.0149454	Cytochrome P450, putative
TraesCS3A02G156800	4.14939	0.0003164	0.0218182	Plasma membrane-associated cation-binding protein 1
TraesCS3A02G160500	1.77371	0.000274834	0.0198433	Branched-chain amino acid aminotransferase-like
TraesCS3A02G176000	-3.44689	0.000148951	0.0129104	Rapid alkalinization factor (RALF) family protein
TraesCS3A02G178400	-9.67948	1.32567e-05	0.00246261	Kinase-like
TraesCS3A02G217400	3.94519	0.0003473	0.0231535	Emb|CAB62340.1
TraesCS3A02G235600	11.4391	0.000256438	0.0189028	MBOAT (membrane bound O-acyl transferase) family protein
TraesCS3A02G259600	3.88372	3.25645e-05	0.00445501	Receptor-like protein kinase
TraesCS3A02G262100	2.65724	0.000325649	0.0221292	Receptor-like kinase
TraesCS3A02G266800	6.74099	2.21786e-06	0.000709851	O-acyltransferase WSD1
TraesCS3A02G268800	3.06949	0.000293498	0.0208248	TSA: Wollemia nobilis Ref_Wollemi_Transcript_14908_3298 transcribed RNA sequence
TraesCS3A02G276200	3.83519	5.01365e-05	0.00593087	Receptor-like protein kinase
TraesCS3A02G280200	3.1067	2.40557e-05	0.003593	Respiratory burst oxidase
TraesCS3A02G280800	3.4443	0.000900727	0.0453273	Heat shock transcription factor
TraesCS3A02G283700	4.29423	3.23064e-05	0.00444794	Senescence regulator
TraesCS3A02G293500	2.55498	0.000347916	0.0231737	Ring finger protein, putative
TraesCS3A02G299800	4.75933	1.64534e-07	0.000113688	ARM repeat superfamily protein
TraesCS3A02G302300	11.5085	1.17883e-06	0.000446951	Glutathione S-transferase
TraesCS3A02G308500	-9.20457	0.000524932	0.031173	MYB transcription factor
TraesCS3A02G313200	-9.2127	8.88614e-05	0.00865313	Metallothionein
TraesCS3A02G316300	3.51215	0.000256908	0.0189063	Cyclic nucleotide-gated channel
TraesCS3A02G316500	-2.52257	0.000445436	0.027862	External alternative NAD(P)H-ubiquinone oxidoreductase B2, mitochondrial
TraesCS3A02G328100	-2.52808	4.80063e-05	0.00572468	Ethylene-responsive transcription factor, putative
TraesCS3A02G328200	3.18055	1.42591e-05	0.0025713	Serine/Threonine-kinase WNK (WNK)-like protein
TraesCS3A02G332600	2.2264	0.000238992	0.0180856	UDP-glycosyltransferase
TraesCS3A02G341300	4.64939	7.37721e-07	0.000315275	Cytochrome P450 family protein, expressed
TraesCS3A02G342900	2.57129	4.25823e-05	0.00530013	Cytochrome P450 family cinnamate 4-hydroxylase
TraesCS3A02G346900	9.32463	9.91404e-06	0.00205557	Cysteine proteinase
TraesCS3A02G348500	15.7785	3.61798e-08	3.87669e-05	Cysteine proteinase
TraesCS3A02G350600	-2.00396	0.000655288	0.0363179	basic helix-loop-helix (bHLH) DNA-binding superfamily protein
TraesCS3A02G364200	4.56145	6.47174e-05	0.0069642	Protein Ycf2
TraesCS3A02G382200	10.0589	0.000464381	0.0285258	Protein NRT1/ PTR FAMILY 5.5
TraesCS3A02G390000	3.89162	0.000312088	0.021686	F-box protein
TraesCS3A02G394300	1.82269	0.000323057	0.0220592	4-coumarate:CoA ligase-like protein
TraesCS3A02G397000	5.55239	0.000416079	0.0265881	DUF1685 family protein
TraesCS3A02G401900	8.02237	2.46964e-06	0.000753994	Tropinone reductase-like protein
TraesCS3A02G402000	6.92798	2.46299e-07	0.000145673	Tropinone reductase-like protein
TraesCS3A02G402800	-5.27922	0.000330165	0.0222792	25.3 kDa vesicle transport protein
TraesCS3A02G413400	-2.80541	0.000102549	0.00965843	Terminal EAR1-like 1
TraesCS3A02G419800	6.83549	8.99861e-12	9.50433e-08	Bifunctional inhibitor/lipid-transfer protein/seed storage 2S albumin-like protein
TraesCS3A02G422300	10.7426	0.000227756	0.0174316	2-oxoglutarate (2OG) and Fe(II)-dependent oxygenase superfamily protein
TraesCS3A02G432500	2.91276	1.24392e-05	0.00240126	Squamosa promoter-binding protein
TraesCS3A02G434200	3.92997	2.09249e-06	0.000678535	Ubiquitin-conjugating enzyme E2 E2
TraesCS3A02G438400	2.21731	2.65693e-05	0.00385172	Disease resistance protein RPM1
TraesCS3A02G438800	3.739	6.45507e-05	0.0069642	Dual specificity mitogen-activated protein kinase kinase 4
TraesCS3A02G443800	3.89536	1.6914e-05	0.00286816	Kinase family protein
TraesCS3A02G452300	4.64103	8.76096e-06	0.0018613	Flowering-promoting factor 1-like protein 1
TraesCS3A02G467900	2.49596	0.00022974	0.017529	CASP-like protein
TraesCS3A02G491400	3.55394	0.000313036	0.021711	receptor kinase 1
TraesCS3A02G494400	3.08193	0.000688625	0.0376018	transmembrane protein, putative (DUF247)
TraesCS3A02G516300	3.16993	0.000670598	0.0369173	Calcium-binding site, putative
TraesCS3A02G529400	10.8138	0.000106245	0.00994315	Glycosyltransferase
TraesCS3A02G535100	3.87742	3.95822e-06	0.00107591	MYB transcription factor
TraesCS3B02G006300	9.99435	0.000884212	0.0446539	Transcription elongation factor SPT5
TraesCS3B02G012100	10.961	0.000109931	0.0101723	DNA-directed RNA polymerase subunit beta, putative (DUF630 and DUF632)
TraesCS3B02G013100	3.50541	2.83928e-05	0.00404468	Glycosyltransferase
TraesCS3B02G022500	2.90097	0.000363933	0.0240241	Glycine-rich domain-containing protein 1
TraesCS3B02G039600	5.70126	5.632e-06	0.00136523	Nuclease S1
TraesCS3B02G039700	3.97857	1.88804e-05	0.00307468	Nuclease S1
TraesCS3B02G048800	4.30282	0.00018609	0.0150163	Heat-shock protein
TraesCS3B02G049100	2.25239	0.000418203	0.0267007	Receptor-like kinase
TraesCS3B02G059700	1.95914	0.000445107	0.027862	D-Ala-D/L-Ala epimerase
TraesCS3B02G073500	4.77083	9.05521e-05	0.00878593	Myosin-binding protein 2
TraesCS3B02G086400	1.76901	0.000161131	0.0136932	E3 ubiquitin-protein ligase
TraesCS3B02G089200	9.53787	5.14631e-05	0.00601085	F-box family protein
TraesCS3B02G093300	11.0293	0.000178401	0.0147373	NAC domain protein
TraesCS3B02G099400	3.07744	0.000867896	0.0441792	Protease HtpX
TraesCS3B02G119700	-1.73781	0.000521369	0.0310362	FMN-dependent NADPH-azoreductase
TraesCS3B02G120200	12.2992	2.44855e-07	0.000145673	Basic helix-loop-helix transcription factor
TraesCS3B02G120500	5.12139	0.000323127	0.0220592	Basic helix-loop-helix transcription factor
TraesCS3B02G126400	2.85872	0.000312383	0.0216861	ATP-dependent 6-phosphofructokinase
TraesCS3B02G128500	2.68806	0.000102046	0.00962394	MYB-RELATED transcription factor
TraesCS3B02G133400	5.14207	1.32037e-07	9.74055e-05	Alkaline alpha-galactosidase seed imbibition protein
TraesCS3B02G141500	3.16591	0.000545524	0.0320064	Protein kinase-related protein
TraesCS3B02G141600	3.79827	2.25252e-06	0.000717834	Aminotransferase
TraesCS3B02G144600	4.89496	6.22794e-07	0.000272459	Glycosyltransferase
TraesCS3B02G153400	4.23133	8.51009e-05	0.00838913	Phloem protein 2-like protein
TraesCS3B02G158500	10.7593	7.34104e-05	0.00756977	Core-2/I-branching beta-1,6-N-acetylglucosaminyltransferase family protein
TraesCS3B02G162000	2.00301	0.000442553	0.0277786	Flowering locus T
TraesCS3B02G168300	2.47246	0.000298411	0.0209921	Peptide-N4-(N-acetyl-beta-glucosaminyl)asparagine amidase A
TraesCS3B02G205100	1.9103	0.00056089	0.0326269	Late embryogenesis abundant protein
TraesCS3B02G205700	-3.08037	0.000741245	0.0394898	Rapid alkalinization factor (RALF) family protein
TraesCS3B02G220900	2.38388	7.33889e-05	0.00756977	F-box protein
TraesCS3B02G236900	6.86542	4.41473e-06	0.00113333	basic helix-loop-helix (bHLH) DNA-binding superfamily protein
TraesCS3B02G251000	5.2817	5.51784e-05	0.00630534	SNF2 domain-containing protein / helicase domain-containing protein
TraesCS3B02G261200	3.22358	0.000460181	0.0283761	Tat pathway signal sequence family protein
TraesCS3B02G272200	-2.66643	0.000111945	0.0103165	Wuschel homeobox protein
TraesCS3B02G282400	9.10329	0.000323765	0.0220824	Germin-like protein 1-1
TraesCS3B02G293100	2.4677	0.000338636	0.0226987	Arginine/serine-rich splicing factor, putative
TraesCS3B02G295400	2.5903	0.000298167	0.0209921	Receptor-like kinase
TraesCS3B02G310000	4.96153	6.0284e-07	0.0002653	Receptor-like protein kinase
TraesCS3B02G310500	1.71842	0.000879725	0.044549	Auxin-responsive protein
TraesCS3B02G313900	4.4011	3.75552e-05	0.00490567	Glycosyltransferase
TraesCS3B02G317400	3.4337	0.00043003	0.0272441	Senescence regulator
TraesCS3B02G323600	2.53878	0.000620972	0.0350465	RING finger and CHY zinc finger protein
TraesCS3B02G328200	2.05841	0.000635562	0.0356252	Ring finger protein, putative
TraesCS3B02G330000	2.90101	6.44874e-05	0.0069642	6,7-dimethyl-8-ribityllumazine synthase
TraesCS3B02G334200	1.99806	0.000882301	0.0445879	Glucan endo-1,3-beta-glucosidase 1
TraesCS3B02G336100	8.59495	0.00104844	0.0498173	Protein DETOXIFICATION
TraesCS3B02G336800	5.48959	1.80396e-10	6.66869e-07	Orotidine 5'-phosphate decarboxylase
TraesCS3B02G336900	10.3406	2.79663e-05	0.00401487	ADP-glucose pyrophosphorylase small subunit 2
TraesCS3B02G350500	-4.52356	0.000239553	0.0181095	Cyclic nucleotide-gated channel
TraesCS3B02G356500	6.05889	2.54626e-08	2.94149e-05	Disulfide isomerase
TraesCS3B02G358200	3.07985	9.8049e-05	0.0093417	Serine/Threonine-kinase WNK (WNK)-like protein
TraesCS3B02G373400	4.80219	0.000504282	0.0302627	Cytochrome P450 family protein, expressed
TraesCS3B02G378600	13.8155	1.87155e-06	0.000622947	Cysteine proteinase
TraesCS3B02G380400	16.3854	8.84078e-09	1.36174e-05	Cysteine proteinase
TraesCS3B02G383000	-2.52072	5.05144e-05	0.00594703	basic helix-loop-helix (bHLH) DNA-binding superfamily protein
TraesCS3B02G383400	9.99435	0.000125698	0.0113058	Ammonium transporter
TraesCS3B02G394600	1.88257	0.000977202	0.0477518	Protein phosphatase 2C
TraesCS3B02G396300	4.45515	0.000229317	0.0175148	plant/protein
TraesCS3B02G399600	4.43172	7.47619e-05	0.00764516	HXXXD-type acyl-transferase family protein
TraesCS3B02G402200	3.12363	3.52083e-05	0.0047243	Amino acid transporter, putative
TraesCS3B02G412500	2.93536	0.000194527	0.0154647	Ethylene-responsive transcription factor
TraesCS3B02G415700	8.90689	0.000902791	0.0453444	Protein NRT1/ PTR FAMILY 5.5
TraesCS3B02G426700	2.95002	7.08399e-05	0.00738713	OTU domain-containing protein
TraesCS3B02G429000	4.17043	0.000174058	0.0145082	DUF1685 family protein
TraesCS3B02G432000	1.45052	0.000992198	0.0481979	Calreticulin
TraesCS3B02G437500	1.77676	0.000618881	0.0350087	ATP-dependent Clp protease ATP-binding subunit ClpX
TraesCS3B02G439600	2.66692	0.000191458	0.015316	NAC domain-containing protein
TraesCS3B02G447800	-2.42988	0.000181102	0.0147975	Terminal EAR1-like 1
TraesCS3B02G455200	3.1038	3.81926e-05	0.00493659	Protease inhibitor/seed storage/lipid transfer protein family protein
TraesCS3B02G470600	3.06609	0.000527959	0.0312773	Transducin/WD40 repeat-like superfamily protein
TraesCS3B02G471800	2.65836	1.48513e-05	0.00263314	Disease resistance family protein
TraesCS3B02G477400	3.61911	0.00014694	0.0128263	Kinase family protein
TraesCS3B02G489500	4.54096	4.94536e-07	0.000232886	Flowering-promoting factor 1-like protein 1
TraesCS3B02G490600	1.76152	0.00039112	0.025456	Glutathione S-transferase
TraesCS3B02G492900	-3.345	0.000451258	0.02806	Calcium-dependent lipid-binding (CaLB domain) family protein
TraesCS3B02G496200	3.14752	0.000272984	0.0197313	Methyl esterase 10, putative
TraesCS3B02G522000	9.18818	0.000224723	0.0172889	Leucine-rich repeat receptor-like kinase
TraesCS3B02G547300	1.94999	0.00075503	0.0399874	Orotate phosphoribosyltransferase, putative
TraesCS3B02G555500	3.07011	1.73801e-06	0.000594897	Protein kinase
TraesCS3B02G584700	9.70275	4.36641e-05	0.00541654	Pathogenesis-related protein PR-4
TraesCS3B02G596800	2.33065	0.000297919	0.0209921	Cytochrome P450
TraesCS3B02G597000	2.86181	0.000195573	0.0154978	Cytochrome P450
TraesCS3B02G598200	10.5635	0.000357759	0.0237438	Glycosyltransferase
TraesCS3B02G601800	4.08041	1.39685e-08	1.87772e-05	Metallothionein
TraesCS3D02G001400	3.46307	7.50009e-05	0.007659	Glycosyltransferase
TraesCS3D02G003100	7.1819	0.000154514	0.0132802	Transcription elongation factor Spt5
TraesCS3D02G024500	7.34163	8.18333e-05	0.00816499	Glycosyltransferase
TraesCS3D02G036000	3.31431	0.000324631	0.0220967	Receptor-like kinase
TraesCS3D02G036900	2.88652	0.00025965	0.0190635	Nuclease S1
TraesCS3D02G037000	3.30928	2.94144e-05	0.00413446	Abscisic acid-deficient 4
TraesCS3D02G038400	-1.77919	0.000483318	0.029338	histone acetyltransferase of the CBP family 1
TraesCS3D02G039300	2.94892	6.93338e-05	0.00728736	Basic 7S globulin 2
TraesCS3D02G039400	4.97172	7.47268e-06	0.00165415	Basic 7S globulin 2
TraesCS3D02G041500	-3.32109	0.000288332	0.0205372	Calcium binding family protein
TraesCS3D02G045200	2.62025	0.000808698	0.0418993	Protein kinase family protein
TraesCS3D02G054100	1.99705	0.00094924	0.0468673	Protein root uvb sensitive 5
TraesCS3D02G061500	8.59518	1.72469e-06	0.000593086	Cytochrome P450
TraesCS3D02G061700	15.6695	8.41435e-09	1.33694e-05	Cytochrome P450
TraesCS3D02G061900	7.69766	4.91789e-06	0.00123254	Cytochrome P450
TraesCS3D02G074400	4.08292	5.60699e-05	0.00637765	Metallothionein
TraesCS3D02G104800	4.86212	6.66133e-06	0.0015295	Transcription factor
TraesCS3D02G105000	10.7759	7.37001e-05	0.0075785	Sugar transporter, putative
TraesCS3D02G109100	4.20637	2.86839e-05	0.00406609	Myb-like transcription factor family protein
TraesCS3D02G111100	1.95491	0.000767731	0.0404595	MYB-RELATED transcription factor
TraesCS3D02G111300	11.2107	7.57139e-05	0.00771051	Cytokinin oxidase/dehydrogenase
TraesCS3D02G116400	2.62694	1.31557e-05	0.00245619	Alkaline alpha-galactosidase seed imbibition protein
TraesCS3D02G124300	2.84036	9.25676e-05	0.00892799	Aminotransferase
TraesCS3D02G126300	2.54921	0.000169185	0.0142142	Glycosyltransferase
TraesCS3D02G128000	3.29721	0.000186211	0.0150163	Plant/MSJ11-3 protein, putative
TraesCS3D02G128300	2.8426	0.000643689	0.0358632	Plant/MSJ11-3 protein, putative
TraesCS3D02G128500	3.98927	1.10128e-05	0.00220865	HXXXD-type acyl-transferase-like protein
TraesCS3D02G136100	5	5.41531e-07	0.000244377	Phloem protein 2-like protein
TraesCS3D02G142300	3.39984	1.93189e-05	0.00312544	Alpha/beta-Hydrolases superfamily protein
TraesCS3D02G146400	2.79155	0.00032999	0.0222792	Transmembrane protein, putative
TraesCS3D02G153700	5.55459	1.86535e-08	2.2244e-05	Subtilisin-like protease
TraesCS3D02G159200	5.88028	3.83379e-07	0.000194142	ATP-dependent zinc metalloprotease FtsH 1
TraesCS3D02G169900	3.01282	2.68427e-05	0.00388374	DUF1685 family protein
TraesCS3D02G173200	3.52105	0.000827757	0.042737	Receptor-like kinase
TraesCS3D02G180900	2.16096	0.000123096	0.0111259	Late embryogenesis abundant protein
TraesCS3D02G234300	2.87567	7.81437e-05	0.00786051	Pleiotropic drug resistance ABC transporter
TraesCS3D02G249200	-3.67431	0.000381519	0.0249725	Peroxidase
TraesCS3D02G262200	2.46638	5.73926e-05	0.00649252	Wall-associated receptor-like kinase
TraesCS3D02G267000	4.69061	0.000699848	0.0379794	O-acyltransferase WSD1
TraesCS3D02G276200	4.69416	3.79537e-08	3.95221e-05	Receptor-like protein kinase
TraesCS3D02G276600	2.25991	0.00052631	0.0312297	Auxin-responsive protein
TraesCS3D02G279400	3.59887	0.000188738	0.0151675	Glycosyltransferase
TraesCS3D02G279800	4.33688	1.7895e-06	0.00060344	Glycosyltransferase
TraesCS3D02G283500	2.40671	3.60565e-05	0.00478599	Subtilisin-like protease
TraesCS3D02G283600	3.15238	0.000805036	0.0417681	senescence regulator (Protein of unknown function, DUF584)
TraesCS3D02G295400	2.27801	4.36625e-06	0.00112479	6,7-dimethyl-8-ribityllumazine synthase
TraesCS3D02G299700	7.27574	4.79107e-07	0.000228531	Glutathione S-transferase
TraesCS3D02G302200	3.18278	0.000758684	0.0401234	Rhodopsin
TraesCS3D02G321700	-2.25116	0.00050782	0.0304503	Ethylene-responsive transcription factor, putative
TraesCS3D02G321800	2.69427	2.90856e-05	0.00409603	Serine/Threonine-kinase WNK (WNK)-like protein
TraesCS3D02G326200	3.07889	0.000150254	0.0129587	UDP-glycosyltransferase
TraesCS3D02G340500	16.0496	1.32138e-07	9.74055e-05	Cysteine proteinase
TraesCS3D02G342100	15.7729	1.85698e-08	2.2244e-05	Cysteine proteinase
TraesCS3D02G344600	-2.72233	1.37553e-05	0.00251532	basic helix-loop-helix (bHLH) DNA-binding superfamily protein
TraesCS3D02G347400	5.8679	3.5332e-05	0.00473232	O-Glycosyl hydrolases family 17 protein
TraesCS3D02G355900	2.2247	0.000200497	0.015854	Protein phosphatase 2C
TraesCS3D02G357600	4.47647	0.000159868	0.0136171	Protein Ycf2
TraesCS3D02G390600	2.35786	0.000243126	0.0182305	DUF1685 family protein
TraesCS3D02G390900	12.7909	4.69741e-08	4.45254e-05	DUF1685 family protein
TraesCS3D02G396800	5.07529	4.67359e-06	0.00118898	Tropinone reductase-like protein
TraesCS3D02G404300	-3.95042	1.65835e-05	0.00285712	DUF506 family protein
TraesCS3D02G407900	-2.53297	2.80726e-05	0.00402232	Terminal EAR1-like 1
TraesCS3D02G414400	5.47449	3.05602e-05	0.00427243	NRT1/PTR family protein 2.2
TraesCS3D02G415400	7.07993	1.3724e-13	3.38224e-09	Protease inhibitor/seed storage/lipid transfer protein family protein
TraesCS3D02G417500	3.37498	0.000261632	0.01919	Selenium-binding protein
TraesCS3D02G417600	7.58646	2.56525e-06	0.000777291	2-oxoglutarate (2OG) and Fe(II)-dependent oxygenase superfamily protein
TraesCS3D02G430000	4.66025	4.29759e-07	0.000210423	Metacaspase-1
TraesCS3D02G436100	3.14642	0.000738474	0.0394497	NAD(P)H dehydrogenase 18
TraesCS3D02G461600	2.48382	0.000593319	0.0339261	CASP-like protein
TraesCS3D02G464800	3.36518	0.000449366	0.0279659	Sulfotransferase
TraesCS3D02G484000	2.17893	0.000985622	0.0479967	cysteine-rich/transmembrane domain A-like protein
TraesCS3D02G489800	3.73886	2.28974e-05	0.00349051	Germin-like protein 1-1
TraesCS3D02G501700	6.03782	0.000265855	0.0194034	transmembrane protein, putative (DUF247)
TraesCS3D02G522400	1.5486	0.000679181	0.0372236	DNA-directed RNA polymerase subunit
TraesCS3D02G527400	3.29762	1.43009e-11	9.85645e-08	Receptor-like protein kinase
TraesCS3D02G534800	13.6908	5.82115e-08	4.94691e-05	Glycosyltransferase
TraesCS3D02G536300	2.43476	0.000641574	0.03585	Metallothionein
TraesCS3D02G536600	5.40939	9.69731e-10	2.65541e-06	Metallothionein
TraesCS3D02G536700	3.45251	0.000569528	0.0329996	Metallothionein
TraesCS3D02G542400	-9.47168	0.000115161	0.0105636	lectin-receptor kinase
TraesCS4A02G004400	4.68281	0.000423122	0.0268986	Metal transporter, putative
TraesCS4A02G011600	-1.94555	0.00016856	0.0141912	AP2-like ethylene-responsive transcription factor
TraesCS4A02G017400	5.64592	0.00037885	0.0248416	Patatin
TraesCS4A02G019800	6.14975	4.32869e-05	0.00537878	DUF1997 family protein
TraesCS4A02G022700	4.08746	5.37869e-06	0.00132116	Homeobox protein BEL1 like
TraesCS4A02G040600	3.72149	0.000180398	0.0147945	Homeobox protein, putative
TraesCS4A02G044000	2.9885	8.42073e-05	0.00834555	Cytochrome b561 and DOMON domain-containing protein
TraesCS4A02G050500	2.65527	0.000946794	0.0468229	Metal transporter
TraesCS4A02G059600	3.11516	0.000295258	0.0208896	Homeobox-leucine zipper protein
TraesCS4A02G063600	4.70834	0.000134786	0.0119202	Early light-induced protein
TraesCS4A02G063800	2.57831	0.000637703	0.0357182	Glutamine synthetase
TraesCS4A02G066200	7.00675	2.685e-06	0.00079743	Sugar transporter, putative
TraesCS4A02G066500	4.22963	0.000726546	0.0390949	RNA/RNP complex-1-interacting phosphatase, putative
TraesCS4A02G070600	4.13614	3.78501e-05	0.00491811	UDP-glycosyltransferase
TraesCS4A02G096300	1.63517	0.000244353	0.018304	Rotundifolia-like protein
TraesCS4A02G096500	3.6118	4.33233e-06	0.00111995	Haloacid dehalogenase-like hydrolase family protein, putative, expressed
TraesCS4A02G097900	5.91886	7.19254e-09	1.23668e-05	70 kDa heat shock protein
TraesCS4A02G098600	5.926	0.000112299	0.0103172	70 kDa heat shock protein
TraesCS4A02G107100	4.99394	4.26403e-06	0.00111793	Low temperature and salt responsive protein family
TraesCS4A02G109900	5.40476	1.37786e-05	0.00251532	Asparagine synthetase
TraesCS4A02G125300	3.57923	0.00090951	0.0455471	Hexosyltransferase
TraesCS4A02G129800	6.30743	0.000639017	0.0357646	RING/U-box superfamily protein
TraesCS4A02G130600	3.56317	0.000957779	0.0470827	NAC domain protein,
TraesCS4A02G132300	2.46576	2.42313e-05	0.00360466	Calcium binding protein
TraesCS4A02G145400	3.47629	1.45758e-06	0.000528043	Aminotransferase-related family protein
TraesCS4A02G169500	3.31585	1.00182e-05	0.00206896	Protein MID1-COMPLEMENTING ACTIVITY 1
TraesCS4A02G175000	1.79418	0.000969579	0.0475105	Transmembrane protein, putative
TraesCS4A02G175100	2.66838	0.00042141	0.0268359	70-kDa heat shock protein
TraesCS4A02G187300	1.93712	0.000535659	0.0315565	Non-specific serine/threonine protein kinase
TraesCS4A02G187600	2.62616	0.000457351	0.0282834	Protein ZINC INDUCED FACILITATOR-LIKE 1
TraesCS4A02G210100	4.69188	0.000368851	0.0242621	Heavy metal transport/detoxification superfamily protein
TraesCS4A02G219700	2.53433	0.000169501	0.0142247	NAC domain-containing protein, putative
TraesCS4A02G226100	4.47074	0.000986108	0.0479967	Serine carboxypeptidase family protein, expressed
TraesCS4A02G244200	2.97863	6.88464e-05	0.00725085	RING/U-box superfamily protein
TraesCS4A02G244800	2.5927	0.000587088	0.0337217	Tetratricopeptide repeat (TPR)-like superfamily protein
TraesCS4A02G245000	1.86019	0.000632142	0.0354625	K-box region and MADS-box transcription factor family protein
TraesCS4A02G257400	4.20465	1.02641e-07	8.07304e-05	Sulfite exporter TauE/SafE family protein
TraesCS4A02G259300	4.52682	0.000849087	0.0434439	Anthocyanin 5-aromatic acyltransferase
TraesCS4A02G263200	4.75743	2.5529e-05	0.00375989	Alpha/beta-Hydrolases superfamily protein
TraesCS4A02G283100	10.388	0.000115498	0.0105814	Plasma membrane ATPase
TraesCS4A02G291300	-2.95744	0.000701704	0.0379794	Neuropeptide Y receptor type 1
TraesCS4A02G297800	3.38578	0.000466483	0.0285978	Lactoylglutathione lyase
TraesCS4A02G319700	9.57617	0.000272588	0.0197313	Dehydrogenase/reductase SDR family protein 7-like protein
TraesCS4A02G320100	2.00083	0.00074072	0.0394898	2-oxoglutarate (2OG) and Fe(II)-dependent oxygenase superfamily protein
TraesCS4A02G386400	4.58574	0.000179706	0.0147778	Auxin repressed/dormancy associated protein
TraesCS4A02G387400	-3.44371	1.6325e-07	0.000113688	Small ubiquitin-related modifier
TraesCS4A02G389000	2.28311	0.000104311	0.00978694	Peroxidase
TraesCS4A02G389600	3.83519	3.66942e-06	0.00101608	Disease resistance protein RPM1
TraesCS4A02G389700	3.1565	0.000386178	0.0252001	Disease resistance protein RPM1
TraesCS4A02G401300	4.67094	0.000181474	0.0147975	Phenylalanine ammonia-lyase
TraesCS4A02G405800	2.45035	9.92559e-06	0.00205557	Homeobox protein, putative
TraesCS4A02G408400	10.4478	0.000150235	0.0129587	Flowering-promoting factor 1-like protein 1
TraesCS4A02G409200	4.26501	6.39553e-09	1.12583e-05	Terminal flower 1-like protein
TraesCS4A02G447700	4.63517	2.65045e-06	0.000797169	NBS-LRR disease resistance protein
TraesCS4A02G454800	2.6822	0.000147693	0.0128314	Glutathione S-transferase
TraesCS4A02G467700	12.3322	5.51212e-10	1.94063e-06	Protein kinase family protein
TraesCS4A02G481000	4.10992	0.000409842	0.026345	Glycosyltransferase
TraesCS4A02G481200	3.74229	0.000345348	0.0230442	protein kinase family protein
TraesCS4A02G484600	2.71975	3.13046e-05	0.00434236	Protein TolB
TraesCS4A02G484700	3.61516	9.62678e-08	7.73638e-05	inter-alpha-trypsin inhibitor heavy chain-like protein
TraesCS4A02G486000	2.62953	8.50773e-05	0.00838913	Beta-fructofuranosidase 1
TraesCS4A02G493300	5.94017	5.12261e-05	0.00600214	Disease resistance protein
TraesCS4A02G493400	3.58768	2.89742e-07	0.000157513	Disease resistance protein
TraesCS4A02G494100	3.23478	0.000493819	0.0298041	Disease resistance protein
TraesCS4B02G002000	4.75489	0.00042365	0.0269091	Ethylene-responsive transcription factor
TraesCS4B02G017500	6.86625	6.46712e-05	0.0069642	Globulin 1
TraesCS4B02G019600	3.05555	8.50033e-06	0.00181113	SBP (S-ribonuclease binding protein) family protein
TraesCS4B02G020700	-8.55714	0.00104428	0.0496515	basic helix-loop-helix (bHLH) DNA-binding superfamily protein
TraesCS4B02G026600	-5.52878	1.97218e-05	0.00317451	Argonaute family protein
TraesCS4B02G029600	2.90407	6.24207e-05	0.00681922	NRT1/PTR family protein 2.2
TraesCS4B02G037700	1.7125	0.000600171	0.0341614	Lipoxygenase
TraesCS4B02G051600	4.86222	0.000128002	0.0114573	Alpha/beta-Hydrolases superfamily protein
TraesCS4B02G055400	5.99095	0.000620008	0.0350189	Anthocyanin 5-aromatic acyltransferase
TraesCS4B02G057200	2.48861	0.000391975	0.025466	Sulfite exporter TauE/SafE family protein
TraesCS4B02G061300	2.15894	0.00102564	0.0490883	Serine carboxypeptidase family protein, expressed
TraesCS4B02G070800	2.08046	0.000267916	0.0194788	RING/U-box superfamily protein
TraesCS4B02G075200	3.02942	5.50015e-05	0.00629837	T-box transcription factor, putative (DUF863)
TraesCS4B02G078400	3.04813	1.73288e-05	0.00290519	Zinc finger-like protein
TraesCS4B02G086600	5.17792	0.000343764	0.0229782	WAT1-related protein
TraesCS4B02G091100	-2.2945	0.000901864	0.0453286	Sucrose-phosphate synthase
TraesCS4B02G092700	2.19443	0.00061237	0.0346935	receptor kinase 1
TraesCS4B02G095200	4.67104	1.76172e-05	0.00292264	ABC transporter G family member
TraesCS4B02G098200	2.6003	4.04538e-05	0.00513903	NAC domain-containing protein, putative
TraesCS4B02G120900	3.45415	5.06494e-05	0.00595056	Non-specific lipid-transfer protein
TraesCS4B02G131500	2.53946	4.79693e-05	0.00572468	Protein ZINC INDUCED FACILITATOR-LIKE 1
TraesCS4B02G142200	3.73729	0.000473514	0.0289508	Metallothionein
TraesCS4B02G142400	2.40202	8.81698e-05	0.00861129	70 kDa heat shock protein
TraesCS4B02G143500	4.90406	8.98878e-05	0.00873294	Xylanase inhibitor protein 1
TraesCS4B02G174000	2.54841	0.000929194	0.0461377	NAC domain-containing protein
TraesCS4B02G178100	2.67481	0.00086824	0.0441792	Non-specific serine/threonine protein kinase
TraesCS4B02G180300	6.17792	0.000232372	0.0176569	Transmembrane protein, putative
TraesCS4B02G181900	4.18311	1.09013e-05	0.00219612	P-loop containing nucleoside triphosphate hydrolases superfamily protein
TraesCS4B02G186100	2.5284	0.000674167	0.0370311	Calmodulin-binding protein
TraesCS4B02G186300	-9.60733	0.000407817	0.0262495	Long cell-linked locus protein, putative, expressed
TraesCS4B02G194400	7.8921	1.93566e-07	0.000126647	Asparagine synthetase
TraesCS4B02G206700	5.27389	1.47988e-08	1.91953e-05	70 kDa heat shock protein
TraesCS4B02G207900	3.32509	1.39691e-05	0.00253136	Haloacid dehalogenase-like hydrolase family protein, putative, expressed
TraesCS4B02G209800	4.61891	2.38688e-05	0.00357954	AT hook motif DNA-binding family protein
TraesCS4B02G240900	5.09676	7.5399e-07	0.000318546	Glutamine synthetase
TraesCS4B02G244100	4.1062	0.000169804	0.0142339	RNA/RNP complex-1-interacting phosphatase, putative
TraesCS4B02G251100	3.88199	0.000961587	0.0472071	Glucan endo-1,3-beta-glucosidase 3
TraesCS4B02G253200	3.00825	3.78276e-05	0.00491811	Multidrug resistance protein ABC transporter family protein
TraesCS4B02G261600	5.22075	2.83902e-06	0.000832936	Homeobox protein, putative
TraesCS4B02G280700	5.61149	2.88387e-06	0.000841916	Homeobox protein BEL1 like
TraesCS4B02G282200	1.64055	0.00047006	0.0287932	Lipid transfer protein
TraesCS4B02G283800	6.59842	0.000242197	0.0181811	Myosin-1
TraesCS4B02G285400	7.75517	1.46867e-06	0.000528043	Alpha-amylase
TraesCS4B02G295000	2.46763	2.65241e-06	0.000797169	E3 ubiquitin-protein ligase
TraesCS4B02G298900	1.53414	0.000797334	0.041485	Phosphoinositide phosphatase family protein
TraesCS4B02G302200	3.84435	3.70301e-05	0.00485423	Agmatine coumaroyltransferase-2
TraesCS4B02G304300	10.72	1.63102e-05	0.002837	Protein DETOXIFICATION
TraesCS4B02G305300	1.9056	0.000227661	0.0174316	Homeobox protein, putative
TraesCS4B02G308700	9.61961	1.45588e-05	0.00261177	Flowering-promoting factor 1-like protein 1
TraesCS4B02G311100	2.61253	0.000124953	0.0112662	Pheophorbide a oxygenase, chloroplastic
TraesCS4B02G325500	2.02298	0.000357626	0.0237438	Plant regulator RWP-RK family protein, putative
TraesCS4B02G327800	2.25748	4.53174e-05	0.00553659	Respiratory burst oxidase, putative
TraesCS4B02G328400	10.2046	0.000256109	0.0189005	Kinase, putative
TraesCS4B02G329300	5.93881	2.47816e-06	0.000753994	Transcription activator-like protein
TraesCS4B02G329500	1.32111	0.00101768	0.0488262	LysM domain GPI-anchored protein
TraesCS4B02G338600	8.72565	0.00101385	0.0487372	Peptide transporter
TraesCS4B02G339700	4.56807	4.83134e-07	0.000228975	Sugar transporter protein
TraesCS4B02G340400	1.83021	0.000329407	0.0222792	DUF3527 domain protein
TraesCS4B02G341800	11.1185	1.03273e-05	0.00211402	Cytochrome P450, putative, expressed
TraesCS4B02G345400	3.07569	0.000364612	0.0240475	Receptor-like protein kinase, putative
TraesCS4B02G346900	2.8348	3.81632e-07	0.000194142	2-oxoglutarate (2OG) and Fe(II)-dependent oxygenase superfamily protein
TraesCS4B02G353100	1.93847	0.00046212	0.0284483	Hydroxymethylglutaryl-CoA synthase
TraesCS4B02G353800	5.22995	2.16955e-05	0.00340059	UDP-galactose transporter
TraesCS4B02G356100	10.3952	1.6986e-05	0.00287378	12-oxophytodienoate reductase-like protein
TraesCS4B02G367300	1.71836	0.000496042	0.0298428	Scarecrow transcription factor family protein
TraesCS4B02G371100	4.79225	0.000741952	0.0394928	Disease resistance protein (NBS-LRR class) family
TraesCS4B02G396900	3.36242	6.86933e-05	0.00724503	Trihelix transcription factor GT-2
TraesCS4D02G000500	2.17344	0.000959597	0.0471408	ABC transporter ATP-binding protein ARB1
TraesCS4D02G001300	2.30763	0.000151962	0.0130793	Anthocyanin 5-aromatic acyltransferase
TraesCS4D02G008000	2.76071	0.000614109	0.0347654	GDSL esterase/lipase
TraesCS4D02G014300	3.91744	5.83905e-05	0.00650157	Exodeoxyribonuclease 7 large subunit
TraesCS4D02G015800	6.80827	3.28086e-09	6.55586e-06	Thaumatin like protein
TraesCS4D02G016100	7.53109	5.90674e-06	0.00140321	Globulin 1
TraesCS4D02G024100	-1.93921	0.000520484	0.0310085	Argonaute family protein
TraesCS4D02G051900	3.45775	9.77892e-05	0.00932896	Alpha/beta-Hydrolases superfamily protein
TraesCS4D02G057400	2.75178	3.3143e-05	0.00450281	Sulfite exporter TauE/SafE family protein
TraesCS4D02G064500	3.47257	0.000315109	0.0218182	RING finger and CHY zinc finger protein
TraesCS4D02G074100	1.97821	0.000224544	0.0172889	Receptor protein kinase-like protein
TraesCS4D02G077000	4.81043	1.068e-05	0.00216927	Zinc finger-like protein
TraesCS4D02G088800	1.87069	2.5229e-05	0.00372311	Rpr4901.2
TraesCS4D02G092000	4.2597	4.58621e-06	0.00117328	ABC transporter G family member
TraesCS4D02G094400	2.04098	0.000335074	0.0225417	NAC domain-containing protein
TraesCS4D02G097400	3.10104	0.000254767	0.0188432	Amino acid permease
TraesCS4D02G140800	2.49884	0.000135084	0.0119322	70 kDa heat shock protein
TraesCS4D02G144900	3.1619	1.07837e-08	1.59456e-05	Protein MID1-COMPLEMENTING ACTIVITY 1
TraesCS4D02G174200	2.48399	0.000659572	0.0364911	Cytochrome P450 family protein, expressed
TraesCS4D02G175700	6.64546	1.25733e-05	0.00240828	NAC domain protein
TraesCS4D02G176700	12.3125	1.79923e-06	0.00060344	RING/U-box superfamily protein
TraesCS4D02G180800	4.15156	3.12356e-05	0.00434093	Hexosyltransferase
TraesCS4D02G186500	-1.96	0.000834571	0.0429688	Universal stress protein family protein, expressed
TraesCS4D02G191200	-3.49244	0.000412741	0.0264433	Abscisic acid receptor
TraesCS4D02G195100	5.99508	1.05502e-06	0.0004166	Asparagine synthetase
TraesCS4D02G201200	2.2854	1.89241e-05	0.00307501	Glutathione-S-transferase
TraesCS4D02G207500	4.62128	4.15784e-06	0.00110181	70 kDa heat shock protein
TraesCS4D02G208800	2.58151	0.000330301	0.0222792	Haloacid dehalogenase-like hydrolase family protein, putative, expressed
TraesCS4D02G210500	4.50696	5.07054e-05	0.00595056	AT hook motif DNA-binding family protein
TraesCS4D02G225200	-2.8852	6.17765e-06	0.00144082	LOB domain protein
TraesCS4D02G229100	3.09632	5.5761e-06	0.00135613	Kinase family protein
TraesCS4D02G234400	1.91245	0.000718629	0.0387818	Metal tolerance protein
TraesCS4D02G251000	4.31251	2.37533e-05	0.00356947	Glucan endo-1,3-beta-glucosidase 3
TraesCS4D02G261600	4.63985	1.25137e-05	0.00240348	Homeobox-leucine zipper family protein
TraesCS4D02G276100	2.48845	9.12183e-05	0.00883897	MADS box transcription factor
TraesCS4D02G279300	4.23458	0.000474199	0.0289508	Homeobox protein BEL1 like
TraesCS4D02G282600	11.3144	3.58566e-05	0.00476802	DUF1997 family protein
TraesCS4D02G284400	4.2628	4.1943e-05	0.00525266	Alpha-amylase
TraesCS4D02G285300	6.54882	0.000127792	0.0114523	Patatin
TraesCS4D02G293900	1.64292	0.000845299	0.04328	E3 ubiquitin-protein ligase
TraesCS4D02G295900	2.60018	0.000925882	0.0460351	Jasmonate ZIM domain protein
TraesCS4D02G299100	1.83349	0.00044812	0.0279484	cold regulated protein 27
TraesCS4D02G300500	9.69697	9.38459e-05	0.00903438	Agmatine coumaroyltransferase-2
TraesCS4D02G309900	9.58871	2.83801e-05	0.00404468	Cytochrome P450, putative
TraesCS4D02G311500	12.0544	3.00832e-07	0.000162348	Glycosyltransferase
TraesCS4D02G322400	2.41504	0.000382151	0.0249725	Plant regulator RWP-RK family protein, putative
TraesCS4D02G330300	10.4339	3.62109e-05	0.00479342	Aspartic proteinase nepenthesin-1
TraesCS4D02G335100	8.94642	0.000938082	0.0464854	Peptide transporter
TraesCS4D02G340500	3.86394	1.25969e-06	0.000470062	Receptor-like protein kinase, putative
TraesCS4D02G347700	10.125	0.000910329	0.0455471	UDP-galactose transporter
TraesCS4D02G349500	6.51254	0.000179091	0.0147449	12-oxophytodienoate reductase-like protein
TraesCS4D02G356900	3.36036	3.32874e-06	0.000946565	Phosphatidylinositol N-acetyglucosaminlytransferase subunit P-like protein
TraesCS4D02G362800	2.11194	8.08445e-05	0.00808817	GATA transcription factor
TraesCS4D02G362900	5.29331	3.56416e-05	0.00476318	Matrix metalloproteinase
TraesCS5A02G001900	2.87101	0.00083333	0.0429348	Teosinte branched 1
TraesCS5A02G024100	5.18133	0.00067979	0.0372293	Glutathione S-transferase
TraesCS5A02G030800	2.15341	5.35114e-07	0.000244377	1-deoxy-D-xylulose 5-phosphate synthase 1
TraesCS5A02G048400	4.66268	1.05933e-06	0.0004166	2-oxoglutarate and Fe(II)-dependent oxygenase superfamily protein, putative
TraesCS5A02G053600	2.34475	0.000150065	0.0129587	Epoxide hydrolase 2
TraesCS5A02G056500	4.33628	0.000860999	0.0439015	Cytochrome P450, putative
TraesCS5A02G066800	-2.35644	1.28414e-05	0.00244145	B3 domain-containing protein
TraesCS5A02G069500	3.57743	2.17687e-05	0.00340059	Kinase family protein
TraesCS5A02G069600	2.33447	0.00017049	0.0142722	Disease resistance protein (NBS-LRR class) family
TraesCS5A02G083700	3.79716	1.03882e-06	0.000412926	Keratinocyte proline-rich protein
TraesCS5A02G087100	5.16358	0.000175253	0.014575	MYB transcription factor
TraesCS5A02G090000	1.94085	0.000144233	0.0126347	Calmodulin-binding protein
TraesCS5A02G120000	2.50409	0.00063218	0.0354625	Pyruvate dehydrogenase E1 component alpha subunit
TraesCS5A02G135000	-8.96578	0.000191121	0.0153091	Scarecrow-like transcription factor 3 family protein
TraesCS5A02G142700	5.53983	4.10967e-05	0.0051849	Zinc finger family protein
TraesCS5A02G143200	6.2693	2.58017e-07	0.000147878	NAC domain protein
TraesCS5A02G147500	4.36257	1.10109e-06	0.000426221	Kinase, putative
TraesCS5A02G164600	1.90576	0.00100443	0.0485364	Plastid-lipid-associated protein
TraesCS5A02G166100	3.66474	8.6591e-05	0.00850202	CONSTANS-like protein
TraesCS5A02G191700	6.82362	2.68269e-07	0.000149139	cotton fiber-like protein (DUF761)
TraesCS5A02G200500	-1.92264	0.000560242	0.0326149	Cyclin-like protein
TraesCS5A02G204400	4.03242	0.000147539	0.0128314	Plastid movement impaired protein
TraesCS5A02G210100	3.78633	9.87091e-07	0.000394484	Cysteine protease
TraesCS5A02G211600	4.51011	2.66729e-07	0.000149139	Auxin repressed/dormancy associated protein
TraesCS5A02G213900	2.20724	0.000517732	0.0308694	Alcohol dehydrogenase, putative
TraesCS5A02G220500	10.835	1.11031e-05	0.00221266	WAT1-related protein
TraesCS5A02G226400	3.55502	9.79746e-06	0.00204047	2-oxoglutarate (2OG) and Fe(II)-dependent oxygenase superfamily protein
TraesCS5A02G226500	2.23749	3.97121e-05	0.00509735	Sugar transporter, putative
TraesCS5A02G234300	1.56675	0.000783689	0.040919	1-aminocyclopropane-1-carboxylate oxidase
TraesCS5A02G245700	4.38052	2.10488e-06	0.000679574	Carbonic anhydrase
TraesCS5A02G249600	2.44648	0.000268204	0.0194788	Protein kinase family protein
TraesCS5A02G253200	3.98353	1.30073e-05	0.00244703	Cellulose synthase, putative
TraesCS5A02G253700	2.55141	0.000232296	0.0176569	RING/U-box superfamily protein, putative
TraesCS5A02G253800	8.02181	2.18118e-07	0.000134386	F-box protein
TraesCS5A02G255200	-3.96347	4.74696e-05	0.00569744	DUF2431 domain protein
TraesCS5A02G276700	2.75356	5.55675e-05	0.00634001	Calcium-transporting ATPase
TraesCS5A02G277200	3.81642	0.000202211	0.0159292	Receptor-like kinase
TraesCS5A02G285900	9.92184	0.000596779	0.0340712	Purple acid phosphatase
TraesCS5A02G286100	3.0628	8.45272e-07	0.00034913	Purple acid phosphatase
TraesCS5A02G291200	6.55678	7.425e-05	0.00761387	NAC domain-containing protein
TraesCS5A02G305100	4.0424	4.11656e-05	0.0051849	Glycosyltransferase
TraesCS5A02G306700	-9.52487	3.58461e-05	0.00476802	Basic helix loop helix (BHLH) family transcription factor
TraesCS5A02G307200	3.04376	0.00076068	0.0402002	Serine carboxypeptidase, putative
TraesCS5A02G310500	2.60666	0.000970337	0.0475105	CRT-binding factor
TraesCS5A02G316800	3.43385	4.53807e-05	0.00553659	Homeobox protein, putative
TraesCS5A02G317200	-9.39518	2.17233e-05	0.00340059	Auxin-responsive protein
TraesCS5A02G322500	-3.0747	0.000283309	0.0202967	Chlorophyll a-b binding protein, chloroplastic
TraesCS5A02G326300	2.65153	5.99787e-05	0.00665836	Protein DETOXIFICATION
TraesCS5A02G327600	3.6329	4.63405e-05	0.00559827	1-phosphatidylinositol phosphodiesterase
TraesCS5A02G332000	-3.20745	0.000396915	0.0257191	Transcription factor
TraesCS5A02G340500	6.91535	1.47095e-08	1.91953e-05	Glycosyltransferase
TraesCS5A02G365300	5.66107	0.000480067	0.0291886	Receptor-like protein kinase
TraesCS5A02G365800	10.4478	0.000397625	0.0257267	Cysteine protease, putative
TraesCS5A02G367700	2.32977	0.000362351	0.0239411	receptor kinase 1
TraesCS5A02G376900	5.56732	9.38259e-07	0.000383255	Transporter-related family protein
TraesCS5A02G381100	6.30834	3.77103e-13	6.97018e-09	Cytochrome P450 family protein, expressed
TraesCS5A02G384600	2.01547	0.000184608	0.0149454	Pre-mRNA cleavage complex 2 protein Pcf11, putative isoform 2
TraesCS5A02G391000	2.9951	1.7133e-05	0.00289204	oligopeptide transporter
TraesCS5A02G393900	5.30758	2.39292e-05	0.00358134	UDP-glycosyltransferase
TraesCS5A02G394800	10.2644	0.000220113	0.0169696	UDP-glycosyltransferase
TraesCS5A02G395300	2.31946	0.000317236	0.0218182	Cyclic nucleotide-gated channel
TraesCS5A02G397900	3.1338	1.36782e-05	0.0025094	Cytochrome P450
TraesCS5A02G406100	4.25424	8.13528e-06	0.0017434	Lectin receptor kinase
TraesCS5A02G413900	10.0901	7.97204e-06	0.00173354	lectin-receptor kinase
TraesCS5A02G424100	1.92725	0.000550884	0.0322223	Glutathione-S-transferase
TraesCS5A02G428700	2.54722	0.000948968	0.0468673	Structural maintenance of chromosomes protein 1A
TraesCS5A02G446400	4.31159	1.50303e-05	0.00265739	Nodulin-like / Major Facilitator Superfamily protein
TraesCS5A02G449400	2.45386	5.63676e-05	0.00640166	ATP-dependent zinc metalloprotease FtsH
TraesCS5A02G449500	6.11027	3.74721e-07	0.000192393	Chloride channel protein
TraesCS5A02G453900	4.98055	0.000407941	0.0262495	Calcium-binding EF-hand
TraesCS5A02G464900	4.3367	1.68442e-06	0.000584677	Remorin
TraesCS5A02G467600	2.27014	5.97843e-06	0.00140321	Multidrug resistance protein ABC transporter family
TraesCS5A02G499900	1.76867	0.000608728	0.0345666	Respiratory burst oxidase homolog
TraesCS5A02G500800	6.2707	7.7108e-05	0.00780946	Transcription activator-like protein
TraesCS5A02G504900	3.7633	0.000777703	0.0407214	Aspartic proteinase nepenthesin-1
TraesCS5A02G512600	8.94642	0.00101539	0.0487797	homeodomain GLABROUS 7
TraesCS5A02G515600	3.1268	7.0305e-06	0.00159446	2-oxoglutarate (2OG) and Fe(II)-dependent oxygenase superfamily protein
TraesCS5A02G521500	9.73132	0.000133555	0.0118409	UDP-galactose transporter
TraesCS5A02G535000	2.85345	0.00103505	0.0493589	Scarecrow transcription factor family protein
TraesCS5A02G538600	1.88821	5.59477e-05	0.00637356	GATA transcription factor
TraesCS5A02G554100	10.2954	4.75357e-06	0.00119949	Heavy metal transport/detoxification superfamily protein
TraesCS5A02G555500	1.51905	0.000945533	0.0467919	Autophagy protein 5
TraesCS5A02G557100	4.26707	0.000937542	0.0464854	2-oxoglutarate (2OG) and Fe(II)-dependent oxygenase superfamily protein, putative
TraesCS5B02G006400	2.63614	0.000401002	0.0258932	BEL1-like homeodomain protein 6
TraesCS5B02G012000	2.20747	0.000159512	0.013606	Receptor protein kinase, putative
TraesCS5B02G023300	2.47775	0.00024737	0.0184925	Cationic amino acid transporter, putative
TraesCS5B02G024900	6.49185	0.000929192	0.0461377	peroxin 3-1
TraesCS5B02G027900	9.28386	9.95566e-05	0.0094303	F-box family protein
TraesCS5B02G053400	4.42685	0.00101312	0.0487337	2-oxoglutarate (2OG) and Fe(II)-dependent oxygenase superfamily protein
TraesCS5B02G054800	3.82569	0.000458426	0.0283152	Basic helix-loop-helix transcription factor
TraesCS5B02G055900	4.03458	8.00879e-05	0.00803016	Glutathione S-transferase
TraesCS5B02G060300	3.99525	6.05996e-05	0.00669983	Cytochrome P450, putative
TraesCS5B02G075800	3.38247	4.10352e-05	0.0051849	Kinase family protein
TraesCS5B02G075900	4.98303	8.49894e-09	1.33694e-05	Disease resistance protein (NBS-LRR class) family
TraesCS5B02G089500	2.16708	0.000145419	0.0127236	Chaperone DnaJ-domain superfamily protein
TraesCS5B02G093000	6.82018	0.000291232	0.0207038	MYB transcription factor
TraesCS5B02G106900	4.39551	0.000874199	0.0443834	Polyol transporter
TraesCS5B02G141400	10.5507	1.78312e-05	0.0029427	Zinc finger family protein
TraesCS5B02G142100	6.59692	2.11544e-07	0.000133677	NAC domain protein
TraesCS5B02G162100	1.85633	0.000642968	0.03585	Plastid-lipid-associated protein
TraesCS5B02G163500	4.77808	2.47737e-06	0.000753994	CONSTANS-like protein
TraesCS5B02G184900	1.99272	0.000627138	0.0352868	Receptor-like protein kinase
TraesCS5B02G188600	2.34671	0.00065299	0.0362187	ATP-binding cassette transporter subfamily A member
TraesCS5B02G191400	5.36457	0.000231641	0.0176376	cotton fiber-like protein (DUF761)
TraesCS5B02G202700	6.30012	0.000205045	0.0160761	Alcohol dehydrogenase, putative
TraesCS5B02G203800	3.39391	0.000205323	0.0160781	Plastid movement impaired protein
TraesCS5B02G208100	3.18152	2.18476e-05	0.00340059	Cysteine protease
TraesCS5B02G210100	3.08294	4.0775e-05	0.00516209	Aldehyde dehydrogenase
TraesCS5B02G212300	2.88442	0.00018153	0.0147975	Auxin repressed/dormancy associated protein
TraesCS5B02G224900	3.56368	3.75048e-06	0.00103466	2-oxoglutarate (2OG) and Fe(II)-dependent oxygenase superfamily protein
TraesCS5B02G225100	2.81544	7.2071e-06	0.00161392	Sugar transporter, putative
TraesCS5B02G229100	2.25477	0.00103811	0.0494215	NBS-LRR disease resistance protein-like
TraesCS5B02G236400	9.41645	0.000283267	0.0202967	Heat stress transcription factor
TraesCS5B02G243100	4.51997	3.99881e-05	0.00510051	Carbonic anhydrase
TraesCS5B02G252100	3.70192	3.27321e-07	0.000170423	Cellulose synthase, putative
TraesCS5B02G252600	2.24504	0.000912035	0.0455611	RING/U-box superfamily protein, putative
TraesCS5B02G252700	4.66928	6.18462e-05	0.00679426	F-box protein
TraesCS5B02G257700	3.59782	0.000910523	0.0455471	Late embryogenesis abundant protein, group 6
TraesCS5B02G272900	3.56357	2.36682e-05	0.00356842	DBH-like monooxygenase protein 2
TraesCS5B02G277000	4.59326	2.35901e-07	0.00014296	Receptor-like kinase
TraesCS5B02G283800	2.25249	0.000186247	0.0150163	Beta-ureidopropionase
TraesCS5B02G285300	2.0953	4.73805e-05	0.00569598	Purple acid phosphatase
TraesCS5B02G285400	3.26487	4.59389e-07	0.00022345	Purple acid phosphatase
TraesCS5B02G291100	11.4632	8.31353e-05	0.00826146	Esterase/lipase/thioesterase family protein
TraesCS5B02G291700	3.73507	0.000272441	0.0197313	Pentatricopeptide (PPR) repeat-containing protein-like
TraesCS5B02G294600	11.6227	8.41705e-06	0.00179857	Beta-glucosidase
TraesCS5B02G298600	2.95087	0.000371302	0.02438	glycosyltransferase family exostosin protein
TraesCS5B02G305500	3.15261	0.000919736	0.0458528	Glycosyltransferase
TraesCS5B02G315700	4.86092	0.0009703	0.0475105	UDP-glucose 4-epimerase
TraesCS5B02G317400	2.33127	0.000147486	0.0128314	Homeobox protein, putative
TraesCS5B02G320200	8.13443	6.74625e-06	0.0015442	Protein STAY-GREEN, chloroplastic
TraesCS5B02G321500	3.66649	0.000474039	0.0289508	Inactive purple acid phosphatase-like protein
TraesCS5B02G326600	3.41497	1.31314e-05	0.00245619	Protein DETOXIFICATION
TraesCS5B02G332300	-3.88807	0.00054675	0.0320312	Transcription factor
TraesCS5B02G342100	10.2288	0.000240091	0.0181131	Aquaporin
TraesCS5B02G348300	5.35998	1.79704e-05	0.00295617	Cytokinin riboside 5'-monophosphate phosphoribohydrolase
TraesCS5B02G355800	2.86707	1.25157e-05	0.00240348	11S globulin seed storage protein 2
TraesCS5B02G361000	1.97288	0.000178642	0.0147407	transmembrane protein, putative (DUF594)
TraesCS5B02G361600	4.0021	0.00024894	0.0185723	BTB/POZ domain-containing family protein
TraesCS5B02G365800	2.46271	0.000673503	0.0370221	B3 domain-containing protein
TraesCS5B02G380200	2.85492	0.00036947	0.0242813	Basic helix-loop-helix transcription factor
TraesCS5B02G382900	9.14636	0.000545893	0.0320064	Cysteine protease
TraesCS5B02G390600	4.99735	5.34471e-05	0.00616468	Late embryogenesis abundant D-like protein
TraesCS5B02G393400	3.95875	3.28732e-06	0.000938397	Receptor-like protein kinase
TraesCS5B02G402800	1.7709	0.000807011	0.0418412	Cytochrome P450
TraesCS5B02G402900	2.64793	0.000134433	0.0119032	Cytochrome P450
TraesCS5B02G403000	4.61974	7.52755e-06	0.00166132	Cytochrome P450
TraesCS5B02G414000	4.61891	0.000382353	0.0249725	Protein NRT1/ PTR FAMILY 1.1
TraesCS5B02G429500	-1.4223	0.00102269	0.0490246	Glutamate carboxypeptidase 2
TraesCS5B02G436500	3.50965	0.000809592	0.0419162	Glycosyltransferase
TraesCS5B02G438800	2.6435	0.000495812	0.0298428	Folate/biopterin transporter family protein, expressed
TraesCS5B02G442000	11.3754	1.45486e-05	0.00261177	WW domain-binding protein 11
TraesCS5B02G443900	5.61064	0.000360094	0.0238357	Mannitol transporter, putative, expressed
TraesCS5B02G444600	-2.86019	0.000425055	0.026952	Tryptophan synthase alpha chain
TraesCS5B02G454100	3.43664	0.000729204	0.0391809	Protein kinase family protein
TraesCS5B02G456700	4.43919	5.96964e-07	0.000264287	cysteine-rich/transmembrane domain A-like protein
TraesCS5B02G457500	1.93452	0.000250009	0.0186145	Receptor-like kinase
TraesCS5B02G457800	-1.83888	7.41027e-05	0.00760932	Receptor-type tyrosine-protein phosphatase-like N
TraesCS5B02G462600	4.29113	2.36981e-05	0.00356842	Calcium-binding EF-hand
TraesCS5B02G463100	-4.40599	0.000205505	0.0160781	Chlorophyll a-b binding protein, chloroplastic
TraesCS5B02G470100	3.95909	6.54068e-10	2.19808e-06	Phosphate transporter protein
TraesCS5B02G474600	4.71377	1.61818e-06	0.000567009	UDP-glycosyltransferase
TraesCS5B02G478400	-4.17944	2.08544e-05	0.0033087	HIT zinc finger,PAPA-1-like conserved region, putative
TraesCS5B02G479900	2.28581	0.000581262	0.0334696	Multidrug resistance protein ABC transporter family
TraesCS5B02G485500	3.30224	0.000317193	0.0218182	Amino acid transporter, putative
TraesCS5B02G494300	2.11108	0.000533807	0.031505	Protein kinase
TraesCS5B02G517200	4.59453	9.54069e-06	0.00199825	IAA-amino acid hydrolase ILR1
TraesCS5B02G537800	1.32698	0.000803811	0.0417338	Ankyrin repeat family protein
TraesCS5B02G541500	2.0737	3.22709e-05	0.00444794	Disease resistance protein RPM1
TraesCS5D02G002300	2.41678	0.000237628	0.0180008	Teosinte branched 1
TraesCS5D02G019400	2.77808	0.000253897	0.0188281	Receptor protein kinase, putative
TraesCS5D02G051700	-4.29847	9.46399e-07	0.000384456	Ankyrin repeat family protein
TraesCS5D02G058700	5.35099	1.19778e-07	9.22468e-05	2-oxoglutarate and Fe(II)-dependent oxygenase superfamily protein, putative
TraesCS5D02G068000	-3.76164	2.24812e-05	0.00345556	Calmodulin
TraesCS5D02G077900	-1.42016	0.0004241	0.0269145	B3 domain-containing protein
TraesCS5D02G081700	2.38457	0.000267199	0.0194788	Kinase family protein
TraesCS5D02G081800	3.07934	5.25212e-05	0.00609135	Disease resistance protein (NBS-LRR class) family
TraesCS5D02G084300	10.2328	1.20141e-05	0.00234366	Cytochrome P450 family protein, expressed
TraesCS5D02G087900	3.62859	0.000391477	0.025456	ATP-dependent zinc metalloprotease FtsH
TraesCS5D02G095900	2.65537	1.02289e-05	0.00210559	Early nodulin 75 protein
TraesCS5D02G099100	7.8505	1.22805e-05	0.00238053	MYB transcription factor
TraesCS5D02G104200	3.53797	0.000305939	0.0213658	Universal stress protein
TraesCS5D02G104800	-8.92679	0.000219959	0.0169696	RAN GTPase-activating protein 2
TraesCS5D02G112200	2.46529	0.000275965	0.0199056	F-box/LRR protein
TraesCS5D02G114400	4.72087	0.000219739	0.0169696	Polyol transporter
TraesCS5D02G133400	3.62344	7.28119e-05	0.0075396	Late embryogenesis abundant (LEA) hydroxyproline-rich glycoprotein family
TraesCS5D02G145100	6.45327	5.00453e-07	0.00023418	Kinase, putative
TraesCS5D02G145300	4.09835	7.53665e-05	0.00768572	Non-specific lipid-transfer protein
TraesCS5D02G148800	6.92984	4.69232e-07	0.000226531	NAC domain protein
TraesCS5D02G149400	6.70321	0.000267945	0.0194788	Zinc finger family protein
TraesCS5D02G170700	4.16439	3.56914e-05	0.00476318	CONSTANS-like protein
TraesCS5D02G172400	1.91696	8.13343e-05	0.00812617	Kelch repeat containing protein
TraesCS5D02G188600	2.93402	0.000838416	0.0431067	Protein phosphatase 2C
TraesCS5D02G190600	2.17393	1.36779e-05	0.0025094	Pleiotropic drug resistance ABC transporter
TraesCS5D02G191400	2.73558	2.87478e-05	0.00406609	Protein kinase
TraesCS5D02G199500	4.853	0.000316795	0.0218182	Heavy-metal-associated domain-containing family protein
TraesCS5D02G206200	-2.01032	5.29146e-05	0.00612236	Cyclin-like protein
TraesCS5D02G210600	9.98489	0.000564228	0.0327953	Alcohol dehydrogenase, putative
TraesCS5D02G211700	4.45943	0.000109541	0.0101489	Plastid movement impaired protein
TraesCS5D02G216300	2.97206	2.32808e-05	0.00353438	Cysteine protease
TraesCS5D02G218400	3.15148	0.000170647	0.0142722	Aldehyde dehydrogenase
TraesCS5D02G222300	3.86793	2.37153e-06	0.000736708	Auxin repressed/dormancy associated protein
TraesCS5D02G223500	4.34239	0.000278967	0.0200829	RING/U-box superfamily protein
TraesCS5D02G232600	3.6118	4.236e-05	0.0052858	Non-specific serine/threonine protein kinase
TraesCS5D02G233700	4.03429	7.57156e-08	6.28984e-05	2-oxoglutarate (2OG) and Fe(II)-dependent oxygenase superfamily protein
TraesCS5D02G242700	2.95812	6.1088e-05	0.00674101	Annexin
TraesCS5D02G244700	4.25481	2.31676e-06	0.000728881	Acyl-[acyl-carrier-protein] desaturase
TraesCS5D02G245000	6.98594	9.65051e-05	0.00923028	Alpha-amylase
TraesCS5D02G249500	3.77732	0.000216794	0.0167662	Alpha/beta-Hydrolases superfamily protein, putative
TraesCS5D02G252400	4.52433	2.7035e-05	0.00390391	Carbonic anhydrase
TraesCS5D02G254000	9.42347	0.000629998	0.0354207	Glutathione S-transferase
TraesCS5D02G259700	2.222	0.000639903	0.0357871	Dof zinc finger protein
TraesCS5D02G260800	3.12338	0.000874418	0.0443834	Cellulose synthase, putative
TraesCS5D02G261000	4.90104	7.71064e-06	0.00168165	Cellulose synthase, putative
TraesCS5D02G261400	5.44601	4.19835e-07	0.000206934	F-box protein
TraesCS5D02G275200	2.26375	0.000541256	0.0318102	Auxin efflux carrier family protein
TraesCS5D02G284600	2.225	0.000143225	0.0125613	Receptor-like kinase
TraesCS5D02G292000	2.34861	0.000270993	0.019662	Beta-ureidopropionase
TraesCS5D02G295800	10.184	0.000481798	0.0292697	Cytochrome P450
TraesCS5D02G298600	4.15173	2.5062e-05	0.00371329	NAC domain protein
TraesCS5D02G302800	4.69837	1.26313e-06	0.000470062	Beta-glucosidase
TraesCS5D02G311600	-1.70592	0.000670363	0.0369173	Formin-like protein
TraesCS5D02G312100	4.89361	1.32752e-09	3.38445e-06	Glycosyltransferase
TraesCS5D02G318000	10.5825	0.000306301	0.0213658	CRT-binding factor
TraesCS5D02G318900	-7.224	0.000437664	0.0276268	CRT-binding factor
TraesCS5D02G324600	2.94224	0.0010053	0.0485364	Glycosyltransferase
TraesCS5D02G325900	4.16863	5.80542e-05	0.00649346	Protein STAY-GREEN, chloroplastic
TraesCS5D02G332300	1.67736	0.00020392	0.0160219	Protein DETOXIFICATION
TraesCS5D02G353600	2.81773	0.000582408	0.0334851	Cytokinin riboside 5'-monophosphate phosphoribohydrolase
TraesCS5D02G355100	9.71425	0.000659895	0.0364911	transmembrane protein, putative (DUF594)
TraesCS5D02G361100	2.61431	4.72585e-05	0.00569057	F-box family protein
TraesCS5D02G384500	2.61351	0.000131131	0.0116667	Aminotransferase like protein
TraesCS5D02G395600	6.3979	0.000121347	0.0109812	Late embryogenesis abundant D-like protein
TraesCS5D02G407400	3.32575	2.15439e-07	0.000133851	Cytochrome P450
TraesCS5D02G411800	1.61125	0.000841842	0.0431927	Two-component response regulator
TraesCS5D02G419200	10.7426	0.000298239	0.0209921	Nitrate transporter 1.1
TraesCS5D02G432700	2.99561	5.05606e-06	0.00125863	Glutathione-S-transferase
TraesCS5D02G455900	2.31856	0.000619427	0.0350128	ATP-dependent zinc metalloprotease FtsH
TraesCS5D02G463100	4.39518	0.000258386	0.0189895	Lipid transfer protein
TraesCS5D02G464500	3.88343	0.000379005	0.0248416	Calcium-binding EF-hand
TraesCS5D02G471700	-3.12284	2.21593e-07	0.000135399	COP1-interacting protein 4.1
TraesCS5D02G480600	2.56082	3.0049e-05	0.00421565	Multidrug resistance protein ABC transporter family
TraesCS5D02G485300	3.97167	0.000117807	0.0107265	Amino acid transporter, putative
TraesCS5D02G501000	3.28867	3.21169e-05	0.00443837	UDP-glycosyltransferase
TraesCS5D02G503400	3.1045	0.000558073	0.0325142	GRAM domain-containing protein / ABA-responsive
TraesCS5D02G548300	1.67794	0.000187572	0.0150902	Disease resistance protein RPM1
TraesCS5D02G565600	4.07973	0.000161985	0.0137403	Dehydrogenase/reductase SDR family protein
TraesCS5D02G566900	7.07468	5.67663e-06	0.00137095	Protein DETOXIFICATION
TraesCS6A02G018000	4.6208	3.63395e-05	0.00479342	Glycosyltransferase
TraesCS6A02G020400	3.39855	0.000200726	0.0158552	Histidine-containing phosphotransfer protein
TraesCS6A02G035900	5.15289	1.71238e-07	0.00011524	NBS-LRR resistance-like protein
TraesCS6A02G057400	3.98437	0.000972257	0.0475416	NAC domain-containing protein, putative
TraesCS6A02G059300	3.70966	6.659e-05	0.00709694	UDP-glycosyltransferase
TraesCS6A02G059600	2.22496	7.62322e-05	0.00774216	Glutathione S-transferase,-like protein
TraesCS6A02G059700	3.32589	0.000642869	0.03585	UDP-glycosyltransferase
TraesCS6A02G099000	-4.34051	0.000701195	0.0379794	DUF1645 family protein
TraesCS6A02G100000	10.1674	0.000287504	0.0205117	Esterase/lipase/thioesterase-like protein
TraesCS6A02G103300	10.7704	1.26788e-05	0.00242221	Glycine rich protein
TraesCS6A02G118300	5.12042	0.00070579	0.0381725	Peroxidase
TraesCS6A02G141500	3.1145	0.00019588	0.0155055	4-hydroxyphenylpyruvate dioxygenase
TraesCS6A02G158100	9.07682	0.000510454	0.0305586	MADS-box transcription factor
TraesCS6A02G173600	2.67851	0.000457529	0.0282834	Glycosyltransferase
TraesCS6A02G177900	10.0857	0.000443543	0.0277906	Glycosyltransferase
TraesCS6A02G208700	-3.44626	0.00051536	0.0308024	Ethylene-responsive transcription factor
TraesCS6A02G216400	2.41204	2.61705e-05	0.0038239	B-box zinc finger protein
TraesCS6A02G221900	-2.04989	0.000542277	0.0318449	Gibberellin 2-beta-dioxygenase
TraesCS6A02G222800	2.526	5.50322e-05	0.00629837	Phenylalanine ammonia-lyase
TraesCS6A02G223500	2.57488	2.03198e-07	0.000129888	Kinase family protein
TraesCS6A02G231000	2.27034	0.000214563	0.0166633	Exostosin-like protein
TraesCS6A02G237000	-9.35168	0.000117135	0.0107048	Phosphopantetheine adenylyltransferase
TraesCS6A02G237100	-9.20457	0.000396383	0.0257072	Methyltransferase
TraesCS6A02G240200	3.82079	0.000162057	0.0137403	Trihelix transcription factor GT-2
TraesCS6A02G240400	2.59381	0.0007008	0.0379794	Homeobox protein, putative
TraesCS6A02G264400	2.90379	0.000177034	0.0146572	PLATZ transcription factor
TraesCS6A02G277000	3.27302	5.76945e-05	0.00649252	transmembrane protein
TraesCS6A02G280200	5.3837	1.53522e-06	0.000545697	Peptide transporter 1
TraesCS6A02G281000	3.42419	3.37311e-05	0.00455919	2-oxoglutarate (2OG) and Fe(II)-dependent oxygenase superfamily protein
TraesCS6A02G283700	5.06664	8.84038e-05	0.00862275	Eukaryotic aspartyl protease family protein
TraesCS6A02G283900	10.8714	0.000179891	0.0147778	Ubiquitin-conjugating enzyme E2
TraesCS6A02G284200	2.82368	9.63537e-05	0.00923028	Ubiquitin-conjugating enzyme E2, putative
TraesCS6A02G287300	-4.77961	0.000493095	0.0297847	Nuclear transcription factor Y subunit B
TraesCS6A02G303200	4.64867	0.000575778	0.0333095	Alpha-galactosidase
TraesCS6A02G317700	7.30378	1.14757e-06	0.0004419	Glycosyltransferase
TraesCS6A02G320500	2.81655	0.000901225	0.0453273	Galactoside 2-alpha-L-fucosyltransferase
TraesCS6A02G320700	4.66178	0.000578186	0.0333966	2-oxoglutarate (2OG) and Fe(II)-dependent oxygenase superfamily protein
TraesCS6A02G325900	6.6908	2.25371e-08	2.64485e-05	Tyrosine-protein phosphatase
TraesCS6A02G333600	3.76102	4.39939e-05	0.00542107	BZIP transcription factor
TraesCS6A02G334800	1.87825	1.22996e-05	0.00238053	Allene oxide cyclase
TraesCS6A02G344000	5.12727	0.000163905	0.0138652	Lysine ketoglutarate reductase/saccharopine dehydrogenase
TraesCS6A02G349400	3.47556	1.40719e-09	3.46797e-06	Cyclic nucleotide-gated channel
TraesCS6A02G351200	4.53663	1.74809e-05	0.00291745	Leucine-rich repeat receptor-like protein kinase family protein
TraesCS6A02G353100	4.9542	3.92007e-08	3.98884e-05	Basic helix-loop-helix transcription factor
TraesCS6A02G363400	2.47841	0.000315604	0.0218182	Embryogenesis transmembrane protein-like
TraesCS6A02G365500	6.38543	0.000360255	0.0238357	Serine-rich protein
TraesCS6A02G365800	4.68312	0.000330569	0.0222792	Serine-rich protein
TraesCS6A02G395400	2.12226	6.58242e-05	0.00705311	Heavy metal-associated protein
TraesCS6B02G001300	11.5298	1.27301e-11	9.85645e-08	Receptor-like protein kinase
TraesCS6B02G004600	4.63777	1.87893e-06	0.000622947	Disease resistance protein (TIR-NBS-LRR class) family
TraesCS6B02G056800	4.23233	0.000410138	0.026345	Catalase
TraesCS6B02G060800	4.56906	1.31891e-05	0.00245623	Cysteine-rich receptor kinase
TraesCS6B02G073600	1.95857	8.03509e-06	0.00173704	LURP-one-like protein
TraesCS6B02G075200	3.69318	0.00020937	0.0163459	NAC domain protein
TraesCS6B02G076300	2.12724	0.00097963	0.0478073	NBS-LRR disease resistance protein-like protein
TraesCS6B02G082300	-3.6009	0.000307714	0.0214425	Histone H2A
TraesCS6B02G082900	2.1929	6.01736e-05	0.00666998	receptor kinase 1
TraesCS6B02G099900	3.55132	0.000955045	0.0470109	protein kinase family protein
TraesCS6B02G117900	1.81974	9.88335e-05	0.00939223	Mediator of RNA polymerase II transcription subunit 12
TraesCS6B02G128200	4.73325	3.12005e-05	0.00434093	Esterase/lipase/thioesterase-like protein
TraesCS6B02G132400	4.49621	0.000133569	0.0118409	Glycine rich protein
TraesCS6B02G162500	1.63461	0.000590567	0.0338023	F-box family protein
TraesCS6B02G169800	5.04439	3.98666e-05	0.00509948	Cytochrome P450, putative
TraesCS6B02G174800	9.73697	0.000842544	0.0431988	V-type ATP synthase subunit D
TraesCS6B02G184400	3.36535	0.000360434	0.0238357	VQ motif family protein
TraesCS6B02G196800	3.34023	9.48743e-05	0.0091215	Receptor-like protein kinase
TraesCS6B02G217000	3.09179	4.00456e-05	0.00510051	DUF3511 domain protein
TraesCS6B02G246500	3.23719	0.000120417	0.0109104	B-box zinc finger protein
TraesCS6B02G250500	2.78321	3.06006e-07	0.000162765	Pinoresinol lariciresinol reductase-like protein
TraesCS6B02G257800	3.60887	3.58234e-06	0.000999458	Kinase family protein
TraesCS6B02G259500	2.47888	0.00029763	0.0209921	Histone H2A deubiquitinase (DUF3755)
TraesCS6B02G260700	1.63622	0.000689968	0.0376195	Nitrilase
TraesCS6B02G265200	4.52581	0.000250713	0.0186481	MYB transcription factor
TraesCS6B02G281800	1.96249	0.000252536	0.0187498	Phospholipase a1-chloroplastic-like
TraesCS6B02G282600	3.18057	5.71178e-05	0.00647691	Cyclin-like
TraesCS6B02G283900	3.29656	7.77761e-05	0.00783931	Yellow stripe 1A transporter
TraesCS6B02G284000	3.61859	0.000774998	0.0406236	Cytochrome b5
TraesCS6B02G284300	4.14962	0.000403531	0.0260337	Homeobox protein, putative
TraesCS6B02G290500	4.0216	5.25133e-06	0.0012985	Protein NRT1/ PTR FAMILY 5.1
TraesCS6B02G300400	4.57432	0.000494238	0.029805	basic helix-loop-helix (bHLH) DNA-binding superfamily protein
TraesCS6B02G309200	4.50529	0.000712265	0.0384946	Protein NRT1/ PTR FAMILY 5.1
TraesCS6B02G309800	2.84476	0.00025482	0.0188432	2-oxoglutarate (2OG) and Fe(II)-dependent oxygenase superfamily protein
TraesCS6B02G309900	4.22207	5.42514e-05	0.00623319	Cobyric acid synthase
TraesCS6B02G312000	6.53294	0.000658797	0.036485	Eukaryotic aspartyl protease family protein
TraesCS6B02G316600	-7.48918	1.55912e-05	0.00273215	Nuclear transcription factor Y subunit B
TraesCS6B02G321400	2.98501	0.000998367	0.0483481	Aldehyde dehydrogenase
TraesCS6B02G326500	3.54331	2.56961e-05	0.00377697	Caleosin
TraesCS6B02G327500	1.75638	0.000434641	0.0274891	Glutamine synthetase
TraesCS6B02G332700	14.1511	4.1386e-11	2.35371e-07	Glycine rich protein
TraesCS6B02G340500	2.90866	0.000569229	0.0329996	ATP synthase subunit b
TraesCS6B02G348000	-1.69614	0.000578925	0.0334131	Glycosyltransferase
TraesCS6B02G351300	2.21838	0.000534693	0.0315247	Galactoside 2-alpha-L-fucosyltransferase
TraesCS6B02G353200	5.123	3.94601e-06	0.00107591	12-oxophytodienoate reductase-like protein
TraesCS6B02G362900	7.87897	5.20195e-05	0.0060594	Lipase
TraesCS6B02G364000	4.39068	6.80347e-05	0.00718582	BZIP transcription factor
TraesCS6B02G365200	1.50176	0.000477118	0.0290684	Allene oxide cyclase
TraesCS6B02G376200	5.18045	3.45441e-05	0.00466055	Lysine ketoglutarate reductase/saccharopine dehydrogenase
TraesCS6B02G382000	1.83441	0.000104479	0.00979028	Amino acid transporter family protein
TraesCS6B02G382500	11.0724	8.07742e-07	0.000337399	Cyclic nucleotide-gated channel
TraesCS6B02G383500	6.15381	0.000724907	0.0390352	Dehydrin
TraesCS6B02G384300	9.66178	2.05017e-05	0.00326675	Leucine-rich repeat receptor-like protein kinase family protein
TraesCS6B02G385800	5.17564	0.000449068	0.0279659	BHLH transcription factor
TraesCS6B02G396900	3.39051	2.40088e-07	0.000144314	Embryogenesis transmembrane protein-like
TraesCS6B02G400500	3.68821	0.000412553	0.0264433	Serine-rich protein
TraesCS6B02G400600	3.9347	2.64479e-05	0.00384855	Serine-rich protein
TraesCS6B02G400700	4.63512	1.73786e-05	0.00290694	Serine-rich protein
TraesCS6B02G400800	3.63204	0.000906133	0.0454197	Serine-rich protein
TraesCS6B02G408500	-4.48471	2.22421e-05	0.00343309	Little zipper protein
TraesCS6B02G433600	9.47168	3.80391e-05	0.00492536	CTC-interacting domain 4
TraesCS6B02G461200	2.81783	0.000987616	0.0480384	E3 ubiquitin-protein ligase
TraesCS6B02G469800	-6.60115	6.24424e-05	0.00681922	transmembrane protein, putative (DUF679)
TraesCS6D02G002300	2.42827	0.000700939	0.0379794	Receptor-like protein kinase
TraesCS6D02G007900	2.98178	5.27859e-11	2.78762e-07	disease resistance protein (TIR-NBS-LRR class)
TraesCS6D02G047100	2.04429	6.17941e-05	0.00679426	Disease resistance protein RPM1
TraesCS6D02G048300	3.74944	4.765e-05	0.00570982	Catalase
TraesCS6D02G051700	9.91189	4.01605e-06	0.00108366	Cysteine-rich receptor kinase
TraesCS6D02G056600	3.83872	0.000138284	0.0121569	Receptor-like protein kinase
TraesCS6D02G082300	4.97993	5.01533e-08	4.57782e-05	Esterase/lipase/thioesterase-like protein
TraesCS6D02G083500	-5.58606	8.07433e-06	0.0017393	DUF1645 family protein
TraesCS6D02G084300	2.49254	0.000678636	0.0372212	Chloride channel protein
TraesCS6D02G091800	9.04075	0.000293818	0.0208275	Glycine rich protein
TraesCS6D02G096500	4.12928	0.000491948	0.0297398	Leucine-rich repeat receptor-like protein kinase family protein
TraesCS6D02G108400	4.48532	2.53429e-07	0.000146857	Peroxidase
TraesCS6D02G135900	10.6853	0.000117424	0.0107048	V-type ATP synthase subunit D
TraesCS6D02G146200	4.23491	0.000119253	0.0108315	VQ motif family protein
TraesCS6D02G160000	5.52225	9.34037e-06	0.00197306	Glutamine dumper, putative
TraesCS6D02G169100	11.3987	0.000112335	0.0103172	Heat shock protein
TraesCS6D02G199200	1.78542	0.000128306	0.0114705	B-box zinc finger protein
TraesCS6D02G209700	-2.69146	0.00102707	0.0490883	LIGHT-DEPENDENT SHORT HYPOCOTYLS-like protein (DUF640)
TraesCS6D02G211900	2.827	8.44471e-05	0.00835812	Kinase family protein
TraesCS6D02G213100	-2.15858	0.000460155	0.0283761	Gibberellin 2-beta-dioxygenase
TraesCS6D02G213500	1.76888	0.000588594	0.0337604	Histone H2A deubiquitinase (DUF3755)
TraesCS6D02G222500	4.64948	0.000435719	0.0275337	Trihelix transcription factor GT-2
TraesCS6D02G222600	5.62837	1.16047e-05	0.00229406	Homeobox protein, putative
TraesCS6D02G222900	8.30134	1.20836e-09	3.19069e-06	Cytochrome b5
TraesCS6D02G237800	-6.54432	0.000334227	0.0225052	Dehydration-responsive element binding factor
TraesCS6D02G238200	-7.11374	0.000414939	0.0265381	Dehydration-responsive element-binding factor 1
TraesCS6D02G244600	10.3952	6.7291e-05	0.00711744	Glycosyltransferase
TraesCS6D02G251500	4.2421	6.91556e-08	5.81017e-05	Protein NRT1/ PTR FAMILY 5.1
TraesCS6D02G251600	3.25457	0.000322458	0.0220592	extra-large GTP-binding protein 3
TraesCS6D02G253000	4.23786	0.000768869	0.0404595	basic helix-loop-helix (bHLH) DNA-binding superfamily protein
TraesCS6D02G256700	4.23504	1.10232e-05	0.00220865	Protein kinase
TraesCS6D02G258200	9.33688	3.77127e-05	0.00491755	Lectin receptor kinase
TraesCS6D02G261200	10.8714	5.7635e-05	0.00649252	Invertase inhibitor
TraesCS6D02G261300	2.89637	6.22822e-05	0.00681922	2-oxoglutarate (2OG) and Fe(II)-dependent oxygenase superfamily protein
TraesCS6D02G261400	5.25788	0.000111692	0.0103094	Cobyric acid synthase
TraesCS6D02G264200	8.48059	1.506e-05	0.00265739	Eukaryotic aspartyl protease family protein
TraesCS6D02G268000	-10.8403	6.69241e-05	0.00710964	Nuclear transcription factor Y subunit B
TraesCS6D02G272400	4.9752	0.000985398	0.0479967	Aldehyde dehydrogenase
TraesCS6D02G276900	2.964	0.000248599	0.0185655	Caleosin
TraesCS6D02G300600	6.14439	1.26521e-06	0.000470062	2-oxoglutarate (2OG) and Fe(II)-dependent oxygenase superfamily protein
TraesCS6D02G302300	3.57732	1.82703e-05	0.00298848	12-oxophytodienoate reductase-like protein
TraesCS6D02G302400	2.59868	2.16738e-05	0.00340059	Metal tolerance protein
TraesCS6D02G303100	3.0139	0.000301469	0.0211068	Growth-regulating factor
TraesCS6D02G311400	12.0945	1.47036e-05	0.00262532	Lipase
TraesCS6D02G312800	2.70139	0.000686844	0.0375322	BZIP transcription factor
TraesCS6D02G319900	6.22324	3.74212e-08	3.95221e-05	Subtilisin-like protease
TraesCS6D02G331400	2.35984	0.000249261	0.0185775	Amino acid transporter family protein
TraesCS6D02G331900	9.60733	7.07299e-05	0.00738608	Cyclic nucleotide-gated channel
TraesCS6D02G333000	6.35403	0.000980904	0.0478378	Dehydrin
TraesCS6D02G335500	4.34826	5.96035e-06	0.00140321	BHLH transcription factor
TraesCS6D02G346500	2.97728	0.000107464	0.009994	Embryogenesis transmembrane protein-like
TraesCS6D02G346800	2.7338	2.34458e-06	0.000734509	Embryogenesis transmembrane protein-like
TraesCS6D02G348900	3.89178	4.45284e-05	0.00545964	Serine-rich protein
TraesCS6D02G349000	3.30539	1.64669e-06	0.000574276	Serine-rich protein
TraesCS6D02G349400	4.65795	5.17816e-07	0.000239276	Serine-rich protein
TraesCS6D02G353000	6.64962	9.10125e-06	0.00192806	transmembrane protein, putative (DUF594)
TraesCS6D02G371700	3.81592	9.96167e-05	0.0094303	Protein kinase superfamily protein
TraesCS6D02G375800	4.13848	2.61063e-05	0.00382206	Mitochondrial import inner membrane translocase subunit TIM50
TraesCS6D02G382800	4.853	0.000228902	0.0175012	Cytochrome P450, putative
TraesCS6D02G385400	2.26713	0.000299894	0.0210497	mesoderm induction early response protein
TraesCS6D02G403800	2.18245	0.000148933	0.0129104	Sucrose synthase
TraesCS7A02G015900	5.01861	1.57201e-10	6.11711e-07	Glycosyltransferase
TraesCS7A02G034500	4.3655	1.58528e-05	0.00276429	Glutathione S-transferase
TraesCS7A02G044300	1.86873	1.68895e-05	0.00286816	NBS-LRR disease resistance protein, putative, expressed
TraesCS7A02G045500	2.83132	1.91844e-05	0.00311048	NBS-LRR disease resistance protein, putative
TraesCS7A02G045600	2.40516	3.11802e-06	0.000900499	NBS-LRR disease resistance protein, putative, expressed
TraesCS7A02G051500	-2.36257	0.000289964	0.0206335	Harpin-induced protein 1 (Hin1), putative
TraesCS7A02G065000	4.12231	0.000176813	0.0146572	Seed maturation protein
TraesCS7A02G072900	10.1293	0.000686799	0.0375322	GTPase Der
TraesCS7A02G089700	1.49225	0.000318386	0.0218769	Peroxidase
TraesCS7A02G091800	-1.59956	0.000411009	0.0263781	Early nodulin 93
TraesCS7A02G091900	-2.59523	5.2553e-05	0.00609135	Early nodulin 93
TraesCS7A02G092900	-3.67713	0.000499491	0.0300035	Early nodulin 93
TraesCS7A02G106000	11.4023	1.79928e-05	0.00295617	HXXXD-type acyl-transferase family protein
TraesCS7A02G113600	5.24031	0.000682733	0.0373629	GDSL esterase/lipase
TraesCS7A02G118900	3.55246	6.4825e-05	0.0069642	ABC transporter, putative
TraesCS7A02G137800	6.4446	7.15632e-10	2.29016e-06	ATP synthase subunit b
TraesCS7A02G157400	6.59585	4.98808e-09	9.21972e-06	calcium-dependent lipid-binding family protein
TraesCS7A02G162100	5.87149	2.14718e-07	0.000133851	DUF1677 family protein
TraesCS7A02G168400	1.74901	6.65782e-05	0.00709694	Tyrosine-protein phosphatase
TraesCS7A02G173000	4.15773	1.17491e-05	0.00229804	Scarecrow transcription factor family protein
TraesCS7A02G173900	3.89929	2.83504e-06	0.000832936	Receptor-like kinase
TraesCS7A02G203900	-3.68695	0.000195157	0.0154815	Nudix hydrolase-like protein
TraesCS7A02G206400	2.72169	0.000123698	0.0111666	Protein NRT1/ PTR FAMILY 1.1
TraesCS7A02G208500	3.08235	7.50322e-07	0.000318546	Exocyst complex component, putative
TraesCS7A02G215800	2.47652	2.7527e-05	0.0039595	Receptor-like protein kinase
TraesCS7A02G216000	4.84615	1.86487e-05	0.00304365	Glycosyltransferase
TraesCS7A02G222400	10.2005	0.000780566	0.0408136	Epoxide hydrolase 2
TraesCS7A02G226500	11.0656	2.64954e-05	0.00384855	Disease resistance protein RPM1
TraesCS7A02G227800	3.04182	0.00100842	0.0486342	Ribonucleoside-diphosphate reductase
TraesCS7A02G233100	-5.82443	7.36879e-06	0.00164098	Transcription factor RADIALIS
TraesCS7A02G246500	-2.97203	0.000193301	0.015417	Squamosa promoter binding protein
TraesCS7A02G247600	-2.02287	0.000595178	0.0340061	NAC domain protein,
TraesCS7A02G263100	5.64386	1.2221e-08	1.73759e-05	NAC domain protein,
TraesCS7A02G264100	3.413	3.72114e-05	0.00486936	Ethylene-responsive transcription factor
TraesCS7A02G270700	-1.78103	0.000814705	0.0420925	Cytochrome P450
TraesCS7A02G278400	2.02825	0.00101691	0.0488209	Manganese-dependent ADP-ribose/CDP-alcohol diphosphatase
TraesCS7A02G314800	11.2973	3.63717e-05	0.00479342	F-box/RNI-like/FBD-like domains-containing protein
TraesCS7A02G317100	5.12928	0.000794884	0.0413866	NAC domain-containing protein, putative
TraesCS7A02G333100	3.77961	0.000695525	0.0378388	Late embryogenesis abundant D-like protein
TraesCS7A02G338500	4.37997	5.47493e-08	4.81885e-05	WRKY transcription factor
TraesCS7A02G341500	-9.99435	9.51343e-05	0.00913462	Aluminum-activated malate transporter-like
TraesCS7A02G353500	2.99722	0.000911271	0.0455537	Aspartate aminotransferase
TraesCS7A02G355300	2.77871	2.08247e-05	0.0033087	Heat shock transcription factor
TraesCS7A02G356600	3.04797	1.68325e-05	0.00286791	Amino acid permease
TraesCS7A02G356900	2.91505	5.93076e-07	0.000264147	Receptor-like protein kinase
TraesCS7A02G358100	2.95821	0.000391342	0.025456	ABC transporter-like family-protein
TraesCS7A02G369400	2.19943	0.000244743	0.0183146	Aldehyde dehydrogenase, putative
TraesCS7A02G371500	-4.48829	0.00021252	0.016522	Auxin-responsive protein
TraesCS7A02G379300	3.41875	0.000215813	0.0167326	Pentatricopeptide repeat-containing family protein
TraesCS7A02G384600	10.4164	0.00020895	0.0163304	SAUR-like auxin-responsive protein family
TraesCS7A02G412000	-9.54432	9.17394e-05	0.00887783	Glycosyltransferase
TraesCS7A02G420200	2.77364	8.69533e-05	0.00852627	Zinc transporter
TraesCS7A02G420400	10.4546	0.000216134	0.0167326	BZIP transcription factor
TraesCS7A02G423600	4.41367	2.43115e-06	0.000748938	ATP-dependent zinc metalloprotease FtsH
TraesCS7A02G439900	2.68287	1.68349e-05	0.00286791	2-oxoglutarate (2OG) and Fe(II)-dependent oxygenase superfamily protein
TraesCS7A02G440000	1.49328	0.000922146	0.0459362	Disease resistance protein (TIR-NBS-LRR class) family
TraesCS7A02G449400	-10.6318	3.24868e-06	0.00093096	Wound-responsive family protein
TraesCS7A02G449500	4.39949	1.17733e-06	0.000446951	Cytochrome P450
TraesCS7A02G450700	3.97728	1.08105e-05	0.00218976	Dihydroflavonol-4-reductase
TraesCS7A02G452100	2.54432	0.000316319	0.0218182	Protease inhibitor/seed storage/lipid transfer family protein
TraesCS7A02G454600	3.76818	1.03508e-05	0.00211402	Early nodulin-like protein
TraesCS7A02G459400	-1.78404	0.0010273	0.0490883	L-ascorbate oxidase
TraesCS7A02G464200	3.8685	7.35611e-05	0.00757475	Alpha-glucosidase
TraesCS7A02G464300	5.78427	9.42445e-06	0.00198515	Metal transporter, putative
TraesCS7A02G475900	-3.50086	2.54249e-07	0.000146857	ATP-dependent helicase/deoxyribonuclease subunit B
TraesCS7A02G479300	9.87652	7.77863e-05	0.00783931	Ferredoxin--NADP reductase 2
TraesCS7A02G481500	2.3896	2.63183e-05	0.0038379	Allantoate amidohydrolase
TraesCS7A02G481600	-2.84773	0.00013112	0.0116667	Aberrant panicle organization 1 protein
TraesCS7A02G482600	-4.30378	0.000785253	0.0409717	Cortical cell-delineating protein
TraesCS7A02G492000	3.33455	0.000158148	0.0135173	ATP-dependent zinc metalloprotease FtsH
TraesCS7A02G496200	3.64433	1.30059e-05	0.00244703	4-coumarate:CoA ligase
TraesCS7A02G496600	1.76619	0.00100364	0.0485304	Kelch repeat containing F-box protein-like
TraesCS7A02G501400	4.14984	1.08451e-06	0.000424244	Fatty acid hydroxylase superfamily
TraesCS7A02G513100	3.29546	5.20427e-05	0.0060594	Disease resistance protein (NBS-LRR class) family
TraesCS7A02G537100	7.09692	2.15122e-06	0.000691515	12-oxophytodienoate reductase-like protein
TraesCS7A02G557400	1.99298	0.000557362	0.0324984	Protein argonaute
TraesCS7A02G569900	5.01174	3.47831e-06	0.000977815	Receptor protein kinase, putative
TraesCS7B02G025000	2.58946	3.32354e-05	0.00450281	Beta-galactosidase
TraesCS7B02G042500	15.0148	5.75041e-08	4.94362e-05	2-oxoglutarate (2OG) and Fe(II)-dependent oxygenase superfamily protein
TraesCS7B02G049500	2.96791	7.43419e-10	2.29016e-06	ATP synthase gamma chain
TraesCS7B02G055200	12.0923	1.80378e-06	0.00060344	Thiosulfate sulfurtransferase
TraesCS7B02G061700	5.27992	9.54049e-06	0.00199825	calcium-dependent lipid-binding family protein
TraesCS7B02G067400	6.55766	0.000456827	0.0282834	DUF1677 family protein
TraesCS7B02G071000	2.6368	0.000183452	0.014889	Nitrilase/cyanide hydratase and apolipoprotein N-acyltransferase family protein
TraesCS7B02G071100	3.2704	0.000342339	0.0229054	Receptor-like protein kinase
TraesCS7B02G071200	1.5896	0.000697079	0.0378955	Disease resistance protein RPM1
TraesCS7B02G073200	1.9327	0.000202616	0.0159364	Tyrosine-protein phosphatase
TraesCS7B02G077300	4.63338	7.42403e-09	1.24747e-05	Alpha/beta-Hydrolases superfamily protein, putative
TraesCS7B02G078300	10.3068	9.3433e-07	0.000383255	Scarecrow transcription factor family protein
TraesCS7B02G082000	-2.7226	0.000126049	0.0113236	UPF0503 protein, chloroplastic
TraesCS7B02G084400	5.82528	2.30503e-05	0.00350658	Glutathione S-transferase
TraesCS7B02G085800	6.50144	0.000653008	0.0362187	Trehalose 6-phosphate phosphatase
TraesCS7B02G085900	4.09548	0.000742702	0.039502	ethylene-responsive transcription factor
TraesCS7B02G086900	5.39232	0.000287426	0.0205117	senescence-associated family protein, putative (DUF581)
TraesCS7B02G094400	4.927	1.57052e-05	0.00274503	Glycosyltransferase
TraesCS7B02G101400	2.3193	0.00021598	0.0167326	Transmembrane protein 45B
TraesCS7B02G103400	-10.4512	0.000141	0.0123809	Chlorophyll a-b binding protein, chloroplastic
TraesCS7B02G113400	-4.93074	1.34931e-05	0.002494	Zinc finger constans-like protein
TraesCS7B02G128000	6.89724	0.000242024	0.0181811	Eukaryotic aspartyl protease family protein
TraesCS7B02G128900	10.4235	0.000752992	0.0399081	Epoxide hydrolase 2
TraesCS7B02G134600	-2.73048	8.74619e-05	0.00856478	Alkaline alpha-galactosidase seed imbibition protein
TraesCS7B02G135800	3.25565	0.000176774	0.0146572	WPP domain-interacting protein 1
TraesCS7B02G146500	-3.61697	0.000437939	0.0276268	Protein kinase
TraesCS7B02G146800	1.67543	0.000316716	0.0218182	Leucine-rich repeat receptor-like protein kinase family
TraesCS7B02G158500	1.89221	0.000569484	0.0329996	Squamosa promoter binding-like protein
TraesCS7B02G160900	3.40625	5.56691e-06	0.00135613	NAC domain protein,
TraesCS7B02G162100	4.05838	0.000102053	0.00962394	Ethylene-responsive transcription factor
TraesCS7B02G162600	2.3159	0.000730076	0.0391993	Stress up-regulated Nod 19 protein
TraesCS7B02G163700	5.83036	0.000665249	0.0367323	UDP-glucose 6-dehydrogenase family protein
TraesCS7B02G175200	13.5714	2.83579e-08	3.17669e-05	Cytochrome P450
TraesCS7B02G175300	2.46228	2.28373e-05	0.00348853	Monodehydroascorbate reductase
TraesCS7B02G177400	1.83373	0.000137493	0.0121017	Beta-galactosidase
TraesCS7B02G194700	5.74483	1.61548e-06	0.000567009	Jasmonate O-methyltransferase
TraesCS7B02G196300	4.32979	4.87549e-06	0.00122607	Protein DETOXIFICATION
TraesCS7B02G220900	2.01563	0.000273015	0.0197313	SsrA-binding
TraesCS7B02G237100	3.12256	1.35306e-06	0.000495232	2,3-bisphosphoglycerate-independent phosphoglycerate mutase
TraesCS7B02G245500	1.98987	0.000174655	0.0145416	O-methyltransferase
TraesCS7B02G250200	2.82028	1.33955e-05	0.00248217	Alpha/beta hydrolase, putative
TraesCS7B02G259700	11.5216	7.62785e-09	1.25324e-05	Chaperone DnaJ-domain superfamily protein
TraesCS7B02G264200	5.82742	0.000104139	0.00978328	Beta-galactosidase
TraesCS7B02G267800	3.14825	3.2522e-05	0.00445501	Beta-glucosidase
TraesCS7B02G268300	5.05311	0.000181938	0.0148143	O-acyltransferase
TraesCS7B02G269700	4.53752	3.38401e-12	4.16989e-08	ABC transporter-like family-protein
TraesCS7B02G272500	2.40314	1.45895e-05	0.00261177	Heat shock transcription factor
TraesCS7B02G280200	3.9185	0.000108762	0.0100893	Phosphatidylinositol transfer protein Sec14p
TraesCS7B02G298900	10.4546	0.000230201	0.0175461	Cinnamoyl-CoA reductase 4
TraesCS7B02G299000	1.86098	0.000931671	0.0462296	RNA binding protein, putative
TraesCS7B02G315800	1.74127	0.000466355	0.0285978	MYB transcription factor
TraesCS7B02G316300	9.16138	7.58133e-11	3.61464e-07	Protein MID1-COMPLEMENTING ACTIVITY 1
TraesCS7B02G316400	12.6104	1.03129e-10	4.23597e-07	Protein MID1-COMPLEMENTING ACTIVITY 1
TraesCS7B02G326400	6.35232	7.82241e-11	3.61464e-07	ATP-dependent zinc metalloprotease FtsH
TraesCS7B02G328400	2.50921	0.000735918	0.0394256	Peroxidase
TraesCS7B02G337800	10.5507	0.000112048	0.0103165	Seed maturation protein LEA 4
TraesCS7B02G338900	3.7734	2.36069e-06	0.000736436	2-oxoglutarate (2OG) and Fe(II)-dependent oxygenase superfamily protein
TraesCS7B02G345700	1.63724	0.000241335	0.0181699	Intracellular protease 1
TraesCS7B02G349000	4.65739	5.69266e-06	0.00137095	Cytochrome P450
TraesCS7B02G350000	5.89966	0.000442241	0.0277786	Glycosyltransferase
TraesCS7B02G362700	4.17167	2.58287e-05	0.00378893	Peptide transporter
TraesCS7B02G383900	3.66941	4.19877e-05	0.00525266	Allantoate amidohydrolase
TraesCS7B02G387100	5.20163	1.30895e-05	0.00245619	Vacuolar sorting receptor family protein
TraesCS7B02G395000	2.581	0.000486169	0.0294626	Kinase
TraesCS7B02G399500	1.89069	0.000194944	0.0154812	Disease resistance protein RPM1
TraesCS7B02G399700	2.09284	0.000713779	0.0385482	Disease resistance protein (NBS-LRR class) family
TraesCS7B02G412400	11.5167	7.6681e-06	0.00167732	DNA polymerase III PolC-type
TraesCS7B02G446000	7.28355	3.44086e-08	3.79697e-05	Chaperone protein dnaJ
TraesCS7B02G448500	7.88526	2.22227e-05	0.00343309	Chaperone protein dnaJ
TraesCS7B02G455000	1.82414	0.000158073	0.0135173	Cytokinin oxidase/dehydrogenase
TraesCS7B02G482100	2.47144	2.09209e-06	0.000678535	Protein argonaute
TraesCS7D02G003400	5.51728	0.000306323	0.0213658	HXXXD-type acyl-transferase-like protein
TraesCS7D02G004100	2.8907	9.74883e-05	0.00931227	Homogentisate 1,2-dioxygenase
TraesCS7D02G008000	1.64317	0.000668779	0.0368996	NBS-LRR-like resistance protein
TraesCS7D02G008800	2.33183	0.000311104	0.021638	Acid invertase 1
TraesCS7D02G011800	3.98233	0.000532393	0.0314895	Receptor-like protein kinase
TraesCS7D02G012500	3.74322	1.34515e-08	1.84855e-05	Glycosyltransferase
TraesCS7D02G018200	5.2854	0.000624995	0.0352016	NBS-LRR-like resistance protein
TraesCS7D02G026300	6.37156	0.00100989	0.0486418	Seed maturation protein
TraesCS7D02G030700	2.89511	0.000106856	0.0099684	Glutathione S-transferase
TraesCS7D02G046500	1.89789	0.000923272	0.0459362	Chalcone synthase
TraesCS7D02G046700	4.72074	1.26271e-06	0.000470062	Chalcone synthase
TraesCS7D02G067400	-6.37938	0.000863329	0.0439899	Avr9/Cf-9 rapidly elicited protein
TraesCS7D02G069200	-3.51748	0.0010129	0.0487337	Eukaryotic translation initiation factor 3 subunit A
TraesCS7D02G072200	-1.97518	0.000287111	0.0205117	AT hook motif DNA-binding family protein
TraesCS7D02G083300	-2.84365	7.07828e-06	0.00159551	Regulator of chromosome condensation (RCC1) family protein
TraesCS7D02G087500	-4.43555	0.000162244	0.0137403	Early nodulin 93
TraesCS7D02G088500	-5.42347	4.11092e-06	0.00110181	Early nodulin 93
TraesCS7D02G090800	3.60562	3.55345e-06	0.000995155	Sec14p-like phosphatidylinositol transfer family protein
TraesCS7D02G095100	-4.94642	0.00044833	0.0279484	alpha/beta-Hydrolases superfamily protein
TraesCS7D02G108900	5.30282	4.00477e-08	3.98884e-05	GDSL esterase/lipase
TraesCS7D02G114200	4.21007	3.92256e-06	0.00107411	ABC transporter, putative
TraesCS7D02G116300	3.48536	4.87415e-05	0.00578435	ABC transporter, putative
TraesCS7D02G121000	-2.47681	0.000957332	0.0470827	Kinase family protein
TraesCS7D02G121400	3.65257	0.000587464	0.0337217	Late embryogenesis abundant protein
TraesCS7D02G122500	3.51873	4.72684e-06	0.00119683	Dirigent protein
TraesCS7D02G137900	10.0634	7.99987e-06	0.00173449	Zinc knuckle family protein, expressed
TraesCS7D02G142400	10.2099	1.24435e-07	9.38774e-05	2-oxoglutarate (2OG) and Fe(II)-dependent oxygenase superfamily protein
TraesCS7D02G145200	2.24655	0.000734664	0.0393885	Leucine-rich repeat receptor-like protein kinase family protein
TraesCS7D02G146300	3.6572	3.11946e-05	0.00434093	RING/U-box superfamily protein
TraesCS7D02G153100	3.8941	0.000174026	0.0145082	Thiosulfate sulfurtransferase GlpE
TraesCS7D02G160100	3.21299	2.27502e-05	0.00348243	2-oxoglutarate (2OG) and Fe(II)-dependent oxygenase superfamily protein
TraesCS7D02G163800	6.27984	4.62734e-05	0.00559827	DUF1677 family protein
TraesCS7D02G173300	12.0327	2.64378e-07	0.000149139	Alpha/beta-Hydrolases superfamily protein, putative
TraesCS7D02G174300	9.47168	2.3529e-05	0.00355745	Scarecrow transcription factor family protein
TraesCS7D02G180600	2.47925	0.000691824	0.0376929	Protein EXORDIUM-like 1
TraesCS7D02G193700	3.58496	0.000801051	0.0416197	X-linked interleukin-1 receptor accessory protein-like 2
TraesCS7D02G209800	-1.8148	0.000446239	0.0278886	transcription factor-like protein
TraesCS7D02G211500	1.84555	0.000875208	0.0443834	NHL repeat-containing protein-like
TraesCS7D02G217500	1.98643	0.000354569	0.0235744	Receptor-like protein kinase
TraesCS7D02G218100	2.06284	5.00984e-06	0.00125134	Embryogenesis transmembrane protein
TraesCS7D02G218300	1.93172	0.000527318	0.0312644	Embryogenesis transmembrane protein
TraesCS7D02G229500	2.99646	0.0007792	0.040771	Jasmonate O-methyltransferase
TraesCS7D02G230900	3.65033	0.00014569	0.0127322	Protein DETOXIFICATION
TraesCS7D02G243600	-3.19609	0.000147445	0.0128314	Protein kinase
TraesCS7D02G263800	4.90641	1.58248e-07	0.000111428	NAC domain protein,
TraesCS7D02G265000	4.09011	9.82488e-05	0.00934868	Ethylene-responsive transcription factor
TraesCS7D02G268900	1.64356	0.000475877	0.0290293	Ankyrin repeat-containing protein
TraesCS7D02G271100	-2.03588	0.000755787	0.0399988	Cytochrome P450
TraesCS7D02G277500	1.68374	0.000962626	0.0472268	Monodehydroascorbate reductase
TraesCS7D02G285800	-8.88671	0.000263629	0.0192981	NAD(P)H-quinone oxidoreductase subunit 2, chloroplastic
TraesCS7D02G302000	5	6.70353e-05	0.00711075	NAC domain-containing protein
TraesCS7D02G315000	6.94953	1.33867e-07	9.74055e-05	3'-N-debenzoyl-2'-deoxytaxol N-benzoyltransferase
TraesCS7D02G325500	3.26604	0.000496074	0.0298428	Cleavage and polyadenylation specificity factor subunit 5
TraesCS7D02G340400	4.95321	3.25988e-05	0.00445501	Late embryogenesis abundant D-like protein
TraesCS7D02G341500	2.32387	0.000191621	0.015316	O-methyltransferase
TraesCS7D02G345700	3.53777	4.51188e-09	8.55337e-06	WRKY transcription factor
TraesCS7D02G346100	2.39744	0.00099856	0.0483481	Alpha/beta hydrolase, putative
TraesCS7D02G347000	3.38594	0.000589538	0.0337883	GDSL esterase/lipase
TraesCS7D02G351400	-9.20457	0.000110429	0.0102056	Auxin-responsive protein
TraesCS7D02G353700	2.95739	0.000422565	0.0268864	cDNA clone:J013058P10, full insert sequence
TraesCS7D02G361600	4.26383	0.000582436	0.0334851	receptor kinase 1
TraesCS7D02G364700	1.786	0.000606594	0.0344719	ABC transporter-like family-protein
TraesCS7D02G367700	3.53124	5.7575e-05	0.00649252	Heat shock transcription factor
TraesCS7D02G377800	9.88162	0.00077063	0.0404945	Peptide transporter
TraesCS7D02G380100	2.22437	0.000388741	0.025345	S-adenosyl-L-methionine-dependent methyltransferases superfamily protein
TraesCS7D02G403500	-2.37454	0.00016795	0.0141587	Type 2 DNA topoisomerase 6 subunit B-like
TraesCS7D02G405800	10.0857	0.000886669	0.0447414	Glycosyltransferase
TraesCS7D02G412900	3.37697	0.000166062	0.0140156	Zinc transporter
TraesCS7D02G413500	6.81798	3.95857e-08	3.98884e-05	6,7-dimethyl-8-ribityllumazine synthase
TraesCS7D02G417400	9.70851	2.01285e-05	0.00321421	Peroxidase
TraesCS7D02G417800	4.7899	1.97728e-07	0.000128235	ATP-dependent zinc metalloprotease FtsH
TraesCS7D02G419300	3.74868	1.72368e-05	0.00290292	Xyloglucan endotransglucosylase/hydrolase
TraesCS7D02G419400	5.80871	6.86118e-06	0.00156084	Xyloglucan endotransglucosylase/hydrolase
TraesCS7D02G429400	6.64429	1.69492e-06	0.00058557	2-oxoglutarate (2OG) and Fe(II)-dependent oxygenase superfamily protein
TraesCS7D02G438600	2.97863	0.000106919	0.0099684	Cytochrome P450
TraesCS7D02G451900	4.85223	2.00908e-05	0.00321421	Metal transporter, putative
TraesCS7D02G452500	10.7593	7.62341e-05	0.00774216	NAC domain-containing protein
TraesCS7D02G466700	4.28345	3.32531e-05	0.00450281	Pleiotropic drug resistance protein 1
TraesCS7D02G466900	3.62693	0.000291612	0.0207109	Ureide permease-like protein
TraesCS7D02G468600	3.41339	3.23998e-07	0.00016989	Allantoate amidohydrolase
TraesCS7D02G480500	2.63142	0.000997487	0.0483481	UDP-glycosyltransferase
TraesCS7D02G483900	3.46092	4.1545e-06	0.00110181	Kelch repeat containing F-box protein-like
TraesCS7D02G488800	1.9702	2.18118e-05	0.00340059	Fatty acid hydroxylase superfamily
TraesCS7D02G503400	-3.38893	0.000875475	0.0443834	NHL domain-containing protein, putative
TraesCS7D02G512800	3.45291	1.6617e-05	0.00285712	Cytochrome P450
TraesCS7D02G523500	2.38228	0.000837911	0.0431067	Carbonic anhydrase
TraesCS7D02G523800	12.1033	1.78641e-08	2.2159e-05	Carbonic anhydrase
TraesCS7D02G525100	5.02237	5.25642e-05	0.00609135	protein kinase family protein
TraesCS7D02G530700	5.98918	0.000367733	0.0242317	GDSL esterase/lipase
TraesCS7D02G532900	-10.3736	0.000183459	0.014889	DUF241 domain protein (DUF241)
TraesCS7D02G553000	2.4196	7.05434e-06	0.00159497	Protein argonaute
TraesCSU02G002700	3.9542	5.7892e-05	0.00649346	Sodium/hydrogen exchanger 1
TraesCSU02G003000	3.82113	8.09262e-06	0.0017393	Ankyrin repeat-containing protein
TraesCSU02G026000	6.57894	1.9751e-05	0.00317451	FBD-associated F-box protein
TraesCSU02G029700	2.26408	9.95504e-05	0.0094303	Trihelix transcription factor GT-2
TraesCSU02G042400	5.88753	0.000810467	0.0419322	Hydroxyproline-rich glycoprotein
TraesCSU02G048500	8.65045	3.90484e-06	0.00107324	Cytochrome P450
TraesCSU02G048600	10.6999	7.14393e-05	0.00741825	Cytochrome P450
TraesCSU02G093100	3.13898	7.02042e-05	0.00735195	ABC transporter, putative
TraesCSU02G106300	1.65605	0.000737912	0.0394481	Cytokinin oxidase/dehydrogenase
TraesCSU02G121800	3.00821	0.000420705	0.0268359	Acetyl-coenzyme A synthetase
TraesCSU02G122000	2.13158	0.000254865	0.0188432	Glutathione S-transferase,-like protein
TraesCSU02G122100	5.45052	0.000324583	0.0220967	UDP-glycosyltransferase
TraesCSU02G127200	5.90942	8.42658e-07	0.00034913	Heat shock transcription factor
TraesCSU02G131900	2.9743	0.000281326	0.0202237	Apyrase
TraesCSU02G140500	-2.47423	0.000642368	0.03585	DNA (Cytosine-5-)-methyltransferase
TraesCSU02G194300	3.97771	7.40514e-06	0.00164412	Protein kinase-like
TraesCSU02G238700	3.47199	2.44376e-05	0.00362805	Protein kinase family protein
TraesCSU02G242000	1.74071	0.000623718	0.0351746	Mediator of RNA polymerase II transcription subunit 12
TraesCSU02G256700	1.79153	0.000125282	0.0112821	3-oxoacyl-[acyl-carrier-protein] synthase 1
TraesCSU02G258900	1.58655	0.000950634	0.046882	ATP synthase gamma chain
TraesCSU02G260700	1.71342	0.0003416	0.0228767	FGGY family of carbohydrate kinase
TraesCSU02G261800	1.95699	0.000344049	0.0229782	RNA polymerase-associated protein CTR9 homolog
TraesCSU02G262100	1.8083	0.000741363	0.0394898	ATP synthase gamma chain
TraesCSU02G265500	2.86755	0.000648324	0.03604	ATP synthase gamma chain
TraesCSU02G266700	2.73893	2.0379e-07	0.000129888	ATP synthase gamma chain
TraesCSU02G270800	1.70262	0.000508281	0.0304532	ATP synthase gamma chain

## Sheet: WHd-L2.0 vs MHd-L2.0
Table - S2 Expression analysis and gene fucnction annotation of differential expression genes between WHd-L2.0 vs MHd-L2.0
gene	log2(FC)	P-Value	FDR	Description
TraesCS1A02G005600	1.23748	9.27703e-05	0.00222706	Transcription initiation factor TFIID subunit 6
TraesCS1A02G013000	4.55459	0.00270738	0.0307603	Disease resistance family protein
TraesCS1A02G015900	-1.56846	0.000530496	0.00882653	Serine/threonine-protein kinase
TraesCS1A02G016200	1.89372	0.000681354	0.0107633	Disease resistance protein
TraesCS1A02G020400	1.61238	0.000515457	0.00862794	Regulator of chromosome condensation (RCC1) family with FYVE zinc finger domain
TraesCS1A02G025500	-2.61624	5.22144e-15	2.50262e-12	NBS-LRR disease resistance protein, putative, expressed
TraesCS1A02G025600	-2.2524	8.8503e-13	2.50032e-10	NBS-LRR disease resistance protein, putative, expressed
TraesCS1A02G026200	-2.6946	2.01419e-17	1.6277e-14	NBS-LRR disease resistance protein-like protein
TraesCS1A02G027600	2.43271	3.44587e-06	0.00014801	Elongation factor
TraesCS1A02G029300	-2.08249	1.44276e-10	2.32643e-08	ERD (Early-responsive to dehydration stress) family protein
TraesCS1A02G029800	-1.07819	0.00095541	0.0140468	RING/U-box superfamily protein
TraesCS1A02G030500	2.3505	0.00021757	0.00437266	ATP-dependent RNA helicase
TraesCS1A02G032900	-3.51457	0.000785879	0.012037	Protein DETOXIFICATION
TraesCS1A02G033000	1.14751	0.000367192	0.00662147	WD40 repeat-like protein
TraesCS1A02G033200	-1.89895	0.000707576	0.0110716	Glycosyltransferase
TraesCS1A02G033500	-3.09084	2.93437e-23	7.84356e-20	Mitochondrial import inner membrane translocase subunit Tim17/Tim22/Tim23 family protein
TraesCS1A02G033800	2.05226	0.002027	0.0248102	Pectin acetylesterase
TraesCS1A02G049100	-9.63178	3.52004e-05	0.00101677	BURP domain protein RD22
TraesCS1A02G050100	1.05361	0.000172365	0.00365994	Alcohol dehydrogenase, putative
TraesCS1A02G051400	3.13443	0.000683132	0.0107827	Kinase interacting (KIP1-like) family protein
TraesCS1A02G051700	-1.08003	0.000231423	0.0045979	Glycine-rich protein A3
TraesCS1A02G058300	2.84862	0.000404483	0.00713291	50S ribosomal protein L10
TraesCS1A02G064000	-1.24476	0.00420195	0.0426255	Glycosyltransferases
TraesCS1A02G066700	1.28436	6.8465e-05	0.00175062	Kinase family protein
TraesCS1A02G066800	1.09085	0.000685487	0.0108125	Acyl-CoA dehydrogenase
TraesCS1A02G068100	-2.32087	0.00178458	0.0225458	neuronal PAS domain protein
TraesCS1A02G070400	-1.9327	1.69488e-08	1.51597e-06	WRKY transcription factor
TraesCS1A02G072100	-3.47131	2.70394e-05	0.000819333	Endoglucanase
TraesCS1A02G074800	1.44536	0.000126449	0.00284763	Transmembrane protein, putative
TraesCS1A02G077700	1.28548	0.000322245	0.00597369	Peroxidase
TraesCS1A02G079700	-1.7868	2.27753e-09	2.62059e-07	Kinase family protein
TraesCS1A02G079800	-1.15679	0.001674	0.0215126	myosin heavy chain, cardiac protein
TraesCS1A02G082500	-1.66007	2.75949e-06	0.000122464	Low temperature and salt responsive protein
TraesCS1A02G083300	-1.52192	9.4137e-06	0.000341458	Peptide chain release factor 1
TraesCS1A02G083400	1.06426	0.000191515	0.0039554	RNA-binding family protein
TraesCS1A02G088900	1.32899	0.000121154	0.00275613	ATP binding protein
TraesCS1A02G089500	-1.25771	2.79405e-05	0.000839156	1-aminocyclopropane-1-carboxylate oxidase
TraesCS1A02G089600	-1.43178	1.08606e-06	5.52556e-05	1-aminocyclopropane-1-carboxylate oxidase
TraesCS1A02G094900	-2.77761	1.51942e-06	7.36891e-05	Phenylalanine ammonia-lyase
TraesCS1A02G095500	-1.27788	5.78963e-06	0.000227198	Serine/threonine-protein phosphatase
TraesCS1A02G101200	1.64349	0.00295296	0.0328097	Disease resistance protein (TIR-NBS-LRR class) family
TraesCS1A02G102800	2.56089	2.7333e-12	6.76011e-10	Glutathione S-transferase
TraesCS1A02G105700	2.07724	0.00278094	0.0313546	evolutionarily conserved C-terminal region 2
TraesCS1A02G105900	-1.2512	1.23115e-05	0.000426745	GDSL esterase/lipase
TraesCS1A02G106200	2.4191	0.00224323	0.0267639	Gibberellin 2-oxidase
TraesCS1A02G110000	-2.75232	0.0045485	0.0451782	Kinase-like protein
TraesCS1A02G112000	1.37778	0.00389325	0.0403238	ATP-dependent helicase/deoxyribonuclease subunit B
TraesCS1A02G112200	1.47862	4.30469e-06	0.000178136	Kinase interacting (KIP1-like) family protein
TraesCS1A02G116700	-1.1141	0.000794995	0.0121457	Early response to dehydration 15-like protein
TraesCS1A02G116900	-1.57185	3.47164e-05	0.0010053	3-isopropylmalate dehydratase large subunit
TraesCS1A02G117900	-10.8191	9.4289e-09	9.15209e-07	Glycosyltransferase
TraesCS1A02G118200	2.20985	0.00260651	0.0298825	Gamma-aminobutyric acid receptor subunit gamma-2
TraesCS1A02G118300	1.6105	0.00496716	0.048163	Serine/threonine protein phosphatase 2A regulatory subunit B
TraesCS1A02G122500	-2.17691	2.58549e-09	2.94568e-07	Malic enzyme
TraesCS1A02G127400	1.6015	0.000913808	0.0135614	Rhomboid family protein
TraesCS1A02G133900	1.70241	0.00418209	0.042506	Trichome birefringence-like protein
TraesCS1A02G134000	-1.64493	3.7133e-07	2.19866e-05	Calmodulin
TraesCS1A02G138100	4.42626	2.50145e-06	0.000112814	Kinase family protein
TraesCS1A02G138400	1.04585	0.000714463	0.0111531	Kinase interacting (KIP1-like) family protein, putative
TraesCS1A02G141900	1.732	2.05193e-05	0.000649976	RING finger protein
TraesCS1A02G143300	1.31544	0.00059867	0.00971657	RING finger and CHY zinc finger protein
TraesCS1A02G143600	-5	0.000360232	0.00653287	Pectate lyase
TraesCS1A02G145000	1.9907	2.71462e-06	0.000120704	60 kDa chaperonin
TraesCS1A02G146400	1.54618	0.00148578	0.0196477	F-box protein interaction domain containing protein
TraesCS1A02G150100	-2.671	6.65579e-17	4.86909e-14	Leucine-rich repeat receptor-like protein kinase family protein
TraesCS1A02G150400	-1.04034	0.00104002	0.014977	Peptide transporter
TraesCS1A02G150800	-2.78213	2.80463e-07	1.72035e-05	Fatty acid hydroxylase superfamily
TraesCS1A02G153100	1.27803	1.76698e-05	0.000573839	Long-chain-alcohol oxidase
TraesCS1A02G156100	-1.15272	0.000144154	0.00317038	Cytokinin riboside 5'-monophosphate phosphoribohydrolase
TraesCS1A02G157900	-2.02417	0.00113975	0.0160866	senescence regulator (Protein of unknown function, DUF584)
TraesCS1A02G158500	2.11324	5.81402e-05	0.00153636	28S ribosomal protein S29, mitochondrial
TraesCS1A02G160000	5.19265	0.000122639	0.00278429	Pentatricopeptide repeat-containing protein
TraesCS1A02G163000	9.52487	0.00104666	0.0150415	Cotton fiber expressed protein-like protein
TraesCS1A02G164800	2.0894	2.02358e-08	1.76899e-06	Alpha-galactosidase
TraesCS1A02G166600	1.45624	0.000216993	0.00436486	Plant basic secretory family protein
TraesCS1A02G167100	-2.92097	0.00150921	0.0198913	Late embryogenesis abundant (LEA) hydroxyproline-rich glycoprotein
TraesCS1A02G168600	-2.49963	1.1998e-07	8.33839e-06	Calcium uniporter protein, mitochondrial
TraesCS1A02G170000	-3.41532	1.5311e-12	4.03061e-10	CBS domain-containing protein CBSX5
TraesCS1A02G173500	-1.12573	0.00182489	0.0229135	F-box/LRR protein
TraesCS1A02G174500	2.0373	0.00327057	0.0354542	Tetraspanin family protein
TraesCS1A02G175500	-5.30986	1.40465e-19	1.60034e-16	Low-temperature-induced 65 kDa protein
TraesCS1A02G176900	1.79679	0.000238792	0.00471478	Electron transfer flavoprotein-ubiquinone oxidoreductase, mitochondrial
TraesCS1A02G178700	-1.39576	0.00241775	0.028302	SAUR-like auxin-responsive protein family
TraesCS1A02G179400	-3.19265	0.000146141	0.00320294	Response to low sulfur protein, putative
TraesCS1A02G179600	-1.13758	0.000190878	0.0039481	F-box protein SKIP31
TraesCS1A02G182600	-1.4973	0.000394551	0.00699325	F-box family protein
TraesCS1A02G185700	-1.05471	0.000182064	0.00381645	Heavy metal transport/detoxification superfamily protein
TraesCS1A02G186400	2.15041	2.12356e-05	0.000668403	Glutathione S-transferase
TraesCS1A02G186500	1.107	0.000484672	0.00821956	Glutathione S-transferase
TraesCS1A02G186600	10.3068	1.02444e-06	5.27381e-05	Glutathione S-transferase
TraesCS1A02G186700	1.38628	0.000163256	0.00350076	Glutathione S-transferase
TraesCS1A02G188900	-1.5644	0.0012991	0.0177865	Rhomboid-like protein
TraesCS1A02G192800	-1.44622	0.000263588	0.0050801	PLATZ transcription factor
TraesCS1A02G193200	-1.89253	1.92097e-12	4.94457e-10	Basic helix loop helix (BHLH) family transcription factor
TraesCS1A02G195700	-3.00873	3.01028e-18	2.68216e-15	Lysine-specific demethylase
TraesCS1A02G198500	-2.09767	3.70609e-10	5.27799e-08	zinc finger B-box protein
TraesCS1A02G201400	-1.191	0.000298093	0.00560217	Protein PLASTID MOVEMENT IMPAIRED 1
TraesCS1A02G202300	-1.82477	5.02465e-08	3.88166e-06	Protein phosphatase 2C containing protein, expressed
TraesCS1A02G205700	1.05183	0.00170811	0.0218289	Methylsterol monooxygenase 1-2
TraesCS1A02G209100	-1.48201	0.000336205	0.00616668	Proline dehydrogenase
TraesCS1A02G211000	1.93599	4.441e-05	0.00122915	Nitrate transporter 1.1
TraesCS1A02G211500	-5.02455	1.53216e-13	5.37787e-11	Hexosyltransferase
TraesCS1A02G212700	-4.01783	4.19967e-18	3.64836e-15	Basic helix-loop-helix transcription factor
TraesCS1A02G213600	-1.16993	6.70268e-05	0.00172358	Haloacid dehalogenase-like hydrolase family protein, putative, expressed
TraesCS1A02G214100	4.42146	0.00382331	0.0397952	Maturase-like protein
TraesCS1A02G214200	2.31298	0.00282269	0.0316712	Signal transducer and activator of transcription A
TraesCS1A02G217100	-5.89885	3.99661e-07	2.34394e-05	PRA1 family protein
TraesCS1A02G218600	-9.95613	1.99749e-06	9.32713e-05	Phospholipase a1-chloroplastic-like
TraesCS1A02G219900	2.15047	0.000406682	0.00716441	Leucine--tRNA ligase
TraesCS1A02G220100	-1.93007	0.000131924	0.002949	Sphingomyelin phosphodiesterase 4
TraesCS1A02G220300	-2.39093	0.00061344	0.0099077	CONSTANS-like protein
TraesCS1A02G221700	-2.01786	0.00172052	0.0219345	Alpha/beta hydrolase related protein
TraesCS1A02G222800	1.31652	0.00151648	0.0199493	Importin subunit beta-1
TraesCS1A02G227300	-1.76956	4.28078e-08	3.37691e-06	Receptor-like kinase
TraesCS1A02G230400	-1.95084	4.95013e-08	3.83955e-06	UDP-glucuronate decarboxylase protein 6
TraesCS1A02G230600	1.07227	0.00157973	0.0205905	Kinesin-like protein
TraesCS1A02G233400	1.5221	0.00479971	0.0469421	DNA-directed RNA polymerase
TraesCS1A02G233500	1.3082	0.00251966	0.0291748	S-adenosyl-L-methionine-dependent methyltransferases superfamily protein
TraesCS1A02G234600	1.32317	0.00313547	0.034338	'putative beta-1,3-glucanase
TraesCS1A02G235100	-2.08233	4.25599e-05	0.00118788	Diacylglycerol kinase
TraesCS1A02G236100	-1.27524	0.00344495	0.0367994	Copine-1
TraesCS1A02G238800	-2.99752	3.30295e-09	3.62636e-07	Calcium binding protein
TraesCS1A02G239500	-1.72755	0.00280353	0.0315321	Serine/threonine-protein kinase
TraesCS1A02G241700	2.55081	0.00385245	0.0400086	Glycosyltransferase
TraesCS1A02G242000	-9.41645	0.000271234	0.00520294	Cytochrome P450
TraesCS1A02G245600	1.10613	0.00316774	0.0346205	Protein kinase-like protein
TraesCS1A02G245700	1.53041	0.000230938	0.00459089	DNA repair protein-like protein
TraesCS1A02G246500	-1.29621	7.07195e-05	0.0017944	Leucine-rich repeat receptor-like protein kinase
TraesCS1A02G250100	-1.43313	0.000995026	0.014467	Endo-1,31,4-beta-D-glucanase
TraesCS1A02G254100	1.82302	3.72043e-07	2.19866e-05	Cytochrome P450 family protein
TraesCS1A02G255100	-1.94939	3.98615e-06	0.000167592	Gibberellin receptor GID1a
TraesCS1A02G255300	-1.1858	2.63288e-05	0.000801139	Squamosa promoter-binding-like protein
TraesCS1A02G255400	-1.43819	9.709e-07	5.04679e-05	Lipase
TraesCS1A02G255800	-1.58943	0.000182101	0.00381645	1-deoxy-D-xylulose-5-phosphate synthase
TraesCS1A02G257300	-1.20582	0.000105503	0.0024671	Glycosyltransferase
TraesCS1A02G258300	1.3713	0.000162149	0.00348387	Plasma membrane ATPase
TraesCS1A02G258800	1.83638	2.89172e-09	3.24667e-07	Tubulin beta chain
TraesCS1A02G259600	-1.07775	0.00014845	0.00324128	Receptor-like kinase
TraesCS1A02G260700	-2.85383	0.00116811	0.016387	CTP synthase family protein
TraesCS1A02G261400	-1.65904	9.47429e-07	4.94166e-05	MLO-like protein
TraesCS1A02G262300	-1.03307	0.000263907	0.00508483	Protein root UVB sensitive 6
TraesCS1A02G263600	3.79751	0.00179509	0.0226457	Gibberellin 20 oxidase 2
TraesCS1A02G264400	-2.60396	4.11713e-05	0.00115703	Receptor-like kinase
TraesCS1A02G264900	1.92716	5.6e-10	7.76824e-08	F-box family protein
TraesCS1A02G266000	-1.87695	0.000812391	0.0123652	Phospholipase A1
TraesCS1A02G268400	1.62301	0.00022938	0.00456644	Isoflavone reductase-like protein
TraesCS1A02G270800	-3.20794	2.96124e-05	0.000880348	Kinase family protein
TraesCS1A02G270900	-2.61611	6.3611e-13	1.88121e-10	transmembrane protein, putative (DUF1218)
TraesCS1A02G271000	-3.59737	2.98186e-19	3.18821e-16	transmembrane protein, putative (DUF1218)
TraesCS1A02G271400	-2.59158	5.1517e-06	0.000206836	transmembrane protein, putative (DUF1218)
TraesCS1A02G272400	-1.20345	0.00168733	0.021639	Like-COV protein
TraesCS1A02G273100	-1.0529	0.000922948	0.0136707	Tubby-like F-box protein
TraesCS1A02G273600	-3.1731	4.19814e-09	4.46119e-07	Receptor-like protein kinase
TraesCS1A02G274800	-1.59161	0.00105322	0.015099	U-box domain-containing family protein
TraesCS1A02G275200	-1.54502	6.67175e-07	3.62245e-05	NC domain-containing protein
TraesCS1A02G276200	-2.25006	3.77441e-09	4.06142e-07	Glucan endo-1,3-beta-glucosidase, putative
TraesCS1A02G279500	1.06576	0.000540048	0.00895117	Zinc finger protein LSD1
TraesCS1A02G282800	2.30299	7.90165e-06	0.000294134	Legume-specific protein
TraesCS1A02G284900	1.5629	0.00239332	0.0280774	Chitinase
TraesCS1A02G287500	-1.22717	0.00119789	0.0167104	Lung seven transmembrane receptor family protein
TraesCS1A02G289600	1.54501	4.18858e-05	0.00117236	Glycerol-3-phosphate acyltransferase
TraesCS1A02G289900	-1.45672	0.00154625	0.0202527	Factor in the germline alpha
TraesCS1A02G295300	-1.80239	1.89439e-08	1.67502e-06	Ammonium transporter
TraesCS1A02G295800	-2.59675	1.64958e-10	2.61741e-08	Phosphatidylethanolamine-binding protein
TraesCS1A02G296200	1.62855	7.82927e-05	0.00194328	Sorting and assembly machinery component 50 like
TraesCS1A02G296300	-2.13127	2.30784e-08	1.97282e-06	Receptor protein kinase, putative
TraesCS1A02G297800	-1.52531	2.85318e-07	1.74705e-05	Exocyst complex component, putative
TraesCS1A02G299100	2.10821	0.000212847	0.00429388	Aminotransferase like protein
TraesCS1A02G299200	-1.24624	0.000300733	0.00564112	Nodulin-like / Major Facilitator Superfamily protein
TraesCS1A02G301400	-1.12814	0.000210044	0.00425236	Kinase family protein
TraesCS1A02G304200	-1.33149	3.38487e-05	0.00098415	Protein kinase-like protein
TraesCS1A02G304900	-2.19974	1.94759e-06	9.12402e-05	Xyloglucan galactosyltransferase KATAMARI1-like protein
TraesCS1A02G305500	1.92181	6.80968e-05	0.00174506	Myb family transcription factor APL
TraesCS1A02G305700	1.13138	5.4911e-05	0.00146383	NADH-cytochrome b5 reductase
TraesCS1A02G305900	1.91114	0.000422338	0.00737849	Prolyl 4-hydroxylase alpha subunit, putative
TraesCS1A02G306100	2.35199	0.00287313	0.0321437	GPN-loop GTPase 1-like protein
TraesCS1A02G308900	-1.17761	0.000525219	0.00876812	SNF1-related protein kinase regulatory subunit beta-1
TraesCS1A02G312300	-1.53421	0.00141802	0.0189956	Calcium-transporting ATPase
TraesCS1A02G312400	-1.88753	0.00322305	0.0351026	Glycerol-3-phosphate dehydrogenase [NAD(+)]
TraesCS1A02G312700	-3.34708	7.39436e-13	2.14122e-10	'putative beta-1,3-glucanase
TraesCS1A02G313500	2.53681	4.06347e-08	3.2201e-06	Polyubiquitin protein
TraesCS1A02G314800	-4.09398	0.00321707	0.0350604	Early light-induced protein
TraesCS1A02G314900	-4.58796	7.42222e-08	5.43551e-06	Early light-induced protein
TraesCS1A02G321100	1.32394	0.0026383	0.0301585	GDSL esterase/lipase
TraesCS1A02G324000	-1.54597	0.000177086	0.00373509	Tetratricopeptide repeat (TPR)-like superfamily protein
TraesCS1A02G329500	-4.88827	8.51286e-08	6.11184e-06	Tyrosine decarboxylase
TraesCS1A02G330700	1.41796	5.59383e-07	3.12508e-05	S-adenosyl-L-methionine-dependent methyltransferases superfamily protein
TraesCS1A02G332400	1.57771	0.002728	0.0309434	Chromatin modification-related protein EAF7
TraesCS1A02G334100	-5.07529	0.000185003	0.00385991	Dof zinc finger protein
TraesCS1A02G334400	-2.58266	1.02785e-07	7.26688e-06	Gibberellin 2-oxidase
TraesCS1A02G335200	4.46566	1.29743e-06	6.43604e-05	O-methyltransferase-like protein
TraesCS1A02G335800	-4.25267	0.000174818	0.00370033	O-methyltransferase-like protein
TraesCS1A02G337900	-11.2916	1.38938e-06	6.81915e-05	Gamma-glutamyl phosphate reductase
TraesCS1A02G338300	1.18948	0.00211114	0.025561	Gamma-glutamyl hydrolase
TraesCS1A02G338400	-2.00971	1.41083e-08	1.29506e-06	Hemoglobin
TraesCS1A02G339300	-1.45687	2.16204e-05	0.000678668	Trehalose-6-phosphate synthase
TraesCS1A02G347700	-1.12957	0.00336594	0.0362109	Respiratory burst oxidase
TraesCS1A02G348800	4.88961	4.22343e-06	0.000175027	Cytochrome P450
TraesCS1A02G350600	2.19864	0.000218934	0.00439119	WD-repeat protein, putative
TraesCS1A02G351600	-3.41709	2.74999e-09	3.10762e-07	Cytochrome P450 family protein, expressed
TraesCS1A02G351900	-1.94056	3.87646e-09	4.15609e-07	Glycosyltransferase
TraesCS1A02G352200	-2.68101	0.000143064	0.00314941	Calcineurin B-like protein
TraesCS1A02G356900	1.21366	9.05179e-05	0.00218583	Choline kinase
TraesCS1A02G358100	-1.62977	0.00156703	0.0204402	WRKY transcription factor
TraesCS1A02G361100	-1.23911	4.71651e-05	0.0012924	Exostosin-2
TraesCS1A02G362700	-1.24691	0.00068894	0.0108497	Homogentisate phytyltransferase
TraesCS1A02G363800	-2.03553	7.24291e-10	9.85064e-08	Alpha/beta-hydrolase
TraesCS1A02G365800	-1.19356	0.00336745	0.0362109	Farnesyl diphosphate synthase
TraesCS1A02G367000	-3.60204	6.20538e-05	0.00161582	Protein kinase-like
TraesCS1A02G369600	-1.84983	7.2292e-05	0.00182365	Methyltransferase
TraesCS1A02G370400	-6.90689	1.26326e-07	8.67527e-06	Ethylene-responsive transcription factor
TraesCS1A02G370600	-4.49957	1.56364e-05	0.000519456	Ethylene-responsive transcription factor
TraesCS1A02G370700	-3.46158	0.00102511	0.0147931	Ethylene-responsive transcription factor
TraesCS1A02G375600	-1.9298	5.18887e-06	0.000207848	Heat shock transcription factor
TraesCS1A02G378500	-8.72565	0.00251014	0.0290798	DUF4228 domain protein
TraesCS1A02G381400	-2.85877	0.00319176	0.0348297	Avr9/Cf-9 rapidly elicited protein
TraesCS1A02G381500	-1.72256	2.32469e-06	0.00010636	Phosphatidylserine synthase 2
TraesCS1A02G382200	-1.79245	4.81532e-06	0.000195362	GDSL esterase/lipase
TraesCS1A02G383200	-1.41553	0.000225414	0.00449651	Photosynthetic NDH subcomplex B 3
TraesCS1A02G383800	-1.90277	1.15192e-05	0.000402091	CASP-like protein
TraesCS1A02G384300	-2.09954	3.77882e-06	0.000160037	1-deoxy-D-xylulose 5-phosphate synthase
TraesCS1A02G386500	-4.06111	6.47857e-06	0.000249306	Core-2/I-branching beta-1,6-N-acetylglucosaminyltransferase family protein
TraesCS1A02G389100	1.67202	0.00177311	0.0224354	Ribosomal protein
TraesCS1A02G390100	-8.55714	0.00244743	0.0285388	NBS-LRR disease resistance protein
TraesCS1A02G396600	1.76256	0.00034784	0.00634159	E3 SUMO-protein ligase MMS21
TraesCS1A02G396900	-1.23952	0.000507203	0.00851645	Glutaredoxin, putative
TraesCS1A02G402400	-1.48567	5.11849e-06	0.000205818	Mitogen-activated protein kinase
TraesCS1A02G402500	-1.66713	5.38793e-05	0.00144186	GDP-mannose-3',5'-epimerase
TraesCS1A02G403500	1.40381	0.00193602	0.0239497	Mediator of RNA polymerase II transcription subunit 15a
TraesCS1A02G419500	1.67044	7.86781e-05	0.00195006	Auxilin-like protein 1
TraesCS1A02G420100	2.24114	3.20448e-07	1.93994e-05	tRNA-methyltransferase non-catalytic subunit trm6MTase subunit
TraesCS1A02G420900	-1.82999	2.01357e-08	1.76246e-06	Solanesyl diphosphate synthase family protein
TraesCS1A02G421000	-2.34273	1.49605e-08	1.35558e-06	Mitogen-activated protein kinase
TraesCS1A02G422800	-1.04553	0.0030596	0.0336769	Receptor-like protein kinase, putative,expressed
TraesCS1A02G424000	-2.08605	4.00741e-10	5.67473e-08	Glycosyltransferase
TraesCS1A02G426700	-2.1136	8.30424e-07	4.38881e-05	RNA polymerase sigma factor
TraesCS1A02G426900	1.48021	9.27486e-05	0.00222706	Pentatricopeptide repeat-containing protein, putative
TraesCS1A02G427500	1.08158	0.00493492	0.0479205	intracellular protein transporter
TraesCS1A02G430700	1.15879	0.00272479	0.0309171	Trimethylguanosine synthase
TraesCS1A02G433000	1.07659	0.00291425	0.0324953	RNA binding protein
TraesCS1A02G433400	1.73013	8.80606e-05	0.00214362	Pentatricopeptide repeat-containing protein
TraesCS1A02G444200	1.26804	0.000931055	0.0137644	Zinc finger protein CONSTANS
TraesCS1A02G445600	1.69324	6.15644e-05	0.00160669	Zinc finger CCCH domain protein
TraesCS1A02G445700	1.16473	0.00253685	0.0293061	Histone deacetylase-like protein-like
TraesCS1B02G000900	1.33035	1.53588e-05	0.000512192	RING-finger ubiquitin ligase
TraesCS1B02G001800	-1.06067	0.000147796	0.00323033	Phospholipid-transporting ATPase
TraesCS1B02G034600	5.95956	8.27707e-12	1.86162e-09	Disease resistance protein (NBS-LRR class) family
TraesCS1B02G034800	8.26053	0.00488755	0.0475602	Heme/hemopexin transporter protein HuxB
TraesCS1B02G036500	-2.22288	1.36979e-08	1.26424e-06	ERD (Early-responsive to dehydration stress) family protein
TraesCS1B02G036900	-1.20076	0.00115621	0.0162558	RING/U-box superfamily protein
TraesCS1B02G041400	-2.71977	3.19987e-05	0.000937935	Glycosyltransferase
TraesCS1B02G042000	1.45372	0.00271909	0.0308625	Pectin acetylesterase
TraesCS1B02G050200	1.16923	0.000309928	0.0057807	Ankyrin repeat family protein
TraesCS1B02G053900	2.6922	0.00178172	0.0225138	Ankyrin repeat protein-like
TraesCS1B02G062400	-1.59298	1.37001e-07	9.23502e-06	polyadenylate-binding protein 1-B-binding protein
TraesCS1B02G068500	-1.50105	1.7534e-06	8.32929e-05	Glycine-rich protein A3
TraesCS1B02G073800	2.30039	0.00223535	0.0266974	F-box family protein
TraesCS1B02G073900	-2.59308	4.95776e-06	0.000200206	Heavy metal transport/detoxification protein
TraesCS1B02G074000	-4.09029	3.74825e-05	0.00106892	Heavy metal transport/detoxification protein
TraesCS1B02G074100	-4.74416	2.42257e-10	3.67607e-08	Heavy metal transport/detoxification superfamily protein, putative
TraesCS1B02G074500	4.9542	0.000424441	0.00740964	DNA/RNA helicase
TraesCS1B02G075500	2.50734	0.00110636	0.0156917	F-box protein
TraesCS1B02G077600	-1.57383	0.00129942	0.0177875	Adenine/guanine permease
TraesCS1B02G084700	-1.35026	0.000947885	0.0139627	Dihydrolipoyl dehydrogenase
TraesCS1B02G085000	1.66625	1.03477e-05	0.000368545	Kinase family protein
TraesCS1B02G085100	1.43388	4.99241e-05	0.00134952	Acyl-CoA dehydrogenase, putative
TraesCS1B02G088900	-2.9599	1.97125e-13	6.71558e-11	WRKY transcription factor
TraesCS1B02G093800	1.81025	0.00131772	0.0179778	Receptor-like protein kinase
TraesCS1B02G095800	1.70542	4.40249e-06	0.000180937	Peroxidase
TraesCS1B02G097700	-1.5221	4.13364e-07	2.41376e-05	Kinase family protein
TraesCS1B02G098600	-1.10936	0.000175718	0.00371639	Non-specific serine/threonine protein kinase
TraesCS1B02G100100	-1.59037	1.2268e-06	6.13382e-05	Low temperature and salt responsive protein
TraesCS1B02G100700	-1.90319	2.18013e-05	0.000682497	Peptide chain release factor 1
TraesCS1B02G100800	1.11407	0.000370403	0.00666726	RNA-binding family protein
TraesCS1B02G108200	-1.63585	2.6566e-06	0.000118797	Protein VERNALIZATION INSENSITIVE 3
TraesCS1B02G108400	-2.33568	2.77315e-05	0.000835407	GDSL esterase/lipase
TraesCS1B02G109400	-2.9263	0.00185346	0.0231942	Kinase family protein
TraesCS1B02G113700	2.38379	0.00113386	0.0160164	Glutathione S-transferase
TraesCS1B02G115200	3.29813	3.31368e-05	0.000967948	Aminotransferase
TraesCS1B02G115800	3.28824	0.00130134	0.0177969	Peroxidase
TraesCS1B02G115900	1.28766	4.3442e-06	0.000178965	Peroxidase
TraesCS1B02G117400	-1.07625	0.000255045	0.00495617	1-aminocyclopropane-1-carboxylate oxidase
TraesCS1B02G117500	-1.40549	9.35411e-06	0.000340006	1-aminocyclopropane-1-carboxylate oxidase
TraesCS1B02G119400	2.46739	0.00234175	0.0276358	Heavy metal transport/detoxification superfamily protein
TraesCS1B02G119600	-2.82975	7.2488e-05	0.0018266	Kinase-like
TraesCS1B02G119800	-1.67807	0.00456131	0.0452795	Kinase-like
TraesCS1B02G121600	1.53933	3.65156e-07	2.16903e-05	Glucan 1,3-beta-glucosidase
TraesCS1B02G122400	1.85659	0.00120269	0.0167605	Crossover junction endonuclease MUS81
TraesCS1B02G122800	-3.92309	1.8276e-11	3.71388e-09	Phenylalanine ammonia-lyase
TraesCS1B02G124200	1.73535	0.00229266	0.027195	DNA-directed RNA polymerase II subunit
TraesCS1B02G125600	9.22078	8.7811e-05	0.00213829	DNA-directed RNA polymerase subunit beta'
TraesCS1B02G125800	-1.94368	8.86399e-05	0.00215322	Pre-mRNA-splicing factor cwc26
TraesCS1B02G128500	-1.57115	6.09788e-07	3.36342e-05	GDSL esterase/lipase
TraesCS1B02G129800	-4.50098	0.00204334	0.0249619	MYB-related transcription factor
TraesCS1B02G133400	-1.49059	1.65471e-06	7.92005e-05	Glycerophosphodiester phosphodiesterase-like protein
TraesCS1B02G135900	1.28502	1.61577e-05	0.000534218	GTPase obg
TraesCS1B02G136200	1.03339	0.00220628	0.0264365	Cellulose synthase
TraesCS1B02G136500	1.93226	0.00268372	0.0305409	AT1G08220-like protein
TraesCS1B02G136700	-1.21725	0.000172047	0.00365585	Early response to dehydration 15-like protein
TraesCS1B02G138700	1.6135	4.41659e-05	0.00122289	Glycosyltransferase
TraesCS1B02G139700	3.01027	0.00325926	0.0353744	Cytochrome P450 family protein, expressed
TraesCS1B02G141700	-1.79339	2.52523e-07	1.57398e-05	Malic enzyme
TraesCS1B02G142800	1.02923	0.00468882	0.046104	Peroxidase
TraesCS1B02G149800	1.0098	0.000382778	0.00683688	Poly(A) RNA polymerase cid11
TraesCS1B02G159800	2.17777	2.28729e-06	0.000105134	RING finger protein
TraesCS1B02G167700	-1.61928	0.0021253	0.0256832	Receptor protein kinase, putative
TraesCS1B02G168000	1.70675	0.000721796	0.0112499	Peptide transporter
TraesCS1B02G168400	-1.8365	7.0252e-06	0.00026636	Fatty acid hydroxylase superfamily
TraesCS1B02G173600	-1.50335	8.78794e-08	6.30283e-06	Pleckstrin-like (PH) and lipid-binding START domain protein
TraesCS1B02G175000	1.22757	3.33428e-05	0.000971597	Ran-binding protein in the microtubule-organising centre protein
TraesCS1B02G179100	1.31709	0.00223158	0.0266707	Prefoldin subunit, putative
TraesCS1B02G180200	2.29056	0.00519319	0.049871	Subtilisin-like protease
TraesCS1B02G181800	3.45164	3.7706e-13	1.16986e-10	Alpha-galactosidase
TraesCS1B02G183500	-3.0034	1.4022e-05	0.000474602	Late embryogenesis abundant (LEA) hydroxyproline-rich glycoprotein
TraesCS1B02G187200	-2.07198	1.3972e-07	9.37283e-06	CBS domain-containing protein CBSX5
TraesCS1B02G188300	-2.09602	1.35987e-06	6.71034e-05	Calcium uniporter protein, mitochondrial
TraesCS1B02G194700	1.12066	0.00191249	0.0237729	Glutathione S-transferase
TraesCS1B02G194900	2.37983	6.35667e-07	3.47581e-05	Glutathione s-transferase, putative
TraesCS1B02G195100	-4.00409	0.00475722	0.0466118	Subtilisin-like protease
TraesCS1B02G197000	-3.17341	2.75578e-07	1.69487e-05	Alpha/beta-Hydrolases superfamily protein
TraesCS1B02G197100	1.64294	9.02049e-05	0.00217992	Membrane protein insertase YidC
TraesCS1B02G197300	3.12928	0.00456455	0.0453052	Membrane protein insertase YidC
TraesCS1B02G199600	2.02323	2.62253e-05	0.000798688	Cystathionine gamma-lyase
TraesCS1B02G201100	-2.32099	2.81164e-05	0.000842984	Response to low sulfur protein, putative
TraesCS1B02G201800	-1.39744	0.00344934	0.0368246	Auxin-responsive family protein
TraesCS1B02G203300	-2.09205	1.87731e-05	0.000601797	Trihelix transcription factor GT-2
TraesCS1B02G207700	-1.54929	0.000145664	0.00319449	PLATZ transcription factor
TraesCS1B02G208000	-1.63158	1.98699e-09	2.32088e-07	Basic helix loop helix (BHLH) family transcription factor
TraesCS1B02G210400	-2.85373	1.05032e-16	7.29953e-14	Lysine-specific demethylase
TraesCS1B02G213100	1.16786	0.00172426	0.0219675	Urea-proton symporter DUR3
TraesCS1B02G213400	-2.53091	2.87881e-15	1.51569e-12	zinc finger B-box protein
TraesCS1B02G215600	-1.94785	0.00114059	0.0160919	Pmr5/Cas1p GDSL/SGNH-like acyl-esterase family protein
TraesCS1B02G216000	-1.50509	0.0012778	0.0175611	Ring finger protein
TraesCS1B02G217800	1.41112	0.000820283	0.0124373	DDB1-and CUL4-associated factor
TraesCS1B02G225000	2.27381	4.37032e-16	2.73629e-13	Nitrate transporter 1.1
TraesCS1B02G225300	-3.44898	8.26597e-16	4.90998e-13	Hexosyltransferase
TraesCS1B02G226200	-2.48212	4.62514e-13	1.41603e-10	Basic helix-loop-helix transcription factor
TraesCS1B02G227100	-1.37845	4.37994e-05	0.00121516	Haloacid dehalogenase-like hydrolase family protein, putative, expressed
TraesCS1B02G234900	-2.63715	1.02372e-05	0.000365416	Alpha/beta hydrolase related protein
TraesCS1B02G236100	1.0895	0.00408924	0.0418178	Importin subunit beta-1
TraesCS1B02G243800	-2.52913	1.33027e-13	4.69295e-11	UDP-glucuronate decarboxylase protein 1
TraesCS1B02G244200	1.79321	3.59714e-08	2.90279e-06	splicing factor-like protein
TraesCS1B02G244400	1.93156	1.783e-05	0.00057823	Very-long-chain 3-oxoacyl-CoA reductase
TraesCS1B02G244500	2.90493	0.00235499	0.0277496	Elongation factor 4
TraesCS1B02G248300	-1.25563	0.000519964	0.00869501	Diacylglycerol kinase
TraesCS1B02G248600	-2.30433	0.000322807	0.00598252	Eukaryotic peptide chain release factor subunit 1-1
TraesCS1B02G250100	1.52855	0.000265781	0.0051169	S-adenosyl-L-methionine-dependent methyltransferases superfamily protein
TraesCS1B02G250900	-2.66905	1.63068e-12	4.2605e-10	Calcium binding protein
TraesCS1B02G253600	-9.30682	0.000240576	0.00474449	Cytochrome P450
TraesCS1B02G259700	-2.26069	7.41319e-05	0.00185926	Glycosyltransferase
TraesCS1B02G260800	-1.33251	0.00417389	0.0424524	Endo-1,31,4-beta-D-glucanase
TraesCS1B02G263900	-1.08932	0.00011122	0.00257138	PH-response transcription factor pacC/RIM101 isoform 2
TraesCS1B02G264400	1.35879	0.000189896	0.00393447	Cytochrome P450 family protein
TraesCS1B02G265700	1.98403	0.00380728	0.0396878	Mitochondrial transcription termination factor family protein
TraesCS1B02G266100	-1.09911	8.59228e-05	0.00209967	Squamosa promoter-binding-like protein
TraesCS1B02G266200	-1.82278	6.62245e-07	3.60131e-05	Lipase
TraesCS1B02G267800	-1.30395	5.68389e-06	0.000224188	Glycosyltransferase
TraesCS1B02G267900	-2.21437	1.00934e-07	7.16517e-06	Protein NRT1/ PTR FAMILY 1.1
TraesCS1B02G269500	-1.16596	0.00237331	0.0279039	Isopentenyl-diphosphate delta-isomerase
TraesCS1B02G269800	-1.17244	3.08914e-05	0.000912162	NBS-LRR-like resistance protein
TraesCS1B02G269900	-1.03234	0.000254947	0.00495617	Receptor-like kinase
TraesCS1B02G270300	-10.0131	1.59619e-06	7.68762e-05	Serine/threonine-protein kinase
TraesCS1B02G274000	1.7123	0.00281066	0.0315842	Zinc finger CCCH domain protein
TraesCS1B02G274100	2.59668	1.92517e-07	1.25042e-05	DUF538 family protein (Protein of unknown function, DUF538)
TraesCS1B02G274200	4.54775	5.05693e-19	5.16833e-16	Gibberellin 20 oxidase 2
TraesCS1B02G275000	-1.98929	0.00186899	0.0233491	PISTILLATA-like MADS-box transcription factor
TraesCS1B02G275200	-1.53507	8.48976e-08	6.10788e-06	Amino acid permease
TraesCS1B02G275400	-1.44855	0.000696593	0.0109455	magnesium transporter, putative (DUF803)
TraesCS1B02G277000	-1.99357	0.000286449	0.0054259	Phospholipase A1
TraesCS1B02G277800	-2.35901	5.17154e-16	3.20903e-13	Octicosapeptide/Phox/Bem1p domain-containing family protein
TraesCS1B02G279100	3.28204	0.0035124	0.0373649	Isoflavone reductase-like protein
TraesCS1B02G279500	2.90689	2.04199e-05	0.000647419	Deoxycytidine kinase
TraesCS1B02G281100	-3.18945	1.2211e-13	4.352e-11	Kinase family protein
TraesCS1B02G281200	-2.96438	2.4692e-14	1.01541e-11	transmembrane protein, putative (DUF1218)
TraesCS1B02G281600	-1.45549	0.000195011	0.00400563	transmembrane protein, putative (DUF1218)
TraesCS1B02G282500	2.03617	0.0016846	0.0216248	Polypyrimidine tract-binding protein-like protein
TraesCS1B02G283400	-3.71587	2.39308e-24	8.31571e-21	Kinase family protein
TraesCS1B02G283600	1.34562	0.000182204	0.00381645	Fructose-1,6-bisphosphatase class 1
TraesCS1B02G284200	-1.51287	3.52222e-05	0.00101698	U-box domain-containing family protein
TraesCS1B02G286500	1.22209	2.18116e-05	0.000682514	60S acidic ribosomal protein
TraesCS1B02G286900	1.29572	0.00451477	0.0449137	DNA glycosylase
TraesCS1B02G287500	-1.71669	5.40914e-07	3.03433e-05	Tetratricopeptide repeat (TPR)-like superfamily protein
TraesCS1B02G287800	-2.07518	6.72885e-09	6.80701e-07	HXXXD-type acyl-transferase family protein
TraesCS1B02G288600	1.94382	2.09425e-09	2.43796e-07	Zinc finger protein LSD1
TraesCS1B02G289200	1.22982	0.000567403	0.00930252	RING/FYVE/PHD zinc finger superfamily protein
TraesCS1B02G289300	-1.28954	0.000103215	0.00242503	Phosphatidylinositol:ceramide inositolphosphotransferase
TraesCS1B02G290300	1.33737	0.00210524	0.0255073	tRNA-splicing endonuclease subunit SEN54
TraesCS1B02G290500	-1.13645	0.000675777	0.0106909	Transcription factor
TraesCS1B02G291700	1.78346	0.0012422	0.017185	Legume-specific protein
TraesCS1B02G299100	2.14807	6.60927e-08	4.91789e-06	30S ribosomal protein S4
TraesCS1B02G299300	-1.78557	0.000284597	0.00539671	QWRF motif protein (DUF566)
TraesCS1B02G304800	-3.6756	9.94965e-20	1.172e-16	Phosphatidylethanolamine-binding protein
TraesCS1B02G305200	-1.77978	6.21718e-07	3.40758e-05	Receptor protein kinase, putative
TraesCS1B02G307200	-1.62811	1.4265e-08	1.30446e-06	Exocyst complex component, putative
TraesCS1B02G310300	2.1863	0.000244818	0.00480768	Expansin
TraesCS1B02G311200	-1.37204	2.34698e-05	0.000728497	Kinase family protein
TraesCS1B02G312800	-1.23992	0.00107234	0.0153187	Protein kinase-like protein
TraesCS1B02G314700	-1.65687	4.12282e-07	2.40982e-05	Protein kinase-like protein
TraesCS1B02G315700	-4.14429	1.14403e-06	5.76979e-05	Xyloglucan galactosyltransferase KATAMARI1-like protein
TraesCS1B02G322400	-1.4139	0.00226883	0.0269767	Nucleotide-sugar transporter family protein
TraesCS1B02G323000	-1.54401	0.000219838	0.00440423	Serine/threonine-protein kinase
TraesCS1B02G323100	-1.69021	3.43175e-05	0.000995823	Serine/threonine-protein kinase
TraesCS1B02G324000	-2.2305	0.000261216	0.00505541	Calcium-transporting ATPase
TraesCS1B02G324300	-2.09771	8.31642e-05	0.00204304	'putative beta-1,3-glucanase
TraesCS1B02G326600	-1.56139	0.00170949	0.0218354	Ethylene-responsive factor-like transcription factor
TraesCS1B02G326800	-3.15124	1.27537e-05	0.000439007	Early light-induced protein
TraesCS1B02G326900	-7.17437	1.02443e-12	2.8365e-10	Early light-induced protein
TraesCS1B02G337400	-1.05374	0.00184914	0.0231552	Tetratricopeptide repeat (TPR)-like superfamily protein
TraesCS1B02G338500	1.35536	3.99488e-05	0.0011286	Cysteine protease family protein
TraesCS1B02G338600	-1.75921	5.17369e-06	0.000207479	Jacalin lectin family protein
TraesCS1B02G347200	-1.0002	0.000350493	0.00638327	Tubby-like F-box protein
TraesCS1B02G347600	-3.10347	8.3412e-06	0.000308022	Gibberellin 2-oxidase
TraesCS1B02G351600	-1.13697	0.00106223	0.0152118	Trehalose-6-phosphate synthase
TraesCS1B02G355700	-2.32293	0.000472016	0.00806221	Receptor-like protein kinase
TraesCS1B02G357400	1.47735	0.000721628	0.0112498	Histone H2A
TraesCS1B02G359100	1.32193	0.00274418	0.031056	p-loop containing nucleoside triphosphate hydrolases superfamily protein
TraesCS1B02G361400	-2.38427	0.00128715	0.0176718	Glycosyltransferase
TraesCS1B02G361500	-1.69692	6.93291e-05	0.00177011	Glycosyltransferase
TraesCS1B02G362100	-8.91687	0.00484311	0.0472667	Glycosyltransferase
TraesCS1B02G362200	-1.91928	2.22532e-09	2.56477e-07	Respiratory burst oxidase
TraesCS1B02G363500	8.59495	0.00252232	0.0291918	Cytochrome P450
TraesCS1B02G363600	4.03642	6.09186e-05	0.00159282	Elongation factor G
TraesCS1B02G364900	1.9612	1.63415e-05	0.000539012	WD-repeat protein, putative
TraesCS1B02G365600	1.37203	0.00060814	0.00984269	2-isopropylmalate synthase
TraesCS1B02G366000	3.01594	0.00178707	0.0225675	Disease resistance protein (NBS-LRR class) family
TraesCS1B02G366100	-1.13255	0.000200618	0.00409833	DUF616 family protein
TraesCS1B02G367500	1.60599	0.00429822	0.0433804	Phospholipase A1
TraesCS1B02G367700	2.27563	0.00010291	0.00242278	Phospholipase A1
TraesCS1B02G367800	2.37692	1.01361e-05	0.000362552	Phospholipase A1
TraesCS1B02G368300	1.25701	0.00380344	0.0396537	Dihydroxy-acid dehydratase
TraesCS1B02G370900	-2.78421	1.24188e-08	1.1652e-06	Calcineurin B-like protein
TraesCS1B02G371900	-2.9495	1.58419e-09	1.88848e-07	Cytochrome P450 family protein, expressed
TraesCS1B02G374700	-2.38565	7.53388e-05	0.00188342	WRKY transcription factor
TraesCS1B02G375400	-4.02554	0.000749907	0.0116048	Kinase family protein
TraesCS1B02G376800	1.15022	9.20682e-05	0.00221557	Phosphoribosylformylglycinamidine synthase family protein
TraesCS1B02G379800	-1.3032	0.000600642	0.00974631	Homogentisate phytyltransferase
TraesCS1B02G381000	-1.9844	1.07667e-10	1.78159e-08	Alpha/beta-hydrolase
TraesCS1B02G382600	-1.11543	5.08642e-05	0.00137067	Phospholipase D
TraesCS1B02G384900	-4.75489	0.000225306	0.00449565	Protein kinase-like
TraesCS1B02G385300	-9.10329	0.00487353	0.0474858	Protein kinase-like
TraesCS1B02G386400	-1.32109	0.00462395	0.0456641	Histone H2B
TraesCS1B02G388500	-2.05407	2.61913e-06	0.000117492	Chlorophyll a-b binding protein, chloroplastic
TraesCS1B02G388700	-1.37841	0.000266154	0.00512245	Methyltransferase
TraesCS1B02G389700	-4.45868	1.62843e-05	0.000537637	Ethylene-responsive transcription factor
TraesCS1B02G389900	-9.16323	0.00460793	0.0455394	Ethylene-responsive transcription factor
TraesCS1B02G391900	1.13374	0.000513765	0.00860584	Threonine synthase
TraesCS1B02G396000	-1.97774	1.44066e-05	0.000485775	Heat shock transcription factor
TraesCS1B02G398700	-1.14934	0.0030356	0.033471	Hexosyltransferase
TraesCS1B02G403900	-1.8847	0.000645579	0.0103046	Avr9/Cf-9 rapidly elicited protein
TraesCS1B02G404000	-2.20369	8.13433e-10	1.08715e-07	Phosphatidylserine synthase 2
TraesCS1B02G407500	-1.38305	0.00264621	0.0302279	GDSL esterase/lipase
TraesCS1B02G410300	-1.7518	1.88054e-05	0.000602553	Tropinone reductase-like protein
TraesCS1B02G410400	-2.16162	3.02958e-07	1.84855e-05	CASP-like protein
TraesCS1B02G411100	-1.38481	0.0018799	0.0234644	1-deoxy-D-xylulose 5-phosphate synthase
TraesCS1B02G413900	-2.48081	0.000100076	0.00237406	Core-2/I-branching beta-1,6-N-acetylglucosaminyltransferase family protein
TraesCS1B02G415400	1.38428	0.00227463	0.0270243	TSA: Wollemia nobilis Ref_Wollemi_Transcript_14910_3291 transcribed RNA sequence
TraesCS1B02G418400	-1.14664	0.00192126	0.0238265	Auxin-responsive protein
TraesCS1B02G422400	-1.05053	0.000393516	0.00698202	Structural constituent of cell wall
TraesCS1B02G423600	-1.41448	0.00487581	0.0474992	Chaperone protein dnaJ
TraesCS1B02G431400	-2.81526	1.19505e-13	4.28113e-11	Mitogen-activated protein kinase
TraesCS1B02G431500	-1.39907	1.23566e-05	0.000428094	GDP-mannose-3',5'-epimerase
TraesCS1B02G432400	-2.51278	1.13101e-09	1.41883e-07	Cold acclimation protein
TraesCS1B02G440200	2.09954	0.00101656	0.0147124	Protein ROOT PRIMORDIUM DEFECTIVE 1
TraesCS1B02G445600	-1.58967	1.27006e-06	6.31828e-05	Galactoside 2-alpha-L-fucosyltransferase
TraesCS1B02G447000	1.59028	0.00101757	0.0147209	Disease resistance protein RPM1
TraesCS1B02G448100	2.15856	7.20726e-06	0.000272075	Polygalacturonase
TraesCS1B02G449300	1.27133	0.000741027	0.0114878	RADIALIS-like transcription factor
TraesCS1B02G450500	1.51428	0.000252648	0.00492388	Transmembrane protein, putative
TraesCS1B02G451600	-1.1516	7.89896e-05	0.00195708	Receptor-like protein kinase
TraesCS1B02G452100	-2.18342	2.06534e-08	1.79763e-06	Solanesyl diphosphate synthase family protein
TraesCS1B02G452200	-1.48849	0.000114803	0.00263668	Mitogen-activated protein kinase
TraesCS1B02G455200	1.72119	9.15481e-05	0.00220534	ATP-dependent zinc metalloprotease FtsH 1
TraesCS1B02G456700	-1.21895	0.000419068	0.00733613	Calcium-dependent protein kinase
TraesCS1B02G460100	-1.76099	2.73233e-07	1.68493e-05	Disease resistance protein (NBS-LRR class) family
TraesCS1B02G461600	-1.53794	5.14852e-05	0.00138579	RNA polymerase sigma factor
TraesCS1B02G461800	3.89308	7.68622e-06	0.000287192	Pentatricopeptide repeat-containing protein, putative
TraesCS1B02G462000	1.15093	0.00400223	0.0411623	CTP synthase
TraesCS1B02G462200	2.70595	1.44914e-07	9.66528e-06	Protein N-methyltransferase
TraesCS1B02G463000	5.80305	2.14062e-05	0.000672858	Acyl-protein thioesterase 2
TraesCS1B02G466200	1.26608	5.04175e-05	0.00136127	Pathogen-related protein
TraesCS1B02G466400	9.39518	0.000520202	0.0086969	Disease resistance protein
TraesCS1B02G467100	-3.29662	0.00288467	0.0322416	RNA polymerase sigma factor
TraesCS1B02G469300	1.54475	0.000576823	0.00942794	Pentatricopeptide repeat-containing protein
TraesCS1B02G471400	2.94683	0.0050978	0.0491542	Disease resistance protein RPP13
TraesCS1B02G474900	1.19649	0.00304502	0.0335577	Transmembrane protein, putative
TraesCS1B02G475800	-1.16993	0.00444542	0.0444274	nuclease
TraesCS1B02G476700	1.44917	3.56983e-05	0.00102731	E3 ubiquitin-protein ligase RNF14
TraesCS1B02G478700	-1.32886	0.000696546	0.0109455	Zinc finger protein CONSTANS
TraesCS1B02G481300	-2.69817	0.0002764	0.00528308	O-methyltransferase-like protein
TraesCS1B02G481500	-3.28716	0.000153848	0.00334024	O-methyltransferase-like protein
TraesCS1D02G004700	-1.53584	1.42928e-06	6.97067e-05	Phospholipid-transporting ATPase
TraesCS1D02G011700	-1.29311	0.000169795	0.00361532	Methionine S-methyltransferase
TraesCS1D02G012000	-4.16419	1.42336e-08	1.3033e-06	Defensin
TraesCS1D02G018700	1.75623	0.00310139	0.0340593	NBS-LRR disease resistance protein, putative, expressed
TraesCS1D02G019600	-1.03546	0.0024516	0.0285778	Disease resistance protein RPM1
TraesCS1D02G019900	1.93019	0.000693708	0.0109125	Regulator of chromosome condensation (RCC1) family with FYVE zinc finger domain
TraesCS1D02G020800	-4.66751	4.3434e-16	2.73629e-13	Mechanosensitive ion channel family protein
TraesCS1D02G021800	8.64386	0.001588	0.0206671	Fatty acyl-CoA reductase
TraesCS1D02G029500	-2.40519	2.48216e-13	8.21452e-11	ERD (Early-responsive to dehydration stress) family protein
TraesCS1D02G030600	1.1232	0.00327211	0.0354544	NAD(P)-binding rossmann-fold protein
TraesCS1D02G034700	-2.77256	8.48984e-22	1.68579e-18	Mitochondrial import inner membrane translocase subunit Tim22
TraesCS1D02G036900	1.10549	0.00213524	0.025763	Cysteine-rich receptor-kinase-like protein
TraesCS1D02G039300	-2.58111	1.08752e-05	0.000383258	Phenylalanine ammonia-lyase
TraesCS1D02G042100	1.02257	0.00340987	0.0365539	3-ketoacyl-CoA synthase
TraesCS1D02G046100	1.30531	0.000528768	0.00880621	Beta-hexosaminidase
TraesCS1D02G046400	-1.01946	0.00229525	0.0272147	11S globulin seed storage protein 2
TraesCS1D02G047300	-1.2555	6.58567e-06	0.000252589	Trichome birefringence
TraesCS1D02G047900	-1.70618	7.08133e-09	7.12211e-07	Calcium-transporting ATPase
TraesCS1D02G049000	-1.67041	2.29041e-06	0.000105208	Lectin receptor kinase
TraesCS1D02G052200	1.03619	0.00126531	0.0174374	Alcohol dehydrogenase, putative
TraesCS1D02G053700	-1.44479	2.93512e-06	0.000129432	Glycine-rich protein A3
TraesCS1D02G054100	-1.16965	0.000683362	0.0107839	GDSL esterase/lipase
TraesCS1D02G057500	-1.95489	0.00272405	0.0309138	Heavy metal transport/detoxification protein
TraesCS1D02G064500	-1.667	0.00149026	0.0196925	Glycosyltransferases
TraesCS1D02G067700	1.11854	0.00081939	0.012432	Kinase family protein
TraesCS1D02G067800	1.36477	0.000145519	0.00319435	Acyl-CoA dehydrogenase, putative
TraesCS1D02G072200	-1.02053	0.000180135	0.00379019	Zinc finger CCCH domain-containing protein
TraesCS1D02G072600	-3.3468	0.00108904	0.0154936	Trihelix transcription factor GT-3b
TraesCS1D02G072900	-2.36078	3.02808e-11	5.7974e-09	WRKY transcription factor
TraesCS1D02G073700	8.63178	0.00264539	0.0302235	Glycosyltransferase
TraesCS1D02G076600	-2.99868	7.64542e-07	4.08096e-05	Annexin
TraesCS1D02G078400	1.49742	0.00163069	0.0210846	O-fucosyltransferase family protein
TraesCS1D02G081400	-1.69575	5.88481e-09	6.02331e-07	Kinase family protein
TraesCS1D02G081900	2.62238	1.77839e-07	1.1616e-05	Zinc ion binding protein
TraesCS1D02G082300	2.24476	0.00225157	0.0268358	Crossover junction endonuclease MUS81
TraesCS1D02G082500	-2.00794	1.15283e-08	1.09602e-06	Non-specific serine/threonine protein kinase
TraesCS1D02G083100	-1.25241	0.00399944	0.0411539	Reticulon-like protein
TraesCS1D02G083900	-1.53665	2.39541e-06	0.000109093	Low temperature and salt responsive protein
TraesCS1D02G084500	-1.20525	0.00433174	0.0436237	Peptide chain release factor 1
TraesCS1D02G084900	-8.75933	0.00164553	0.021229	Dehydrogenase
TraesCS1D02G085800	4.51457	0.00148163	0.0196246	S-adenosyl-L-methionine-dependent methyltransferases superfamily protein
TraesCS1D02G087400	1.60234	0.00246333	0.0286761	F-box family protein
TraesCS1D02G090200	1.41573	3.69225e-05	0.00105555	ATP binding protein
TraesCS1D02G090400	-1.65881	3.57094e-07	2.12841e-05	Protein VERNALIZATION INSENSITIVE 3
TraesCS1D02G090800	-1.98702	6.37022e-06	0.000245545	GDSL esterase/lipase
TraesCS1D02G091200	1.90189	5.05e-05	0.00136244	Nucleolar MIF4G domain-containing protein 1
TraesCS1D02G091600	-3.59927	1.96629e-05	0.000626274	Kinase family protein
TraesCS1D02G094600	1.07917	0.000507814	0.00852465	Asparagine--tRNA ligase
TraesCS1D02G095400	1.7059	0.00129389	0.0177363	Glutathione S-transferase
TraesCS1D02G098100	-1.59914	1.3949e-07	9.36648e-06	1-aminocyclopropane-1-carboxylate oxidase
TraesCS1D02G099000	2.0233	0.000189596	0.00393095	NBS-LRR disease resistance protein-like protein
TraesCS1D02G100200	2.27058	0.00021341	0.00430275	Heavy metal transport/detoxification superfamily protein
TraesCS1D02G101900	-1.30799	6.67535e-05	0.00171823	Glucan 1,3-beta-glucosidase
TraesCS1D02G102600	1.55573	0.000474603	0.00808828	Xylosyltransferase 1
TraesCS1D02G103500	-3.90563	1.48414e-09	1.79264e-07	Phenylalanine ammonia-lyase
TraesCS1D02G104400	-1.14428	5.69663e-05	0.00151101	Serine/threonine-protein phosphatase
TraesCS1D02G106700	-2.53096	1.17612e-11	2.49963e-09	glucan synthase-like 4
TraesCS1D02G108100	2.26782	0.00138736	0.0187039	EGG APPARATUS-1 protein
TraesCS1D02G108200	1.86813	0.000142939	0.00314764	DNA-directed RNA polymerase II subunit
TraesCS1D02G109100	-1.57372	4.1365e-07	2.41376e-05	GDSL esterase/lipase
TraesCS1D02G111400	-10.3736	6.01149e-05	0.00157477	MYB-related transcription factor
TraesCS1D02G111600	2.97924	0.00209864	0.0254596	Fasciclin-like arabinogalactan protein
TraesCS1D02G113900	1.77422	0.000206019	0.0041902	Kinase interacting (KIP1-like) family protein
TraesCS1D02G114200	-1.10715	7.6965e-05	0.00191717	RING finger protein
TraesCS1D02G114700	-1.08365	0.0001941	0.003991	Glycerophosphodiester phosphodiesterase-like protein
TraesCS1D02G116100	2.79008	0.000151691	0.0032996	Clavata3/ESR (CLE) gene family member
TraesCS1D02G117100	1.90387	0.0032843	0.0355595	Lactoylglutathione lyase
TraesCS1D02G117900	-1.30698	6.64628e-05	0.00171329	Early response to dehydration 15-like protein
TraesCS1D02G119200	1.2208	0.000549874	0.0090837	S-adenosylmethionine decarboxylase proenzyme 2
TraesCS1D02G123400	-1.31466	4.6156e-06	0.000188248	Malic enzyme
TraesCS1D02G125800	-1.32601	1.07015e-05	0.00037772	Calcium binding protein
TraesCS1D02G126000	1.73568	0.00354427	0.0376118	Trichome birefringence-like protein
TraesCS1D02G129900	2.43658	1.18348e-08	1.12209e-06	Ulp1 protease family, C-terminal catalytic domain containing protein, expressed
TraesCS1D02G130000	1.855	0.000856278	0.0128657	Sentrin-specific protease
TraesCS1D02G136500	1.09453	0.00142623	0.0190835	muscle M-line assembly protein
TraesCS1D02G138100	1.0862	0.00156379	0.0204095	Starch synthase, chloroplastic/amyloplastic
TraesCS1D02G139800	1.43124	0.000434575	0.00753733	Phosphoglycerate kinase
TraesCS1D02G140300	-1.39729	5.97074e-05	0.00156764	Protein kinase
TraesCS1D02G142100	1.5187	4.59374e-05	0.00126689	RING finger and CHY zinc finger protein
TraesCS1D02G144000	1.61581	0.00146372	0.0194393	60 kDa chaperonin
TraesCS1D02G145000	1.01036	0.00280608	0.031546	WD-repeat protein, putative
TraesCS1D02G145100	1.01395	0.000186081	0.00387721	60S ribosomal protein L21
TraesCS1D02G145700	3.41504	0.00160314	0.0208135	50S ribosomal protein L11
TraesCS1D02G146000	4.8437	0.000332772	0.00611988	Zinc finger protein CONSTANS
TraesCS1D02G147200	1.70537	0.00260871	0.0299027	Peptide transporter
TraesCS1D02G147800	-3.89752	8.63562e-14	3.17544e-11	Fatty acid hydroxylase superfamily
TraesCS1D02G149800	3.25747	4.32145e-05	0.0012011	Ribonuclease
TraesCS1D02G154400	1.6336	0.00426632	0.0431337	Pentatricopeptide repeat-containing protein, putative
TraesCS1D02G155400	-1.78995	0.000243731	0.0047931	senescence regulator (Protein of unknown function, DUF584)
TraesCS1D02G158700	1.03971	0.00230109	0.0272577	Thioredoxin
TraesCS1D02G159500	4.29956	0.000313063	0.00582992	Cotton fiber expressed protein-like protein
TraesCS1D02G161900	3.01734	2.65869e-13	8.63428e-11	Alpha-galactosidase
TraesCS1D02G162200	1.24364	2.05942e-05	0.00065146	Electron transfer flavoprotein-ubiquinone oxidoreductase, mitochondrial
TraesCS1D02G162400	-2.53365	8.50615e-08	6.11184e-06	Trihelix transcription factor GT-2
TraesCS1D02G163800	-2.80346	0.000140109	0.00310203	Low-temperature-induced 65 kDa protein
TraesCS1D02G163900	1.16011	1.63077e-05	0.000538154	Lipid transfer protein
TraesCS1D02G166100	-1.20947	0.00013346	0.00297568	Thylakoid lumenal 17.4 kDa protein, chloroplastic
TraesCS1D02G166600	-1.87048	1.41124e-06	6.88752e-05	Calcium uniporter protein, mitochondrial
TraesCS1D02G167600	-2.83427	1.55706e-08	1.40536e-06	CBS domain-containing protein CBSX5
TraesCS1D02G167900	1.63712	0.000404198	0.00712969	Major facilitator superfamily transporter
TraesCS1D02G172800	-1.20743	4.69335e-05	0.00128822	Carboxypeptidase
TraesCS1D02G173800	-2.32444	0.000330933	0.00609411	Late embryogenesis abundant (LEA) hydroxyproline-rich glycoprotein
TraesCS1D02G176000	1.93103	4.97436e-05	0.00134569	Aquaporin-1
TraesCS1D02G176600	-1.02892	0.000826887	0.0125146	Zinc finger CCCH domain protein
TraesCS1D02G177000	-1.41676	0.00282134	0.0316662	Auxin-responsive family protein
TraesCS1D02G177400	-1.27731	0.000652108	0.0103945	Actin
TraesCS1D02G177700	-1.93986	0.00019932	0.00408022	Response to low sulfur protein, putative
TraesCS1D02G177900	-1.19398	0.000106797	0.0024915	F-box protein SKIP31
TraesCS1D02G179900	2.56265	0.000425598	0.00742661	Photosystem II protein D1
TraesCS1D02G185900	-2.93966	1.99565e-07	1.28778e-05	F-box family protein
TraesCS1D02G187500	-4.11042	2.1954e-07	1.39593e-05	Rhomboid-like protein
TraesCS1D02G191100	-1.87723	0.000676527	0.0107003	Glutathione S-transferase
TraesCS1D02G194300	3.42999	0.000765365	0.0118046	Kinase family protein
TraesCS1D02G195500	2.3557	0.00210209	0.025487	Mitochondrial carrier protein
TraesCS1D02G196400	-1.84445	4.05439e-08	3.21657e-06	PLATZ transcription factor
TraesCS1D02G196900	-1.25322	5.76778e-06	0.000226981	Basic helix loop helix (BHLH) family transcription factor
TraesCS1D02G199000	-3.20949	2.65091e-14	1.08372e-11	Lysine-specific demethylase
TraesCS1D02G200000	-2.0761	0.00270742	0.0307603	Antiholin-like protein lrgB
TraesCS1D02G202100	1.27905	4.85858e-05	0.00132164	ATP-dependent Clp protease proteolytic subunit
TraesCS1D02G202200	-2.63087	2.24147e-14	9.29946e-12	zinc finger B-box protein
TraesCS1D02G205700	-1.22283	0.000112645	0.00259914	Protein phosphatase 2C containing protein, expressed
TraesCS1D02G207000	-1.77907	1.69181e-05	0.00055487	Chitinase
TraesCS1D02G207200	-1.20509	0.00430101	0.0433943	Adipocyte plasma membrane-associated protein
TraesCS1D02G210100	2.59756	0.000957411	0.0140554	Metallo-beta-lactamase-like
TraesCS1D02G211600	2.91913	3.59027e-07	2.13627e-05	UDP-N-acetylmuramoyl-L-alanyl-D-glutamate--2, 6-diaminopimelate ligase
TraesCS1D02G214300	1.71995	1.83735e-05	0.000591988	Nitrate transporter 1.1
TraesCS1D02G214700	-3.0965	9.30971e-09	9.06171e-07	Hexosyltransferase
TraesCS1D02G215600	-3.20835	8.35495e-12	1.86727e-09	Basic helix-loop-helix transcription factor
TraesCS1D02G220300	-8.61961	0.00363598	0.0383279	Phospholipase a1-chloroplastic-like
TraesCS1D02G223400	-3.03857	4.30791e-07	2.50536e-05	Alpha/beta hydrolase related protein
TraesCS1D02G224300	-1.4618	3.75072e-05	0.00106919	Receptor protein kinase, putative
TraesCS1D02G224400	1.19889	0.00193271	0.0239216	Importin subunit beta-1
TraesCS1D02G231600	-2.17508	2.19711e-10	3.38277e-08	UDP-glucuronate decarboxylase protein 6
TraesCS1D02G236200	-1.83393	4.90798e-06	0.000198426	Copine-1
TraesCS1D02G237100	-1.86014	0.00170729	0.0218289	Eukaryotic peptide chain release factor subunit 1-1
TraesCS1D02G237500	1.58641	0.00238926	0.0280435	'putative beta-1,3-glucanase
TraesCS1D02G239000	-2.63927	3.74423e-08	3.00481e-06	Calcium binding protein
TraesCS1D02G239700	-1.61866	0.00021818	0.0043786	Serine/threonine-protein kinase
TraesCS1D02G245800	-1.01805	0.0015373	0.0201583	Leucine-rich repeat receptor-like protein kinase
TraesCS1D02G248300	1.2504	0.000415599	0.0072864	Protein WEAK CHLOROPLAST MOVEMENT UNDER BLUE LIGHT 1
TraesCS1D02G249700	-2.07918	0.00177244	0.0224354	Endo-1,31,4-beta-D-glucanase
TraesCS1D02G251000	1.30073	0.00109509	0.0155605	Chaperone protein dnaJ
TraesCS1D02G252000	2.00982	0.000351536	0.00640058	Mitochondrial transcription termination factor family protein
TraesCS1D02G254500	-1.14482	0.00070394	0.0110384	Gibberellin receptor GID1a
TraesCS1D02G254800	-1.73094	1.47857e-07	9.83325e-06	Lipase
TraesCS1D02G256600	-1.29061	0.000167744	0.00358023	Glycosyltransferase
TraesCS1D02G259400	-1.4909	7.44651e-08	5.44755e-06	Receptor-like kinase
TraesCS1D02G260100	2.80735	0.00512374	0.049354	Serine protease
TraesCS1D02G261400	-1.81648	0.000144353	0.00317274	MLO-like protein
TraesCS1D02G262300	-1.1314	3.04784e-05	0.000902125	Protein root UVB sensitive 6
TraesCS1D02G263400	-1.04762	0.0013349	0.018141	Cytochrome c
TraesCS1D02G263700	2.61234	0.000709551	0.0110864	Gibberellin 20 oxidase 2
TraesCS1D02G264700	-1.11188	6.72e-05	0.00172653	Amino acid permease
TraesCS1D02G265100	1.72771	1.35132e-05	0.000460362	F-box family protein
TraesCS1D02G268500	2.14787	2.09119e-05	0.000659707	Isoflavone reductase-like protein
TraesCS1D02G269100	2.1617	1.36624e-05	0.000464366	Deoxycytidine kinase
TraesCS1D02G271100	-2.45844	3.07788e-11	5.84962e-09	transmembrane protein, putative (DUF1218)
TraesCS1D02G271200	-2.57006	4.80144e-05	0.00131065	transmembrane protein, putative (DUF1218)
TraesCS1D02G273500	-1.25603	7.18929e-05	0.00181824	Soluble inorganic pyrophosphatase
TraesCS1D02G273600	-4.0146	2.29439e-08	1.96616e-06	Kinase family protein
TraesCS1D02G273800	-2.48392	4.08064e-08	3.23003e-06	Kinase family protein
TraesCS1D02G274800	-1.1783	0.00114414	0.0161224	NC domain-containing protein
TraesCS1D02G275500	-3.52496	0.0011279	0.0159517	NAC domain protein,
TraesCS1D02G276200	-1.323	0.00330557	0.0357095	Zinc finger protein
TraesCS1D02G277100	2.01645	5.90829e-05	0.00155654	DNA glycosylase
TraesCS1D02G277900	-1.35281	0.000791857	0.012103	Tetratricopeptide repeat (TPR)-like superfamily protein
TraesCS1D02G278100	-2.36607	8.43611e-10	1.11675e-07	HXXXD-type acyl-transferase family protein
TraesCS1D02G278800	1.75936	1.90624e-09	2.2303e-07	Zinc finger protein LSD1
TraesCS1D02G279000	-1.59112	6.84457e-05	0.00175062	O-fucosyltransferase family protein
TraesCS1D02G282000	2.75933	0.000585071	0.00953818	Legume-specific protein
TraesCS1D02G288500	1.30898	0.0006539	0.0104207	Acetylcholine receptor subunit delta
TraesCS1D02G292100	1.16907	0.00217808	0.026198	Aminotransferase like protein
TraesCS1D02G292600	-1.20548	0.000154611	0.00335368	Plant cadmium resistance protein
TraesCS1D02G293300	-1.14871	0.00243016	0.0284042	PRA1 family protein
TraesCS1D02G293400	-2.01804	9.17819e-11	1.54447e-08	Exocyst complex component, putative
TraesCS1D02G294400	1.33265	0.00288966	0.0322871	Ribonuclease P protein subunit p29
TraesCS1D02G295800	-1.72523	1.8215e-05	0.000589067	Receptor protein kinase, putative
TraesCS1D02G296500	-2.35731	2.27442e-06	0.000104889	Phosphatidylethanolamine-binding protein
TraesCS1D02G296600	-2.11403	1.53916e-11	3.19308e-09	Ammonium transporter
TraesCS1D02G303100	-1.72655	0.00028207	0.00535903	LURP-one-like protein
TraesCS1D02G303700	-1.98726	2.7344e-08	2.2786e-06	Protein kinase-like protein
TraesCS1D02G304700	-2.59474	1.01502e-06	5.24856e-05	Xyloglucan galactosyltransferase KATAMARI1-like protein
TraesCS1D02G305100	-1.88583	0.0029337	0.0326584	DNA-directed RNA polymerase subunit beta
TraesCS1D02G305500	-1.01489	0.000470162	0.00804415	Type I inositol-1,4,5-trisphosphate 5-phosphatase
TraesCS1D02G307400	-1.61822	0.000748699	0.0115912	UV radiation resistance-associated
TraesCS1D02G309900	1.21951	0.00117519	0.0164631	Glutamate formiminotransferase 1
TraesCS1D02G310900	-2.03143	2.35998e-05	0.000731552	Nucleotide-sugar transporter family protein
TraesCS1D02G312500	-2.82142	0.000117249	0.0026831	Calcium-transporting ATPase
TraesCS1D02G312600	-3.57258	1.27332e-08	1.18595e-06	Glycerol-3-phosphate dehydrogenase [NAD(+)]
TraesCS1D02G312800	-1.51707	5.60078e-06	0.000221665	'putative beta-1,3-glucanase
TraesCS1D02G315200	-9.29921	0.000661236	0.0105063	Early light-induced protein
TraesCS1D02G320800	-1.88183	5.45665e-05	0.00145657	Serine/threonine-protein kinase
TraesCS1D02G321300	1.53758	0.00383217	0.0398635	GDSL esterase/lipase
TraesCS1D02G323100	3.09882	4.44721e-06	0.000182559	H/ACA ribonucleoprotein complex non-core subunit NAF1
TraesCS1D02G327100	-1.31455	5.9937e-05	0.00157129	Jacalin lectin family protein
TraesCS1D02G327300	-3.51457	0.00428782	0.0432944	sulfate transporter 3;1
TraesCS1D02G331000	3.06438	0.000141316	0.00312179	Coilin
TraesCS1D02G331100	-9.40939	0.000658833	0.0104758	Ethylene-responsive transcription factor
TraesCS1D02G333200	2.00677	8.0192e-13	2.30297e-10	S-adenosyl-L-methionine-dependent methyltransferases superfamily protein
TraesCS1D02G334400	-2.06769	0.000423401	0.00739335	Cellulose synthase
TraesCS1D02G335900	-1.23386	0.000314187	0.00584386	magnesium transporter NIPA (DUF803)
TraesCS1D02G336000	1.86358	0.00498983	0.0483254	50S ribosomal protein L33
TraesCS1D02G336900	-3.7318	3.88112e-09	4.15609e-07	Gibberellin 2-oxidase
TraesCS1D02G337400	-1.9343	0.0024323	0.028409	Auxin response factor
TraesCS1D02G338100	-3.1505	0.000348495	0.00635188	O-methyltransferase-like protein
TraesCS1D02G339800	-5.19931	3.55707e-10	5.09709e-08	Gamma-glutamyl phosphate reductase
TraesCS1D02G343900	2.54229	4.96104e-05	0.00134313	Histidine phosphotransfer protein
TraesCS1D02G350200	-1.28752	0.00277828	0.0313348	Glycosyltransferase
TraesCS1D02G350600	-1.04984	0.000371565	0.00668643	Respiratory burst oxidase
TraesCS1D02G353400	2.77466	0.00184193	0.0230775	WD-repeat protein, putative
TraesCS1D02G354900	-1.22444	0.000482787	0.00819358	DUF616 family protein
TraesCS1D02G355100	2.82597	0.000427669	0.00745103	Pathogenesis-related protein PR-4
TraesCS1D02G358400	-2.20535	8.34768e-09	8.20575e-07	Calcineurin B-like protein
TraesCS1D02G358500	-1.11408	7.40141e-05	0.00185765	Glycosyltransferase
TraesCS1D02G359100	-3.34357	7.53465e-09	7.51281e-07	Cytochrome P450 family protein, expressed
TraesCS1D02G361300	2.4667	0.00506592	0.0489056	Microtubule associated protein 65
TraesCS1D02G363800	-3.30378	8.66583e-05	0.00211356	Kinase family protein
TraesCS1D02G364700	1.074	0.000859297	0.0128956	Phosphoribosylformylglycinamidine synthase family protein
TraesCS1D02G367000	-1.12941	0.00104092	0.0149838	cotton fiber-like protein (DUF761)
TraesCS1D02G368900	-1.34847	7.28198e-06	0.000273891	Alpha/beta-hydrolase
TraesCS1D02G369300	-3.15036	2.91277e-05	0.000869004	Late embryogenesis abundant protein
TraesCS1D02G372400	-4.10692	0.00276706	0.0312438	Protein kinase-like
TraesCS1D02G372500	-3.79766	7.28816e-05	0.00183451	Protein kinase-like
TraesCS1D02G374900	-2.03667	1.09828e-07	7.72554e-06	Chlorophyll a-b binding protein, chloroplastic
TraesCS1D02G376500	-6.08969	5.16913e-05	0.00138972	Ethylene-responsive transcription factor
TraesCS1D02G376600	-5.61599	1.93381e-10	3.00663e-08	Ethylene-responsive transcription factor
TraesCS1D02G376700	-3.6837	7.36132e-06	0.000276689	Ethylene-responsive transcription factor
TraesCS1D02G376800	-6.5258	4.13848e-05	0.00116194	Ethylene-responsive transcription factor
TraesCS1D02G376900	1.16109	6.17659e-05	0.00161021	Hexosyltransferase
TraesCS1D02G377000	1.79544	0.000795263	0.0121471	F-box protein
TraesCS1D02G379100	8.58246	0.00312749	0.034283	Tyrosyl-DNA phosphodiesterase 2
TraesCS1D02G379800	-1.28307	0.000111969	0.00258697	Lipid phosphate phosphatase-like protein
TraesCS1D02G380900	1.24206	0.00132091	0.0180002	Receptor protein kinase, putative
TraesCS1D02G381100	-4.19967	3.0155e-05	0.000894456	Lipid transfer protein
TraesCS1D02G381800	-2.0894	0.000437912	0.00758197	Protein kinase family protein
TraesCS1D02G382900	-1.92693	5.45759e-05	0.00145657	Heat shock transcription factor
TraesCS1D02G383100	1.1259	1.73054e-05	0.000564644	1,2-dihydroxy-3-keto-5-methylthiopentene dioxygenase
TraesCS1D02G383500	1.28733	3.38727e-05	0.00098415	Chloroplastic group IIA intron splicing facilitator CRS1, chloroplastic
TraesCS1D02G387000	2.05424	1.56147e-06	7.53606e-05	Oligopeptide transporter
TraesCS1D02G389100	-3.06798	2.06956e-07	1.32685e-05	Avr9/Cf-9 rapidly elicited protein
TraesCS1D02G389200	-2.51489	3.84756e-05	0.00109187	Avr9/Cf-9 rapidly elicited protein
TraesCS1D02G389300	-2.24883	8.2079e-09	8.07978e-07	Phosphatidylserine synthase 2
TraesCS1D02G389500	2.55205	0.00046946	0.00803411	Cyclin-D1-binding protein 1
TraesCS1D02G389600	2.34859	5.48591e-05	0.00146301	RNA-binding CRS1 / YhbY (CRM) domain protein
TraesCS1D02G389900	-1.09111	0.00171254	0.0218703	GDSL esterase/lipase
TraesCS1D02G391000	-1.08267	0.00476854	0.0466964	Photosynthetic NDH subcomplex B 3
TraesCS1D02G392000	-1.86476	0.00106969	0.0152872	CASP-like protein
TraesCS1D02G394500	-3.55624	8.02015e-15	3.61938e-12	Core-2/I-branching beta-1,6-N-acetylglucosaminyltransferase family protein, putative
TraesCS1D02G395200	-5.05341	1.29536e-09	1.59336e-07	Eukaryotic aspartyl protease family protein
TraesCS1D02G397100	1.34666	0.00241118	0.0282394	Ribosomal protein
TraesCS1D02G397600	-1.05546	0.00159449	0.0207439	Ninja-family protein
TraesCS1D02G398200	-1.89731	3.53697e-09	3.8229e-07	Disease resistance protein (NBS-LRR class) family
TraesCS1D02G398700	-1.2789	1.5301e-05	0.000511474	Protein PLANT CADMIUM RESISTANCE 2
TraesCS1D02G403500	-1.20537	0.00443744	0.0443623	Chaperone protein dnaJ
TraesCS1D02G404800	-1.32804	0.00103459	0.0149112	Glutaredoxin, putative
TraesCS1D02G410100	-2.65842	2.88825e-14	1.16472e-11	Mitogen-activated protein kinase
TraesCS1D02G412600	2.48997	0.00124165	0.0171831	GTPase Era
TraesCS1D02G415900	1.29304	0.0018069	0.0227658	Short chain dehydrogenase/reductase
TraesCS1D02G417100	-1.17574	1.46815e-05	0.000494073	G-box binding factor
TraesCS1D02G417900	3.56601	2.4617e-07	1.54129e-05	Protein ROOT PRIMORDIUM DEFECTIVE 1
TraesCS1D02G418900	-1.29569	0.0020706	0.0251709	ethylene-responsive transcription factor
TraesCS1D02G419600	1.82061	9.762e-07	5.06676e-05	Disease resistance protein (TIR-NBS-LRR class) family
TraesCS1D02G421000	3.06413	0.00141363	0.0189551	Pentatricopeptide repeat-containing protein
TraesCS1D02G423100	-1.3966	0.000197734	0.00405252	Galactoside 2-alpha-L-fucosyltransferase
TraesCS1D02G425400	-3.15622	7.04092e-05	0.00178914	Cinnamoyl-CoA reductase
TraesCS1D02G426700	2.6623	1.73303e-06	8.24383e-05	Transcription factor radialis-like protein
TraesCS1D02G428800	-1.7604	4.55002e-07	2.62639e-05	Solanesyl diphosphate synthase family protein
TraesCS1D02G428900	-1.7683	5.02365e-07	2.84543e-05	Mitogen-activated protein kinase
TraesCS1D02G431200	1.201	0.00106335	0.0152216	Glucan endo-1,3-beta-glucosidase 3
TraesCS1D02G432800	-2.1165	0.000120988	0.00275391	S-type anion channel
TraesCS1D02G433100	-9.85071	0.000662769	0.0105279	S-type anion channel
TraesCS1D02G433200	-4.09552	2.14022e-05	0.000672858	S-type anion channel
TraesCS1D02G434200	-2.61667	0.00237166	0.0278932	Extra-large G-like protein
TraesCS1D02G435800	1.33929	0.00321666	0.0350604	Polyol transporter
TraesCS1D02G436500	-1.58781	0.00205679	0.0250732	RNA polymerase sigma factor
TraesCS1D02G436700	1.51682	0.000373239	0.00671135	Pentatricopeptide repeat-containing protein, putative
TraesCS1D02G436900	1.08841	0.00136347	0.0184426	CTP synthase
TraesCS1D02G440500	1.23634	2.06667e-05	0.000653159	Pathogen-related protein
TraesCS1D02G441700	-2.25257	1.20284e-06	6.02702e-05	Ubiquitin carboxyl-terminal hydrolase 2
TraesCS1D02G442400	1.13285	0.00428571	0.0432793	RNA binding protein
TraesCS1D02G449000	-1.17737	0.00305507	0.0336377	telomeric repeat binding protein 1
TraesCS1D02G453100	1.28057	6.1769e-05	0.00161021	Structural maintenance of chromosomes family protein
TraesCS1D02G453900	9.12928	0.000402244	0.00710603	Zinc finger CCCH domain protein
TraesCS2A02G000400	-2.75607	0.000960897	0.0141006	Protein phosphatase 2c, putative
TraesCS2A02G002700	-1.19916	0.000930352	0.0137569	3'-N-debenzoyl-2'-deoxytaxol N-benzoyltransferase
TraesCS2A02G004800	1.61944	0.000569986	0.00933385	tRNA (Adenine(58)-N(1))-methyltransferase non-catalytic subunit trm6
TraesCS2A02G006800	8.55714	0.00520031	0.0499256	Disease resistance protein (NBS-LRR class) family
TraesCS2A02G008900	8.6677	0.00146896	0.0194865	NBS-LRR-like resistance protein
TraesCS2A02G009500	-1.94406	3.54785e-07	2.11828e-05	Glycosyltransferase
TraesCS2A02G013500	1.49617	0.00356031	0.0377244	Cytochrome P450 family protein
TraesCS2A02G014300	1.23232	3.12496e-05	0.00092142	Inosine-5'-monophosphate dehydrogenase
TraesCS2A02G024700	2.45198	1.00238e-07	7.13033e-06	Receptor-like protein kinase
TraesCS2A02G024800	-2.11214	0.00155263	0.0203115	Vesicle-associated 1-1-like protein
TraesCS2A02G024900	-3.04378	3.14813e-11	5.94534e-09	receptor kinase 1
TraesCS2A02G025900	-9.18818	0.00013294	0.00296789	2-oxoglutarate (2OG) and Fe(II)-dependent oxygenase superfamily protein
TraesCS2A02G026500	-3.59009	1.09218e-11	2.35727e-09	2-oxoglutarate (2OG) and Fe(II)-dependent oxygenase superfamily protein, putative
TraesCS2A02G026800	-3.23583	8.60441e-06	0.000316229	2-oxoglutarate (2OG) and Fe(II)-dependent oxygenase superfamily protein, putative
TraesCS2A02G027700	-2.30858	0.00172073	0.0219345	Cytochrome P450
TraesCS2A02G028500	-1.33132	1.53226e-05	0.000511474	Glycosyltransferase
TraesCS2A02G028600	-4.53318	0.000147336	0.00322405	Glyoxylate reductase/hydroxypyruvate reductase
TraesCS2A02G028700	-2.49954	6.25959e-05	0.00162749	Glycosyltransferase
TraesCS2A02G029600	2.05733	5.95236e-06	0.000232012	NBS-LRR-like resistance protein
TraesCS2A02G029700	-1.28793	0.000112211	0.00259083	NBS-LRR-like resistance protein
TraesCS2A02G029900	-2.53222	8.3828e-12	1.86727e-09	Disease resistance protein
TraesCS2A02G030200	-1.01168	0.000207329	0.00421191	NBS-LRR-like resistance protein
TraesCS2A02G031000	-1.85916	4.19515e-09	4.46119e-07	NBS-LRR-like resistance protein
TraesCS2A02G031300	-5.40696	2.23009e-07	1.41411e-05	Exocyst complex component 7
TraesCS2A02G035100	-1.07739	0.000463528	0.0079463	Glyceraldehyde-3-phosphate dehydrogenase
TraesCS2A02G037900	-2.20076	0.00105353	0.0150996	2-oxoglutarate (2OG) and Fe(II)-dependent oxygenase superfamily protein, putative
TraesCS2A02G039200	1.4339	0.000359203	0.0065197	23S rRNA (Uracil-5-)-methyltransferase
TraesCS2A02G039700	-1.75376	0.000319683	0.00593571	Glycosyltransferase
TraesCS2A02G040300	-1.99841	4.21579e-05	0.00117864	Glycosyltransferases
TraesCS2A02G042200	-2.12618	4.00344e-09	4.27391e-07	Phosphoglycerate mutase-like protein
TraesCS2A02G046100	-1.73905	2.78336e-05	0.00083667	Cyclopropane-fatty-acyl-phospholipid synthase
TraesCS2A02G046400	1.30221	2.9082e-05	0.000868187	Sugar transporter, putative
TraesCS2A02G046500	1.5211	4.91684e-05	0.00133272	Serine carboxypeptidase family protein
TraesCS2A02G048600	-3.87786	3.60949e-20	5.70118e-17	Methyltransferase
TraesCS2A02G049700	-2.11286	1.02629e-08	9.83796e-07	ABC transporter G family member
TraesCS2A02G052500	-2.73035	4.86068e-08	3.78603e-06	Amino acid transporter family protein
TraesCS2A02G054200	-5.15934	6.82345e-06	0.000260179	Glycosyltransferase
TraesCS2A02G058500	8.32193	0.00493046	0.0478906	3-methyl-2-oxobutanoate hydroxymethyltransferase
TraesCS2A02G062300	3.92161	0.00132572	0.018048	Disease resistance protein (NBS-LRR class) family
TraesCS2A02G064000	-2.47906	0.000495743	0.00837054	Glutamyl-tRNA (Gln) amidotransferase subunit A
TraesCS2A02G064300	1.39345	0.0039372	0.0406435	E3 ubiquitin-protein ligase
TraesCS2A02G064900	-1.15866	0.000269202	0.00517109	Heavy metal-associated domain containing protein, expressed
TraesCS2A02G065700	1.28335	0.000100733	0.00238525	Aquaporin
TraesCS2A02G067100	-1.26132	0.00047391	0.00808241	Ribulose bisphosphate carboxylase small chain
TraesCS2A02G067200	-1.70942	0.000217966	0.00437686	Ribulose bisphosphate carboxylase small chain
TraesCS2A02G069400	1.11887	2.7139e-05	0.000821417	Acetyl-CoA carboxylase
TraesCS2A02G071600	2.34054	0.00496971	0.0481776	Flavin-containing monooxygenase
TraesCS2A02G074700	1.05903	0.00101638	0.0147124	Acetyltransferase component of pyruvate dehydrogenase complex
TraesCS2A02G075400	-9.36632	0.000536335	0.00890024	Acyl-[acyl-carrier-protein] desaturase
TraesCS2A02G081400	-1.68618	3.13755e-07	1.9044e-05	Protein kinase-like protein
TraesCS2A02G083600	-2.56178	1.07606e-19	1.2464e-16	MLO-like protein
TraesCS2A02G083700	-1.67651	0.000136213	0.00302735	MLO-like protein
TraesCS2A02G084800	-1.11985	0.00107506	0.0153512	Omega-3 fatty acid desaturase
TraesCS2A02G088800	-1.02017	0.000262884	0.0050715	Protein kinase family protein, putative, expressed
TraesCS2A02G089600	-1.35492	0.000262025	0.00506261	Methyltransferase
TraesCS2A02G090600	-1.84909	0.000320822	0.00595367	Lectin receptor kinase
TraesCS2A02G096500	-1.18574	0.00147734	0.0195827	Poly(A) polymerase
TraesCS2A02G097400	-1.4614	1.35767e-07	9.18747e-06	Hexosyltransferase
TraesCS2A02G098300	-1.87341	1.38386e-07	9.30132e-06	Non-specific serine/threonine protein kinase
TraesCS2A02G100300	-2.04636	0.000152065	0.00330669	Alpha/beta-hydrolase superfamily protein
TraesCS2A02G102100	-1.13061	0.00116921	0.0163959	Apyrase-like protein
TraesCS2A02G104500	-1.03215	0.00037628	0.00675632	Protein kinase
TraesCS2A02G106500	-2.30712	2.86397e-10	4.21695e-08	Non-specific serine/threonine protein kinase
TraesCS2A02G109900	1.2713	0.000335361	0.00615771	60S ribosomal protein L18
TraesCS2A02G111500	1.49484	5.98117e-05	0.00156919	Fructokinase-2
TraesCS2A02G112000	3.60334	0.000210447	0.00425658	F-box protein
TraesCS2A02G112600	-1.27842	1.43401e-05	0.000484024	Universal stress protein
TraesCS2A02G113600	-1.45762	1.33079e-06	6.58274e-05	3-oxo-5-alpha-steroid 4-dehydrogenase family protein
TraesCS2A02G113900	-1.10747	7.76065e-05	0.001929	ATP-dependent zinc metalloprotease FtsH
TraesCS2A02G116100	-1.94947	4.72397e-06	0.000192217	Two-component response regulator
TraesCS2A02G117300	1.22864	3.14891e-05	0.000926515	Xylose isomerase
TraesCS2A02G121100	-1.07117	0.00111285	0.0157678	Kinase interacting (KIP1-like) family protein
TraesCS2A02G124800	3.81526	2.38144e-05	0.000737216	Homeobox protein
TraesCS2A02G125300	2.96782	2.10727e-06	9.77643e-05	Pentatricopeptide repeat-containing protein
TraesCS2A02G128700	2.02097	6.75648e-06	0.000258143	ATP-dependent RNA helicase DDX47
TraesCS2A02G128900	2.36678	0.00225564	0.026865	Serine/threonine-protein kinase
TraesCS2A02G131600	3.2076	0.00366452	0.0385581	Pentatricopeptide repeat-containing protein
TraesCS2A02G132600	-1.03359	0.000479899	0.00815254	Glycosyltransferase
TraesCS2A02G136600	-1.96024	0.000183934	0.00384117	Microtubule-actin cross-linking factor 1
TraesCS2A02G136700	-1.72082	1.79409e-06	8.49935e-05	Chaperone protein dnaJ-related
TraesCS2A02G143100	-4.22744	3.98849e-05	0.00112771	Gibberellin receptor GID1a
TraesCS2A02G145800	-5.10744	1.99463e-12	5.11524e-10	4-coumarate-CoA ligase
TraesCS2A02G145900	-1.18101	4.59876e-05	0.00126777	Plastid-lipid associated protein PAP / fibrillin family protein
TraesCS2A02G146000	1.29197	0.00247311	0.0287611	10 kDa chaperonin
TraesCS2A02G150600	-2.1425	9.47713e-05	0.0022704	Non-specific serine/threonine protein kinase
TraesCS2A02G151300	-1.39581	0.000128228	0.00287842	50S ribosomal protein L7Ae
TraesCS2A02G152400	-1.62859	5.84804e-07	3.24882e-05	Cytochrome P450
TraesCS2A02G153700	-1.00388	0.00390412	0.0403943	Mitochondrial carrier family protein
TraesCS2A02G155500	-1.25793	0.000379247	0.00678952	Protein kinase, putative
TraesCS2A02G156800	-2.74404	4.75749e-05	0.00129967	RING/U-box superfamily protein, putative
TraesCS2A02G157600	1.53954	0.000172067	0.00365585	Myb factor
TraesCS2A02G158300	1.33914	0.000110724	0.00256332	GTPase obg
TraesCS2A02G158600	2.01332	1.34446e-05	0.000458476	Chymotrypsin inhibitor
TraesCS2A02G158800	1.69154	1.73867e-05	0.000566266	Chymotrypsin inhibitor
TraesCS2A02G161300	-1.9434	1.24518e-07	8.57656e-06	Adenylate kinase
TraesCS2A02G161700	-2.28974	6.83224e-06	0.000260179	Leucine-rich repeat protein kinase family protein
TraesCS2A02G163600	-2.67918	8.75312e-07	4.60154e-05	Phospho-2-dehydro-3-deoxyheptonate aldolase
TraesCS2A02G163800	-2.45697	7.4559e-15	3.40901e-12	Kinase family protein
TraesCS2A02G164600	-1.69345	1.92459e-07	1.25042e-05	GEM-like protein 1
TraesCS2A02G165800	1.87379	0.00402137	0.0413367	protein kinase family protein
TraesCS2A02G169100	1.20851	0.00010449	0.00244753	RNA-binding protein
TraesCS2A02G169300	-2.06352	8.41087e-08	6.0574e-06	Jasmonate-zim-domain protein
TraesCS2A02G169600	-2.02135	0.00383704	0.0398963	SPX domain-containing protein
TraesCS2A02G170000	-1.27849	0.000629344	0.0101059	Inter-alpha-trypsin inhibitor heavy chain-like protein
TraesCS2A02G172500	1.16235	0.00503644	0.0486666	Nuclear transcription factor Y subunit
TraesCS2A02G173000	-1.89566	0.00411959	0.0420231	Ankyrin repeat family protein
TraesCS2A02G174500	-3.02732	4.25294e-05	0.00118751	PI-PLC X domain-containing protein
TraesCS2A02G175400	1.16384	0.00144437	0.0192543	6-phosphogluconolactonase
TraesCS2A02G175900	-2.67179	1.15703e-08	1.09851e-06	methyl esterase 11
TraesCS2A02G177300	-1.16808	0.000993888	0.0144535	Alpha/beta hydrolase, putative
TraesCS2A02G181800	1.34933	0.00472197	0.0463972	S phase cyclin A-associated protein in the endoplasmic reticulum
TraesCS2A02G182400	-3.12752	3.10746e-10	4.49921e-08	Receptor kinase
TraesCS2A02G182700	-1.55345	6.83268e-05	0.00174837	WRKY transcription factor
TraesCS2A02G185700	1.22636	6.23447e-06	0.000241115	Importin-5
TraesCS2A02G188000	-1.618	2.14627e-07	1.37097e-05	Transporter-related family protein
TraesCS2A02G188600	-1.55105	5.96654e-07	3.30408e-05	Polyol transporter
TraesCS2A02G189200	1.63005	1.7825e-05	0.00057823	Mitochondrial transcription termination factor family protein
TraesCS2A02G189600	-2.00814	1.08418e-11	2.34729e-09	GRAS transcription factor
TraesCS2A02G190800	-1.4657	1.6911e-05	0.00055487	U-box domain-containing protein
TraesCS2A02G193300	-1.43957	1.94826e-06	9.12402e-05	Interferon-related developmental regulator 1
TraesCS2A02G194500	-1.7693	4.78948e-07	2.74014e-05	LOB domain-containing protein, putative
TraesCS2A02G196400	-4.99002	1.04078e-22	2.49422e-19	Phenylalanine ammonia-lyase
TraesCS2A02G196700	-3.83053	7.65631e-10	1.0292e-07	Phenylalanine ammonia-lyase
TraesCS2A02G199700	-2.26463	3.52542e-08	2.85226e-06	Calcium-dependent protein kinase
TraesCS2A02G200200	1.05543	0.00463095	0.0457226	Arginine-glutamic acid dipeptide repeats protein
TraesCS2A02G204500	-5.25334	0.000328648	0.0060665	Heat shock transcription factor family protein
TraesCS2A02G205900	2.2132	3.12413e-07	1.89957e-05	Wound-responsive family protein
TraesCS2A02G209700	-3.48751	0.000237424	0.00469164	Transmembrane protein, putative
TraesCS2A02G211300	-3.61572	4.5256e-06	0.000185012	Serine/threonine-protein kinase
TraesCS2A02G212700	2.81502	1.04883e-06	5.36362e-05	Phosphate-responsive 1 family protein
TraesCS2A02G212900	-3.82287	2.94606e-10	4.32865e-08	Phenylalanine ammonia-lyase
TraesCS2A02G213800	4.32193	2.50991e-05	0.000772343	multimeric translocon complex in the outer envelope membrane 132
TraesCS2A02G214400	-1.16486	0.00150381	0.0198353	GRAS transcription factor
TraesCS2A02G215100	1.14161	0.00185322	0.0231942	Beta-amylase
TraesCS2A02G215200	1.1931	0.00191694	0.023801	Serine/threonine-protein phosphatase 7 long form-like protein
TraesCS2A02G220400	-1.83134	8.31889e-07	4.39321e-05	Glucose-6-phosphate/phosphate translocator-like protein
TraesCS2A02G220600	-1.28156	0.00015948	0.00343638	Ras-related protein Rab-18
TraesCS2A02G223200	2.27	1.30866e-05	0.000448247	tRNA wybutosine-synthesizing protein 2/3/4
TraesCS2A02G224600	-2.76856	0.00128921	0.017693	L-ascorbate oxidase-like protein
TraesCS2A02G225200	-2.04665	1.5674e-09	1.87167e-07	Phosphoadenosine phosphosulfate reductase
TraesCS2A02G229200	3.16189	0.00472947	0.0464315	C2 domain-containing protein
TraesCS2A02G239900	1.185	0.00400682	0.0411932	protein kinase family protein
TraesCS2A02G246700	1.85488	1.61572e-05	0.000534218	Ubiquinone biosynthesis O-methyltransferase
TraesCS2A02G248400	-1.30544	6.51651e-06	0.000250212	E3 ubiquitin-protein ligase family
TraesCS2A02G251600	1.12009	0.00047928	0.0081475	Transporter
TraesCS2A02G251800	-1.52519	4.04769e-06	0.000169462	Non-specific serine/threonine protein kinase
TraesCS2A02G252700	1.39917	0.00405949	0.0416059	Outer arm dynein light chain 1
TraesCS2A02G252800	1.15338	0.000514839	0.00861968	Ferredoxin--NADP reductase
TraesCS2A02G253200	1.7972	1.05679e-05	0.000374526	Receptor-like kinase
TraesCS2A02G253900	1.10179	0.000389812	0.00692829	Basic helix-loop-helix transcription factor
TraesCS2A02G254300	1.25543	5.59011e-05	0.00148623	Reticulon-like protein
TraesCS2A02G255600	2.23189	3.58044e-05	0.00102937	Plant/T7H20-70 protein
TraesCS2A02G255700	3.38957	0.00086923	0.0130165	BHLH transcription factor-like protein
TraesCS2A02G256800	1.12657	6.77537e-05	0.00173819	Serine/threonine-protein phosphatase 7 long form
TraesCS2A02G261200	1.75607	0.0045483	0.0451782	MADS-box transcription factor
TraesCS2A02G263800	-2.18936	8.38169e-06	0.000309169	Autophagy-related protein 2
TraesCS2A02G265300	-9.6736	0.00221188	0.0264899	F-box family protein-like protein
TraesCS2A02G268200	1.92168	4.89029e-07	2.78578e-05	Amino acid permease
TraesCS2A02G268800	-1.90848	1.01964e-10	1.70344e-08	Pyridoxal 5'-phosphate synthase subunit PdxS
TraesCS2A02G270200	-1.47824	5.40956e-07	3.03433e-05	WRKY transcription factor
TraesCS2A02G271700	-4.26136	3.1488e-25	1.21575e-21	Basic helix-loop-helix (BHLH) Transcription Factor
TraesCS2A02G274400	3.07146	0.00206847	0.0251627	dCTP pyrophosphatase 1
TraesCS2A02G274800	1.18553	0.000436792	0.00756634	Aldo/keto reductase family oxidoreductase
TraesCS2A02G277900	-1.2848	7.36199e-05	0.00184909	Alcohol dehydrogenase 3
TraesCS2A02G280500	-2.03544	8.19447e-08	5.94467e-06	Violaxanthin de-epoxidase
TraesCS2A02G281000	1.15717	0.000540584	0.00895365	Dynamin-like family protein
TraesCS2A02G281700	1.36415	1.65109e-05	0.000543825	SNF1-related protein kinase regulatory subunit gamma 1
TraesCS2A02G285700	-1.17252	2.73416e-05	0.000825451	Kinase family protein
TraesCS2A02G286000	-1.04031	0.00019321	0.00397857	Hydroxyproline-rich glycoprotein-like
TraesCS2A02G286700	-4.71442	3.82678e-17	2.92256e-14	Jasmonate ZIM domain protein
TraesCS2A02G289300	-2.52214	5.30722e-11	9.36145e-09	Potassium transporter
TraesCS2A02G291000	-2.63676	4.3867e-06	0.000180394	Heparan-alpha-glucosaminide N-acetyltransferase
TraesCS2A02G292000	-2.24159	1.7187e-07	1.12579e-05	Arogenate dehydratase
TraesCS2A02G295400	-3.50222	7.97202e-10	1.06957e-07	Cell wall invertase
TraesCS2A02G296500	8.40939	0.00462427	0.0456641	Pentatricopeptide repeat-containing protein
TraesCS2A02G298200	-1.17185	0.00036529	0.00659916	WD-repeat protein, putative
TraesCS2A02G298600	-1.51985	0.000220367	0.00441229	U-box domain containing protein
TraesCS2A02G301900	1.0591	0.0037449	0.0392315	COP9 signalosome complex subunit 8
TraesCS2A02G302500	1.42044	0.000530437	0.00882653	Protein kinase family protein
TraesCS2A02G302700	-1.53801	2.24825e-07	1.42303e-05	PI-PLC X domain-containing protein
TraesCS2A02G302900	-1.19244	0.00160495	0.0208293	Late embryogenesis abundant protein
TraesCS2A02G303200	-1.23565	0.00177337	0.0224354	Thioredoxin
TraesCS2A02G304200	-1.27598	0.000117712	0.00269105	Neutral/alkaline invertase
TraesCS2A02G305400	-2.02319	0.00410169	0.0419082	zinc finger homeodomain 1
TraesCS2A02G306100	-1.9237	1.23606e-06	6.17567e-05	Glutathione S-transferase
TraesCS2A02G309500	-1.56266	2.50677e-07	1.56528e-05	Smr domain containing protein
TraesCS2A02G310400	1.14136	0.00160707	0.0208421	Protein phosphatase methylesterase 1
TraesCS2A02G311200	1.0748	0.000692944	0.0109049	12-oxophytodienoate reductase-like protein
TraesCS2A02G312000	4.16445	2.00695e-11	4.04288e-09	Maturase
TraesCS2A02G312400	2.08625	2.82629e-05	0.000847008	Histone H2B
TraesCS2A02G312600	1.03057	0.000616609	0.0099404	Ferric reduction oxidase 7
TraesCS2A02G315100	-1.86054	2.14836e-08	1.85244e-06	Lipoxygenase
TraesCS2A02G315800	8.78136	0.000955854	0.0140474	Glutamate decarboxylase
TraesCS2A02G317300	-1.61377	0.000144336	0.00317274	transmembrane protein
TraesCS2A02G320200	-1.65526	4.23695e-09	4.48489e-07	F-box family protein
TraesCS2A02G321500	1.83844	2.90343e-08	2.39363e-06	COP1-interacting protein 4
TraesCS2A02G321600	-1.16678	0.000805758	0.0122777	transmembrane protein
TraesCS2A02G326200	-1.24827	4.49177e-06	0.000184279	Beta-1,4-mannosyl-glycoprotein 4-beta-N-acetylglucosaminyltransferase
TraesCS2A02G333000	9.56986	0.000273964	0.00524516	Heavy metal transport/detoxification protein
TraesCS2A02G334100	3.73877	0.00131074	0.0179028	RNA-dependent RNA polymerase
TraesCS2A02G334300	1.7704	0.00208863	0.0253502	Receptor-like kinase
TraesCS2A02G334700	1.90182	0.00417318	0.0424524	Testis-expressed sequence 10 protein-like protein
TraesCS2A02G336000	1.12879	4.32433e-05	0.00120117	Aldehyde dehydrogenase
TraesCS2A02G336600	-2.47192	9.16784e-05	0.00220772	Vacuolar iron transporter-like protein
TraesCS2A02G337200	2.18154	0.00479117	0.0468783	Dynein light chain
TraesCS2A02G342700	1.65273	0.00341658	0.0365919	Dehydrogenase/reductase SDR family protein
TraesCS2A02G343900	-1.87929	4.07141e-06	0.000170147	Aldose 1-epimerase
TraesCS2A02G346000	-1.05851	0.00039995	0.00707451	Receptor-like kinase
TraesCS2A02G346200	2.68721	0.000223913	0.00447169	DNA-directed RNA polymerase II, putative
TraesCS2A02G348200	-1.35747	4.78091e-06	0.000194079	Kinase family protein
TraesCS2A02G348800	-1.90958	0.00158756	0.0206671	Basic helix-loop-helix (BHLH) DNA-binding superfamily
TraesCS2A02G349200	1.34104	1.72023e-05	0.000562335	protein kinase family protein
TraesCS2A02G349300	-1.06727	0.00405161	0.0415491	Methyltransferase family protein
TraesCS2A02G352800	-1.4869	7.59263e-05	0.00189498	Endoglucanase
TraesCS2A02G355300	-6.35077	4.47961e-08	3.51381e-06	Peroxidase
TraesCS2A02G357400	-1.63047	8.04321e-05	0.00198645	Nodulin-like / Major Facilitator Superfamily protein
TraesCS2A02G357800	-1.64139	1.234e-07	8.53341e-06	Receptor-like kinase
TraesCS2A02G358100	1.67796	1.75362e-05	0.000570033	Adenine phosphoribosyltransferase
TraesCS2A02G359400	1.80387	0.00163644	0.0211466	Nuclear transcription factor Y subunit B
TraesCS2A02G362200	-1.29254	0.000976731	0.0142727	Protein LOW PSII ACCUMULATION 1, chloroplastic
TraesCS2A02G362600	1.26269	0.000288664	0.00545415	CLIP-associating family protein
TraesCS2A02G365200	2.97575	6.35222e-05	0.0016442	Dual specificity phosphatase-like
TraesCS2A02G366700	2.19217	1.05242e-06	5.37802e-05	ATP-dependent RNA helicase
TraesCS2A02G368700	1.48508	0.00301711	0.0332989	Receptor kinase, putative
TraesCS2A02G372300	1.68675	0.00509831	0.0491542	sequence-specific DNA binding transcription factor ATNDX
TraesCS2A02G374600	1.27313	0.00468828	0.046104	Ribosomal RNA small subunit methyltransferase J
TraesCS2A02G375000	-3.04887	6.91869e-20	8.58634e-17	Endosomal targeting BRO1-like domain protein
TraesCS2A02G377200	1.05239	0.000246323	0.00483041	Yellow stripe-like transporter 12
TraesCS2A02G380800	-3.42618	9.8324e-13	2.74431e-10	Phenylalanine ammonia-lyase
TraesCS2A02G380900	-3.24222	9.16511e-13	2.57877e-10	Phenylalanine ammonia-lyase
TraesCS2A02G381100	-4.32482	6.73256e-20	8.50726e-17	Phenylalanine ammonia-lyase
TraesCS2A02G381900	-1.19931	0.000100825	0.00238663	MYB-related protein
TraesCS2A02G384100	-2.12747	1.89497e-05	0.000606798	Disease resistance protein (NBS-LRR class) family
TraesCS2A02G388100	1.37334	0.00114779	0.0161672	Required to maintain repression 2
TraesCS2A02G389500	2.92961	0.00271602	0.0308428	Ubiquitin-specific protease family C19-related protein
TraesCS2A02G393300	4.98868	2.3527e-06	0.000107356	Protein transport protein GOT1
TraesCS2A02G394700	-2.34844	0.000753602	0.011649	B3 domain-containing protein
TraesCS2A02G396200	-2.29205	1.61462e-05	0.000534218	Beta-carotene hydroxylase
TraesCS2A02G399200	-2.4111	1.89627e-07	1.23396e-05	SPX domain-containing family protein
TraesCS2A02G399900	-4.0478	1.39227e-18	1.30757e-15	Protein DETOXIFICATION
TraesCS2A02G401600	-3.38424	1.20822e-07	8.37175e-06	Heat stress transcription factor
TraesCS2A02G403000	-1.48698	7.26418e-06	0.000273556	Lipid phosphate phosphatase
TraesCS2A02G404600	-1.75242	0.000421995	0.0073762	Kinase family protein
TraesCS2A02G415900	2.5404	8.09541e-05	0.00199792	Homeobox-leucine zipper family protein
TraesCS2A02G416900	-1.33443	7.8114e-05	0.00193954	Nudix hydrolase
TraesCS2A02G418300	1.58805	0.000519903	0.00869501	SHR5-receptor-like kinase
TraesCS2A02G419900	-1.45045	3.45364e-06	0.000148252	Argonaute family protein
TraesCS2A02G420600	1.95298	2.66883e-06	0.000118897	APO protein
TraesCS2A02G420800	1.03386	0.000715681	0.0111671	Lecithin:cholesterol acyltransferase
TraesCS2A02G420900	-1.93411	5.37638e-06	0.00021388	Elongation factor G
TraesCS2A02G423400	1.24075	0.000402897	0.00711051	Methyl-CpG-binding domain protein
TraesCS2A02G427100	-3.84253	1.38155e-24	5.05343e-21	Cold-responsive protein WCOR15
TraesCS2A02G427200	-4.84956	2.1421e-43	4.96239e-39	Cold-responsive protein WCOR15
TraesCS2A02G427700	-1.62485	0.00155629	0.020346	Ethylene-responsive transcription factor, putative
TraesCS2A02G428400	-1.74169	2.46666e-06	0.000111534	Transporter-related family protein
TraesCS2A02G428500	-1.6508	1.08943e-09	1.3741e-07	Protein phosphatase 2c, putative
TraesCS2A02G431800	1.57359	1.86634e-05	0.000599428	DNA ligase
TraesCS2A02G432300	-5.05889	6.70354e-05	0.00172358	30S ribosomal protein S10
TraesCS2A02G432400	-9.41645	0.00293465	0.0326624	30S ribosomal protein S10
TraesCS2A02G432700	-2.2676	7.8926e-12	1.78091e-09	Calcium-transporting ATPase
TraesCS2A02G436500	1.34609	0.00123863	0.0171546	GDSL esterase/lipase
TraesCS2A02G438300	-2.85237	1.04325e-09	1.32549e-07	Ubiquinol oxidase
TraesCS2A02G441800	1.08962	0.00483944	0.0472442	Phosphatidylinositol N-acetyglucosaminlytransferase subunit P-like protein
TraesCS2A02G442200	4.16993	0.000259287	0.00502508	HXXXD-type acyl-transferase family protein
TraesCS2A02G443200	1.37589	0.000263524	0.0050801	50S ribosomal protein L11
TraesCS2A02G443300	1.58917	0.00197943	0.0243223	Seed specific protein Bn15D1B
TraesCS2A02G445500	-9.70851	0.00158014	0.0205919	MYB protein
TraesCS2A02G448600	1.3757	0.00377626	0.0394532	Exocyst complex component SEC15A
TraesCS2A02G453300	-3.34139	7.88638e-09	7.80382e-07	Receptor-like kinase
TraesCS2A02G455600	-3.36129	3.49393e-08	2.83339e-06	Lectin receptor kinase
TraesCS2A02G456100	-1.33307	5.37473e-05	0.00143888	Calcium-dependent protein kinase
TraesCS2A02G459000	2.58496	0.00041426	0.00726659	30S ribosomal protein S11
TraesCS2A02G460400	-1.15752	0.000180327	0.00379045	UDP-glucose 4-epimerase, putative
TraesCS2A02G460500	-4.52356	0.000258673	0.00501598	NT-3 growth factor receptor
TraesCS2A02G460600	-3.09948	1.66552e-21	3.12839e-18	Leguminosin group485 secreted peptide
TraesCS2A02G461100	-6.64592	1.45672e-08	1.32512e-06	BLT14.2 protein
TraesCS2A02G461200	-3.61945	0.000189992	0.00393447	BLT14.1 protein
TraesCS2A02G462700	-1.29597	0.000143956	0.00316703	Receptor-like kinase
TraesCS2A02G467300	-2.60503	6.63324e-13	1.94514e-10	Amine oxidase family protein
TraesCS2A02G467700	2.50779	0.00284402	0.0318591	Peroxisomal (S)-2-hydroxy-acid oxidase
TraesCS2A02G468000	2.03206	0.0032459	0.035275	Zinc finger (Ran-binding) family protein
TraesCS2A02G473600	-1.37383	0.000199617	0.0040815	Apolipoprotein D
TraesCS2A02G474200	8.64386	0.00222168	0.0265936	basic helix-loop-helix (bHLH) DNA-binding superfamily protein
TraesCS2A02G476000	-5.88787	3.39594e-07	2.03986e-05	Translation initiation factor IF-2
TraesCS2A02G478000	1.72122	5.86775e-05	0.00154703	Histone-lysine N-methyltransferase
TraesCS2A02G480900	-1.01895	0.00155848	0.020363	Glycosyltransferase
TraesCS2A02G481000	1.21457	0.00393543	0.0406396	Protein SDA1-like protein
TraesCS2A02G481100	-2.04512	1.54099e-07	1.02093e-05	At4g28290
TraesCS2A02G484500	2.97649	4.00917e-10	5.67473e-08	Pollen Ole e 1 allergen and extensin family protein, putative
TraesCS2A02G484600	4.69039	8.74932e-17	6.14202e-14	Pollen Ole e 1 allergen and extensin family protein, putative
TraesCS2A02G484700	-1.93985	3.72616e-06	0.000158192	basic helix-loop-helix (bHLH) DNA-binding superfamily protein
TraesCS2A02G486200	2	0.000430933	0.0074985	Serine/threonine-protein kinase
TraesCS2A02G486600	3.66004	5.32428e-05	0.00142699	Serine/threonine-protein kinase
TraesCS2A02G488900	1.15446	0.000193614	0.00398453	Beta-fructofuranosidase, insoluble isoenzyme 1
TraesCS2A02G490700	-3.87321	4.53566e-07	2.62204e-05	Agmatine coumaroyltransferase-2
TraesCS2A02G493600	-1.69806	2.9616e-05	0.000880348	Adenosylhomocysteinase
TraesCS2A02G501300	-1.77197	9.93157e-09	9.57315e-07	C2 domain-containing protein
TraesCS2A02G504000	5.35755	0.000426041	0.00742661	Glycosyltransferase
TraesCS2A02G504600	1.11748	0.000995537	0.0144677	COP9 signalosome complex subunit 5
TraesCS2A02G507400	-2.31064	3.96162e-07	2.32538e-05	Nuclease S1
TraesCS2A02G507500	-2.14375	3.87638e-06	0.000163273	Nuclease S1
TraesCS2A02G508200	1.02633	0.00200055	0.0245383	Sulfate transporter
TraesCS2A02G509600	-1.91609	2.2092e-12	5.62398e-10	Kinase, putative
TraesCS2A02G509900	-5.34746	8.44283e-05	0.00206897	Kinase, putative
TraesCS2A02G510800	-10.2992	9.46419e-06	0.000342931	Isoaspartyl peptidase/L-asparaginase
TraesCS2A02G511900	1.34514	0.000489045	0.00827957	4-hydroxy-tetrahydrodipicolinate synthase
TraesCS2A02G514100	1.63394	4.72873e-05	0.00129302	Filament-like plant protein
TraesCS2A02G515300	2.9134	4.81923e-05	0.00131395	Basic helix-loop-helix (BHLH) family transcription factor
TraesCS2A02G518400	1.31105	0.000593967	0.00965602	NEDD8 ultimate buster 1
TraesCS2A02G520300	1.08233	0.00141507	0.0189634	Glutamyl-tRNA(Gln) amidotransferase subunit A
TraesCS2A02G521400	1.32798	0.00355029	0.0376623	ABC transporter ATP-binding protein
TraesCS2A02G522400	1.41218	8.90118e-05	0.00215997	DNA-directed RNA polymerase subunit beta
TraesCS2A02G523100	-1.0006	0.00339893	0.0364648	Loricrin-like protein
TraesCS2A02G525400	2.03645	2.51869e-05	0.000773659	cytochrome P450, family 702, subfamily A, polypeptide 6
TraesCS2A02G525500	1.49541	0.00025052	0.0048975	Lipoxygenase
TraesCS2A02G527400	8.63178	0.00159536	0.0207462	NBS-LRR disease resistance protein-like protein
TraesCS2A02G527800	-1.5243	3.56623e-05	0.00102713	Receptor-like kinase
TraesCS2A02G531100	8.835	0.0012467	0.017223	Pentatricopeptide repeat-containing protein
TraesCS2A02G534200	-4.05445	0.00398681	0.0410482	Transcription factor
TraesCS2A02G535600	-4.2854	0.00299924	0.0331686	Transmembrane protein, putative
TraesCS2A02G538500	-1.22148	0.0003245	0.00600748	basic helix-loop-helix (bHLH) DNA-binding superfamily protein
TraesCS2A02G539100	-2.96474	4.48399e-11	8.03166e-09	Heavy metal transport/detoxification superfamily protein
TraesCS2A02G542700	-2.98699	2.47868e-06	0.000112005	Ethylene-responsive transcription factor, putative
TraesCS2A02G544700	-2.60962	0.00128504	0.0176462	NBS-LRR-like resistance protein
TraesCS2A02G545700	1.8888	0.000562255	0.00923991	Cysteine proteinase
TraesCS2A02G547300	1.76224	0.000602791	0.00977205	Polyadenylate-binding protein 1-B-binding protein
TraesCS2A02G550400	2.00293	0.00392011	0.0404994	ATP synthase subunit b
TraesCS2A02G551100	1.14856	3.87869e-05	0.00109935	Response regulator
TraesCS2A02G561100	2.69105	0.000628342	0.0100921	NBS-LRR disease resistance protein
TraesCS2A02G567900	1.00143	0.0046412	0.0457784	Tetratricopeptide repeat
TraesCS2A02G571000	-3.72986	9.56744e-07	4.98066e-05	Kinase, putative
TraesCS2A02G571300	1.31516	0.00419976	0.0426157	Peroxidase
TraesCS2A02G571700	9.54432	0.00120076	0.0167448	Peroxidase
TraesCS2A02G574800	-2.21077	4.90792e-06	0.000198426	Receptor kinase-like protein
TraesCS2A02G581600	-2.17397	3.50086e-08	2.8357e-06	Acetyl-coenzyme A synthetase
TraesCS2A02G582500	1.06696	0.000289245	0.00546101	Kinase family protein
TraesCS2A02G583000	-1.75232	0.00113693	0.0160565	CCR4-NOT transcription complex family protein
TraesCS2A02G583400	-2.05189	1.56567e-06	7.55108e-05	Late embryogenesis abundant (LEA) hydroxyproline-rich glycoprotein family, putative
TraesCS2A02G583500	-1.45848	0.00306476	0.0337177	Late embryogenesis abundant (LEA) hydroxyproline-rich glycoprotein family
TraesCS2A02G583700	-1.76795	2.40946e-07	1.51404e-05	Exocyst complex component, putative
TraesCS2A02G583900	-1.33046	0.00214184	0.0258157	DNA-directed RNA polymerase subunit beta
TraesCS2A02G584100	2.10168	0.00053215	0.00884769	1D-myo-inositol 2-acetamido-2-deoxy-alpha-D-glucopyranoside deacetylase
TraesCS2A02G588300	-2.54939	1.60258e-07	1.05698e-05	Beta-fructofuranosidase, insoluble protein
TraesCS2A02G590600	2.60208	1.94048e-07	1.25801e-05	Protochlorophyllide reductase
TraesCS2B02G001600	1.61436	0.00139638	0.0187751	Receptor-kinase, putative
TraesCS2B02G018700	2.08586	8.30807e-05	0.0020417	NBS-LRR disease resistance protein-like protein
TraesCS2B02G018800	1.49619	0.002061	0.025107	NBS-LRR-like resistance protein
TraesCS2B02G031000	-9.04985	0.00175417	0.0222709	Myrcene synthase, chloroplastic
TraesCS2B02G034700	1.71893	2.56621e-05	0.000784284	receptor kinase 1
TraesCS2B02G035300	-3.42474	5.63076e-09	5.80603e-07	receptor kinase 1
TraesCS2B02G036800	-3.01545	5.36742e-20	7.17356e-17	receptor kinase 1
TraesCS2B02G040100	-1.88907	0.00144524	0.0192564	2-oxoglutarate (2OG) and Fe(II)-dependent oxygenase superfamily protein, putative
TraesCS2B02G041800	2.0035	0.003254	0.0353354	Glycosyltransferase
TraesCS2B02G043600	-1.43093	0.000603308	0.00977815	NBS-LRR-like resistance protein
TraesCS2B02G044700	-1.19456	7.09527e-05	0.00179966	NBS-LRR-like resistance protein
TraesCS2B02G045300	-1.39335	3.74521e-05	0.00106849	Disease resistance protein
TraesCS2B02G045600	-1.03611	0.00295067	0.0327948	NBS-LRR-like resistance protein
TraesCS2B02G045700	-1.46447	6.24714e-08	4.66341e-06	NBS-LRR-like resistance protein
TraesCS2B02G046000	-1.83159	7.2515e-07	3.89162e-05	Disease resistance protein (TIR-NBS-LRR class)
TraesCS2B02G048200	-1.08052	0.000163855	0.00351144	Glyceraldehyde-3-phosphate dehydrogenase
TraesCS2B02G050900	-3.2555	0.000997577	0.014492	2-oxoglutarate (2OG) and Fe(II)-dependent oxygenase superfamily protein, putative
TraesCS2B02G059500	2.06205	2.08556e-08	1.81117e-06	Flowering-promoting factor 1-like protein 1
TraesCS2B02G061100	4.57491	0.00382125	0.0397856	NBS-LRR-like resistance protein
TraesCS2B02G062500	-2.06048	7.01585e-07	3.78562e-05	S-adenosylmethionine-dependent methyltransferase, putative
TraesCS2B02G065200	-2.70873	1.60871e-08	1.44821e-06	Amino acid transporter family protein
TraesCS2B02G067000	-1.63266	1.34181e-08	1.24337e-06	Serine/threonine-protein kinase
TraesCS2B02G073500	1.34284	0.00203834	0.0249095	Ubiquitin thioesterase
TraesCS2B02G074100	-3.10719	0.000397334	0.00703719	basic helix-loop-helix (bHLH) DNA-binding superfamily protein
TraesCS2B02G074700	2.78578	0.000225961	0.00450613	WD-repeat protein, putative
TraesCS2B02G077700	1.94917	5.04322e-12	1.17222e-09	Aquaporin
TraesCS2B02G079400	-1.09165	0.0037441	0.0392292	Ribulose bisphosphate carboxylase small chain
TraesCS2B02G079700	1.76749	0.0025329	0.0292752	Eukaryotic aspartyl protease family protein
TraesCS2B02G080200	-1.63397	7.77621e-06	0.000289931	Receptor-kinase, putative
TraesCS2B02G080700	-1.94162	4.60706e-05	0.00126855	Receptor-kinase, putative
TraesCS2B02G083700	1.60625	0.00150132	0.0198212	Glycosyltransferase
TraesCS2B02G086200	1.66995	4.01473e-06	0.000168488	Aspartic proteinase nepenthesin-1
TraesCS2B02G091300	1.55327	6.56311e-08	4.88878e-06	Amine oxidase
TraesCS2B02G096000	-1.70268	1.29768e-05	0.000444924	Protein kinase-like protein
TraesCS2B02G103700	3.21131	0.000500654	0.00843502	Sulfotransferase
TraesCS2B02G104200	-1.30143	2.23193e-05	0.000696206	Protein kinase family protein, putative, expressed
TraesCS2B02G106200	-1.48829	0.00029305	0.00551935	Lectin receptor kinase
TraesCS2B02G110300	-3.43423	0.00220181	0.0263967	DnaJ
TraesCS2B02G111100	-1.42166	0.000501368	0.00844295	Nicotianamine synthase
TraesCS2B02G111300	-1.69724	5.27526e-06	0.000210503	F-box protein family-like
TraesCS2B02G112600	-9.29921	0.00294296	0.0327348	MYB transcription factor
TraesCS2B02G113500	1.03103	0.00348749	0.0371284	Guanine nucleotide-binding-like protein
TraesCS2B02G114900	-1.23827	0.000785742	0.012037	Protein kinase
TraesCS2B02G116900	-1.02223	0.00464938	0.0458265	Ethylene insensitive 3
TraesCS2B02G117400	-3.36125	1.24236e-08	1.1652e-06	Alpha/beta-hydrolase superfamily protein
TraesCS2B02G119000	1.90631	0.000138163	0.00306774	NAC domain protein
TraesCS2B02G119100	1.61359	1.7404e-05	0.000566266	NAC domain protein
TraesCS2B02G121700	1.22084	2.02316e-05	0.000642623	E3 ubiquitin-protein ligase SHPRH
TraesCS2B02G122900	1.1132	7.94378e-05	0.00196469	Alpha-galactosidase
TraesCS2B02G124100	-1.99528	9.5543e-06	0.000345175	Non-specific serine/threonine protein kinase
TraesCS2B02G124300	-1.81369	3.59365e-05	0.00103203	Peroxidase
TraesCS2B02G124800	2.14508	2.79095e-05	0.000838589	Peroxidase
TraesCS2B02G127100	2.12165	1.15204e-10	1.89726e-08	Aspartic proteinase nepenthesin-1
TraesCS2B02G127400	3.13475	1.07993e-07	7.61961e-06	Eukaryotic aspartyl protease family protein, putative
TraesCS2B02G132900	-1.16692	6.92354e-06	0.000263079	ATP-dependent zinc metalloprotease FtsH 1
TraesCS2B02G133000	2.56085	2.21638e-06	0.000102484	Divalent metal cation transporter MntH 2
TraesCS2B02G133200	-1.78823	5.98949e-05	0.00157078	Rubber elongation factor family protein
TraesCS2B02G135500	3.73821	0.000576952	0.00942794	Cation calcium exchanger
TraesCS2B02G137100	1.06381	0.00107848	0.0153938	GTPase obg
TraesCS2B02G137300	1.25047	4.97274e-05	0.00134569	Xylose isomerase
TraesCS2B02G137500	1.84344	0.000251792	0.00491133	Ankyrin repeat protein-like
TraesCS2B02G137600	1.26914	7.40484e-05	0.00185784	Ankyrin repeat protein-like
TraesCS2B02G137700	-1.11452	0.000146759	0.00321446	Zinc finger protein 512B family
TraesCS2B02G146400	1.40669	0.00140919	0.0189102	F-box domain containing protein
TraesCS2B02G147300	3.47897	0.00183403	0.0229992	Homeodomain-like transcriptional regulator
TraesCS2B02G149900	8.56986	0.00411423	0.0419931	Pleiotropic drug resistance ABC transporter
TraesCS2B02G150800	1.08752	0.00376109	0.039342	ATP-dependent RNA helicase DDX47
TraesCS2B02G154400	1.12779	0.00341174	0.0365604	30S ribosomal protein S9
TraesCS2B02G160500	-3.5325	0.00410359	0.0419214	Microtubule-actin cross-linking factor 1
TraesCS2B02G161500	-9.17159	0.00018414	0.00384421	ARM repeat superfamily protein
TraesCS2B02G162500	1.62293	0.000226608	0.00451741	RNA ligase isoform 1
TraesCS2B02G164300	2.05209	0.000289923	0.00547082	DNA repair protein-like protein
TraesCS2B02G171200	-6.66406	2.17542e-23	6.29949e-20	4-coumarate-CoA ligase
TraesCS2B02G171300	-1.82027	1.6184e-07	1.06511e-05	Plastid-lipid associated protein PAP / fibrillin family protein
TraesCS2B02G171400	1.65915	0.0011687	0.016392	10 kDa chaperonin
TraesCS2B02G174100	1.02183	0.00352438	0.0374351	Leucine--tRNA ligase
TraesCS2B02G174600	1.94239	0.000351869	0.00640477	Kinesin-like protein
TraesCS2B02G176900	1.91007	0.000363884	0.00657717	DNA-binding storekeeper protein-related transcriptional regulator
TraesCS2B02G177600	-3.23763	0.000674773	0.0106823	Cytochrome P450
TraesCS2B02G178400	-1.30077	2.69085e-05	0.000816631	Haloacid dehalogenase-like hydrolase family protein
TraesCS2B02G178800	-1.38661	3.56242e-05	0.00102646	Mitochondrial carrier family protein
TraesCS2B02G179600	1.29741	0.00195447	0.0241027	ATP-dependent RNA helicase family protein
TraesCS2B02G182300	-2.71153	3.09736e-05	0.000914056	RING/U-box superfamily protein, putative
TraesCS2B02G182900	1.43808	0.00229766	0.0272299	Ribonuclease
TraesCS2B02G183100	1.74271	0.000116484	0.00266647	Myb factor
TraesCS2B02G184000	3.51388	0.00124016	0.017169	Glycosyltransferase
TraesCS2B02G184400	1.74109	0.0019791	0.0243223	Chymotrypsin inhibitor
TraesCS2B02G187300	-1.89793	7.3843e-09	7.37347e-07	Adenylate kinase
TraesCS2B02G187700	-2.27344	0.000217672	0.00437346	Leucine-rich repeat protein kinase family protein
TraesCS2B02G188100	-2.57957	6.41754e-06	0.000247095	nitric oxide synthase-interacting protein
TraesCS2B02G189000	-1.41446	0.000737478	0.0114353	Signal peptidase subunit-12
TraesCS2B02G189300	-3.14118	4.67878e-08	3.65766e-06	Phospho-2-dehydro-3-deoxyheptonate aldolase
TraesCS2B02G189600	-2.4888	2.52858e-15	1.35178e-12	Kinase family protein
TraesCS2B02G191100	1.36829	0.0010052	0.0145905	ADP-ribosylation factor, putative
TraesCS2B02G192000	-1.83683	9.31941e-10	1.20562e-07	calmodulin-binding protein (DUF1645)
TraesCS2B02G194900	1.92385	4.51258e-06	0.000184758	Erect panicle 2 protein
TraesCS2B02G195600	-1.82209	1.11616e-06	5.65798e-05	Jasmonate-zim-domain protein
TraesCS2B02G201500	8.89684	0.000791106	0.0120969	Protein COBRA, putative
TraesCS2B02G208900	-3.66912	3.71743e-07	2.19866e-05	Receptor kinase
TraesCS2B02G209200	-2.26406	0.00012225	0.00277651	WRKY transcription factor, putative
TraesCS2B02G212400	-1.81653	4.80384e-05	0.00131079	LOB domain-containing protein, putative
TraesCS2B02G213200	-1.75913	0.000210055	0.00425236	Formin-like protein
TraesCS2B02G213400	-1.88755	8.25191e-10	1.09864e-07	Interferon-related developmental regulator 1
TraesCS2B02G213500	-1.59691	0.000288155	0.00544931	Enterobactin synthase component E
TraesCS2B02G215800	-2.20505	4.82451e-05	0.00131488	Glycine-rich protein
TraesCS2B02G216800	-5.54725	1.91759e-27	1.02514e-23	Kinase family protein
TraesCS2B02G217500	-1.96337	1.87335e-10	2.92425e-08	GRAS transcription factor
TraesCS2B02G218100	1.93877	0.00126486	0.0174374	Mitochondrial transcription termination factor family protein
TraesCS2B02G218700	-1.16141	0.000197213	0.00404543	Polyol transporter
TraesCS2B02G219200	-1.88013	2.51744e-10	3.77877e-08	Transporter-related family protein
TraesCS2B02G221600	1.03232	0.000939286	0.0138654	Importin-5
TraesCS2B02G221800	1.17556	0.00395545	0.04081	Tubulin alpha chain
TraesCS2B02G224000	-5.43935	1.56831e-20	2.6584e-17	Phenylalanine ammonia-lyase
TraesCS2B02G224300	-4.4531	6.62064e-16	4.00105e-13	Phenylalanine ammonia-lyase
TraesCS2B02G224900	1.50678	0.0014149	0.0189634	Arginine/serine-rich coiled-coil 2
TraesCS2B02G227000	-1.82095	9.55098e-09	9.24477e-07	Calcium-dependent protein kinase
TraesCS2B02G227500	-1.08353	0.00235886	0.0277811	Zinc finger CCCH domain-containing protein
TraesCS2B02G231300	4.59991	0.00011499	0.00263922	Factor of DNA methylation 1
TraesCS2B02G232900	-1.27229	5.12043e-06	0.000205818	Sugar transporter, putative
TraesCS2B02G233100	2.92114	0.000117708	0.00269105	Wound-responsive family protein
TraesCS2B02G236600	-1.90318	3.1651e-05	0.000930097	Cellulose synthase-like protein
TraesCS2B02G236900	-2.35088	0.00171976	0.0219303	Serine/threonine-protein kinase
TraesCS2B02G238800	1.57853	5.93192e-05	0.0015604	nucleosome/chromatin assembly factor group C5
TraesCS2B02G241500	-1.55199	0.000140876	0.00311504	Receptor-like protein kinase, putative,expressed
TraesCS2B02G242100	-1.04565	0.000114972	0.00263922	receptor kinase 1
TraesCS2B02G242200	-1.14372	0.00135837	0.0184024	Cysteine-rich receptor kinase
TraesCS2B02G242600	1.47725	0.00203742	0.0249027	Protein kinase
TraesCS2B02G244100	-1.24601	8.86198e-05	0.00215322	Glutathione S-transferase
TraesCS2B02G245300	-1.40723	0.00156303	0.0204076	WAT1-related protein
TraesCS2B02G245900	-1.69789	2.19853e-08	1.88867e-06	Glucose-6-phosphate/phosphate translocator-like protein
TraesCS2B02G246100	-1.67327	0.00134418	0.0182386	Ras-related protein Rab-21
TraesCS2B02G247500	1.00589	0.00246058	0.0286595	ATP-dependent RNA helicase DeaD
TraesCS2B02G248800	1.30927	0.00453731	0.0450864	tRNA wybutosine-synthesizing protein 2/3/4
TraesCS2B02G251700	1.96231	0.00417909	0.0424932	Receptor-like kinase
[truncated: 5,139 more rows]

## Sheet: WHd-L3.5 vs MHd-L3.5
Table - S2 Expression analysis and gene fucnction annotation of differential expression genes between WHd-L3.5 vs MHd-L3.5
[truncated: 1,041 more rows]
