# Supplementary material for: Transcriptome profiling of developing leaf and shoot apices to reveal the molecular mechanism and co-expression genes responsible for the wheat heading date
Source: BMC Genomics. 2021 Jun 23;22:468. doi: 10.1186/s12864-021-07797-7 (PMC8220847; doi:10.1186/s12864-021-07797-7)
Supplement: Supplementary file 18 — Additional file 18: Table S3. GO enrichment analysis of DEGs between the four groups. [file 12864_2021_7797_MOESM18_ESM.xlsx]

## Sheet: WHd-A2.0 vs MHd-A2.0
Table - S3 GO enrichmental analysis of the DEGs between WHd-A2.0 vs MHd-A2.0
GO ID	Description	out (1690)	All (13541)	p-value	p.adjust	type
GO:0016020	membrane	923	6638	4.97725e-07	9.50654e-05	C
GO:0071944	cell periphery	92	505	0.000100254	0.00957425	C
GO:0005618	cell wall	52	256	0.000234278	0.0105206	C
GO:0030312	external encapsulating structure	52	257	0.000258874	0.0105206	C
GO:0005576	extracellular region	118	697	0.000275409	0.0105206	C
GO:0031224	intrinsic component of membrane	412	2894	0.000809794	0.0257784	C
GO:0016021	integral component of membrane	405	2853	0.00114009	0.0311081	C
GO:0046658	anchored component of plasma membrane	3	3	0.00194103	0.0463422	C
GO:0003824	catalytic activity	4575	28342	2.5871e-77	2.09037e-74	F
GO:0004672	protein kinase activity	1135	5461	2.07566e-57	8.38565e-55	F
GO:0016773	phosphotransferase activity, alcohol group as acceptor	1196	5848	8.07653e-57	2.17528e-54	F
GO:0016740	transferase activity	2067	11448	1.12823e-56	2.27902e-54	F
GO:0016301	kinase activity	1215	5987	6.30005e-56	1.01809e-53	F
GO:0016772	transferase activity, transferring phosphorus-containing groups	1265	6533	3.4059e-47	4.58661e-45	F
GO:0032559	adenyl ribonucleotide binding	1826	10443	5.34793e-40	6.17303e-38	F
GO:0030554	adenyl nucleotide binding	1826	10451	8.54251e-40	8.62793e-38	F
GO:0005524	ATP binding	1495	8259	1.3391e-39	1.20222e-37	F
GO:0043168	anion binding	2095	12408	1.15755e-36	9.35304e-35	F
GO:0097367	carbohydrate derivative binding	1927	11347	1.08719e-34	7.98587e-33	F
GO:0032553	ribonucleotide binding	1898	11238	1.06161e-32	7.1482e-31	F
GO:0036094	small molecule binding	2061	12368	1.94152e-32	1.20673e-30	F
GO:0001883	purine nucleoside binding	1871	11083	4.69882e-32	2.23332e-30	F
GO:0032549	ribonucleoside binding	1871	11083	4.69882e-32	2.23332e-30	F
GO:0032550	purine ribonucleoside binding	1871	11083	4.69882e-32	2.23332e-30	F
GO:0032555	purine ribonucleotide binding	1871	11083	4.69882e-32	2.23332e-30	F
GO:0001882	nucleoside binding	1871	11088	6.05007e-32	2.71581e-30	F
GO:0017076	purine nucleotide binding	1871	11101	1.1644e-31	4.95177e-30	F
GO:0000166	nucleotide binding	2030	12203	2.02527e-31	7.79247e-30	F
GO:1901265	nucleoside phosphate binding	2030	12203	2.02527e-31	7.79247e-30	F
GO:0035639	purine ribonucleoside triphosphate binding	1540	8899	9.27072e-31	3.40488e-29	F
GO:0001071	nucleic acid binding transcription factor activity	391	1669	7.85487e-30	2.64447e-28	F
GO:0003700	transcription factor activity, sequence-specific DNA binding	391	1669	7.85487e-30	2.64447e-28	F
GO:0043565	sequence-specific DNA binding	255	944	2.94555e-29	9.52002e-28	F
GO:0016841	ammonia-lyase activity	42	59	4.40797e-24	1.36986e-22	F
GO:0043167	ion binding	3127	20814	3.77335e-18	1.12921e-16	F
GO:0030246	carbohydrate binding	246	1128	2.65165e-15	7.6519e-14	F
GO:0001871	pattern binding	149	588	3.98715e-15	1.07387e-13	F
GO:0030247	polysaccharide binding	149	588	3.98715e-15	1.07387e-13	F
GO:0005215	transporter activity	514	2810	2.58946e-14	6.74931e-13	F
GO:0004553	hydrolase activity, hydrolyzing O-glycosyl compounds	294	1456	1.49975e-13	3.78688e-12	F
GO:0003677	DNA binding	1011	6172	3.687e-13	9.02755e-12	F
GO:0016840	carbon-nitrogen lyase activity	53	141	4.3501e-13	1.03379e-11	F
GO:0005516	calmodulin binding	45	110	7.63616e-13	1.76286e-11	F
GO:0016798	hydrolase activity, acting on glycosyl bonds	313	1609	2.84108e-12	6.37664e-11	F
GO:0016758	transferase activity, transferring hexosyl groups	295	1578	9.666e-10	2.11085e-08	F
GO:0004842	ubiquitin-protein transferase activity	71	266	5.33226e-09	1.10473e-07	F
GO:0019787	ubiquitin-like protein transferase activity	71	266	5.33226e-09	1.10473e-07	F
GO:0097159	organic cyclic compound binding	3627	25377	5.95493e-09	1.17356e-07	F
GO:1901363	heterocyclic compound binding	3627	25377	5.95493e-09	1.17356e-07	F
GO:0016701	oxidoreductase activity, acting on single donors with incorporation of molecular oxygen	51	171	1.47816e-08	2.84369e-07	F
GO:0016491	oxidoreductase activity	947	6048	2.79879e-08	5.25912e-07	F
GO:0016757	transferase activity, transferring glycosyl groups	343	1945	3.19584e-08	5.86873e-07	F
GO:0016702	oxidoreductase activity, acting on single donors with incorporation of molecular oxygen, incorporation of two atoms of oxygen	41	132	1.06791e-07	1.91749e-06	F
GO:0051213	dioxygenase activity	42	138	1.41837e-07	2.4914e-06	F
GO:0022857	transmembrane transporter activity	346	2003	2.30387e-07	3.9607e-06	F
GO:0016829	lyase activity	168	871	5.0969e-07	8.57977e-06	F
GO:0004568	chitinase activity	27	77	1.10799e-06	1.82705e-05	F
GO:0016746	transferase activity, transferring acyl groups	233	1318	4.08077e-06	6.59453e-05	F
GO:0015238	drug transmembrane transporter activity	55	224	4.37277e-06	6.79461e-05	F
GO:0090484	drug transporter activity	55	224	4.37277e-06	6.79461e-05	F
GO:0004360	glutamine-fructose-6-phosphate transaminase (isomerizing) activity	6	6	5.64312e-06	8.40885e-05	F
GO:0070548	L-glutamine aminotransferase activity	6	6	5.64312e-06	8.40885e-05	F
GO:0005509	calcium ion binding	206	1149	5.72385e-06	8.40885e-05	F
GO:0015085	calcium ion transmembrane transporter activity	21	59	1.28688e-05	0.000185678	F
GO:0016747	transferase activity, transferring acyl groups other than amino-acyl groups	206	1170	1.83861e-05	0.00026063	F
GO:0008483	transaminase activity	29	99	2.5479e-05	0.000348933	F
GO:0016769	transferase activity, transferring nitrogenous groups	29	99	2.5479e-05	0.000348933	F
GO:0005506	iron ion binding	304	1832	3.19709e-05	0.000430541	F
GO:0005388	calcium-transporting ATPase activity	16	43	7.32434e-05	0.000954527	F
GO:0015662	ATPase activity, coupled to transmembrane movement of ions, phosphorylative mechanism	16	43	7.32434e-05	0.000954527	F
GO:0048037	cofactor binding	264	1597	0.000130633	0.00167541	F
GO:0016705	oxidoreductase activity, acting on paired donors, with incorporation or reduction of molecular oxygen	305	1880	0.000159998	0.00201997	F
GO:0046873	metal ion transmembrane transporter activity	73	361	0.000177409	0.00220533	F
GO:0003978	UDP-glucose 4-epimerase activity	9	18	0.00020742	0.00253933	F
GO:0022891	substrate-specific transmembrane transporter activity	239	1441	0.000216643	0.00256526	F
GO:0008509	anion transmembrane transporter activity	43	187	0.000222136	0.00256526	F
GO:0005342	organic acid transmembrane transporter activity	22	75	0.000225412	0.00256526	F
GO:0015171	amino acid transmembrane transporter activity	22	75	0.000225412	0.00256526	F
GO:0046943	carboxylic acid transmembrane transporter activity	22	75	0.000225412	0.00256526	F
GO:0004014	adenosylmethionine decarboxylase activity	6	9	0.000329664	0.00364888	F
GO:0008661	1-deoxy-D-xylulose-5-phosphate synthase activity	6	9	0.000329664	0.00364888	F
GO:0015297	antiporter activity	68	338	0.00033475	0.00365511	F
GO:0005216	ion channel activity	52	243	0.000354764	0.00367499	F
GO:0015267	channel activity	52	243	0.000354764	0.00367499	F
GO:0022803	passive transmembrane transporter activity	52	243	0.000354764	0.00367499	F
GO:0022838	substrate-specific channel activity	52	243	0.000354764	0.00367499	F
GO:0046983	protein dimerization activity	318	1992	0.000362334	0.0037059	F
GO:0019139	cytokinin dehydrogenase activity	13	36	0.00048162	0.00486436	F
GO:0003993	acid phosphatase activity	31	129	0.000718519	0.00716745	F
GO:0016762	xyloglucan:xyloglucosyl transferase activity	33	141	0.000810412	0.00798552	F
GO:0008242	omega peptidase activity	7	14	0.00109027	0.0106137	F
GO:0008061	chitin binding	20	73	0.00110789	0.0106568	F
GO:0050662	coenzyme binding	206	1260	0.001159	0.0110173	F
GO:0008514	organic anion transmembrane transporter activity	22	84	0.00123465	0.0116	F
GO:0016887	ATPase activity	149	881	0.00137409	0.0127617	F
GO:0004674	protein serine/threonine kinase activity	92	509	0.00149638	0.0137395	F
GO:0043531	ADP binding	346	2235	0.00165972	0.015068	F
GO:0004356	glutamate-ammonia ligase activity	7	15	0.00180942	0.0158914	F
GO:0016211	ammonia ligase activity	7	15	0.00180942	0.0158914	F
GO:0016880	acid-ammonia (or amide) ligase activity	7	15	0.00180942	0.0158914	F
GO:0016813	hydrolase activity, acting on carbon-nitrogen (but not peptide) bonds, in linear amidines	8	19	0.00191883	0.0166711	F
GO:0022892	substrate-specific transporter activity	246	1548	0.0019793	0.0170136	F
GO:0015291	secondary active transmembrane transporter activity	79	431	0.00208105	0.0176999	F
GO:0072509	divalent inorganic cation transmembrane transporter activity	30	132	0.00220887	0.0181162	F
GO:0005244	voltage-gated ion channel activity	22	88	0.00235068	0.0181162	F
GO:0022832	voltage-gated channel activity	22	88	0.00235068	0.0181162	F
GO:0003720	telomerase activity	3	3	0.00237662	0.0181162	F
GO:0003721	telomerase RNA reverse transcriptase activity	3	3	0.00237662	0.0181162	F
GO:0003964	RNA-directed DNA polymerase activity	3	3	0.00237662	0.0181162	F
GO:0004107	chorismate synthase activity	3	3	0.00237662	0.0181162	F
GO:0004370	glycerol kinase activity	3	3	0.00237662	0.0181162	F
GO:0004512	inositol-3-phosphate synthase activity	3	3	0.00237662	0.0181162	F
GO:0004631	phosphomevalonate kinase activity	3	3	0.00237662	0.0181162	F
GO:0008716	D-alanine-D-alanine ligase activity	3	3	0.00237662	0.0181162	F
GO:0022836	gated channel activity	39	186	0.00262699	0.0196588	F
GO:0004611	phosphoenolpyruvate carboxykinase activity	9	24	0.00262766	0.0196588	F
GO:0004664	prephenate dehydratase activity	8	20	0.0028267	0.0209539	F
GO:0008289	lipid binding	67	360	0.00295484	0.0217046	F
GO:0019825	oxygen binding	5	9	0.00333592	0.0242831	F
GO:0016157	sucrose synthase activity	11	34	0.00353068	0.0254713	F
GO:0022804	active transmembrane transporter activity	138	831	0.00391181	0.0279712	F
GO:0003995	acyl-CoA dehydrogenase activity	8	21	0.00403713	0.028614	F
GO:0050664	oxidoreductase activity, acting on NAD(P)H, oxygen as acceptor	12	40	0.00472137	0.0331727	F
GO:0046556	alpha-L-arabinofuranosidase activity	7	18	0.00621732	0.042937	F
GO:0016836	hydro-lyase activity	32	153	0.00621736	0.042937	F
GO:0016645	oxidoreductase activity, acting on the CH-NH group of donors	14	52	0.00691093	0.0473223	F
GO:0004089	carbonate dehydratase activity	10	32	0.00699355	0.0474856	F
GO:0030983	mismatched DNA binding	11	37	0.00722234	0.0486304	F
GO:0006468	protein phosphorylation	1122	5436	1.0523e-32	1.22488e-29	P
GO:0016310	phosphorylation	1158	5754	3.56344e-29	2.07392e-26	P
GO:0009072	aromatic amino acid family metabolic process	90	198	2.53658e-24	9.84192e-22	P
GO:0006559	L-phenylalanine catabolic process	42	56	1.90284e-23	3.18881e-21	P
GO:1902222	erythrose 4-phosphate/phosphoenolpyruvate family amino acid catabolic process	42	56	1.90284e-23	3.18881e-21	P
GO:0006558	L-phenylalanine metabolic process	50	76	1.91767e-23	3.18881e-21	P
GO:1902221	erythrose 4-phosphate/phosphoenolpyruvate family amino acid metabolic process	50	76	1.91767e-23	3.18881e-21	P
GO:0009074	aromatic amino acid family catabolic process	46	71	2.8879e-21	4.2019e-19	P
GO:0006464	cellular protein modification process	1203	6425	2.49911e-18	2.90897e-16	P
GO:0036211	protein modification process	1203	6425	2.49911e-18	2.90897e-16	P
GO:0006796	phosphate-containing compound metabolic process	1246	6719	1.31901e-17	1.39575e-15	P
GO:0006793	phosphorus metabolic process	1246	6733	2.67076e-17	2.59063e-15	P
GO:1901565	organonitrogen compound catabolic process	89	253	2.12827e-15	1.90562e-13	P
GO:0043412	macromolecule modification	1213	6662	1.43473e-14	1.19287e-12	P
GO:0016054	organic acid catabolic process	54	125	4.73017e-14	3.4412e-12	P
GO:0046395	carboxylic acid catabolic process	54	125	4.73017e-14	3.4412e-12	P
GO:1901606	alpha-amino acid catabolic process	48	104	5.56347e-14	3.80934e-12	P
GO:0009063	cellular amino acid catabolic process	49	113	5.80295e-13	3.75257e-11	P
GO:0044282	small molecule catabolic process	54	146	7.22824e-11	4.42825e-09	P
GO:0005984	disaccharide metabolic process	40	102	2.78669e-09	1.62185e-07	P
GO:0016567	protein ubiquitination	70	241	2.49105e-08	1.38075e-06	P
GO:0009311	oligosaccharide metabolic process	40	116	1.81769e-07	9.61724e-06	P
GO:0006355	regulation of transcription, DNA-templated	595	3264	2.12595e-07	9.89841e-06	P
GO:1903506	regulation of nucleic acid-templated transcription	595	3264	2.12595e-07	9.89841e-06	P
GO:2001141	regulation of RNA biosynthetic process	595	3264	2.12595e-07	9.89841e-06	P
GO:0032446	protein modification by small protein conjugation	70	254	2.36705e-07	1.05971e-05	P
GO:0051252	regulation of RNA metabolic process	596	3281	3.35607e-07	1.40188e-05	P
GO:0046351	disaccharide biosynthetic process	26	62	3.37222e-07	1.40188e-05	P
GO:0005975	carbohydrate metabolic process	453	2420	3.62514e-07	1.45506e-05	P
GO:1901605	alpha-amino acid metabolic process	118	506	6.61334e-07	2.56598e-05	P
GO:0019219	regulation of nucleobase-containing compound metabolic process	596	3307	9.61223e-07	3.60924e-05	P
GO:0005991	trehalose metabolic process	24	59	1.8285e-06	6.65117e-05	P
GO:0005992	trehalose biosynthetic process	23	56	2.44781e-06	8.6341e-05	P
GO:0030001	metal ion transport	139	640	4.66136e-06	0.000159583	P
GO:0006022	aminoglycan metabolic process	31	91	5.57766e-06	0.000171411	P
GO:0009889	regulation of biosynthetic process	602	3391	5.74316e-06	0.000171411	P
GO:0010556	regulation of macromolecule biosynthetic process	602	3391	5.74316e-06	0.000171411	P
GO:0031326	regulation of cellular biosynthetic process	602	3391	5.74316e-06	0.000171411	P
GO:2000112	regulation of cellular macromolecule biosynthetic process	602	3391	5.74316e-06	0.000171411	P
GO:0044262	cellular carbohydrate metabolic process	113	504	7.90672e-06	0.000230086	P
GO:0010468	regulation of gene expression	608	3441	9.14675e-06	0.000259679	P
GO:0006026	aminoglycan catabolic process	27	77	1.19974e-05	0.000284999	P
GO:0006030	chitin metabolic process	27	77	1.19974e-05	0.000284999	P
GO:0006032	chitin catabolic process	27	77	1.19974e-05	0.000284999	P
GO:0006040	amino sugar metabolic process	27	77	1.19974e-05	0.000284999	P
GO:0016998	cell wall macromolecule catabolic process	27	77	1.19974e-05	0.000284999	P
GO:0046348	amino sugar catabolic process	27	77	1.19974e-05	0.000284999	P
GO:1901071	glucosamine-containing compound metabolic process	27	77	1.19974e-05	0.000284999	P
GO:1901072	glucosamine-containing compound catabolic process	27	77	1.19974e-05	0.000284999	P
GO:0051171	regulation of nitrogen compound metabolic process	603	3420	1.28848e-05	0.000299957	P
GO:0009312	oligosaccharide biosynthetic process	26	76	2.83543e-05	0.000647146	P
GO:0044036	cell wall macromolecule metabolic process	59	234	3.77091e-05	0.000844104	P
GO:0080090	regulation of primary metabolic process	605	3467	4.1051e-05	0.000901572	P
GO:0006816	calcium ion transport	21	57	4.70995e-05	0.00101526	P
GO:0031323	regulation of cellular metabolic process	604	3480	7.55028e-05	0.00159791	P
GO:0060255	regulation of macromolecule metabolic process	611	3528	8.66947e-05	0.00180201	P
GO:0070588	calcium ion transmembrane transport	16	40	0.000119796	0.00244637	P
GO:0006855	drug transmembrane transport	55	224	0.000143506	0.00278402	P
GO:0015893	drug transport	55	224	0.000143506	0.00278402	P
GO:0042493	response to drug	55	224	0.000143506	0.00278402	P
GO:0042221	response to chemical	148	743	0.000218513	0.00416967	P
GO:0019222	regulation of metabolic process	614	3579	0.000225851	0.00424017	P
GO:0055085	transmembrane transport	412	2330	0.000253503	0.00468377	P
GO:0005985	sucrose metabolic process	16	43	0.000322043	0.00585716	P
GO:0009073	aromatic amino acid family biosynthetic process	22	70	0.000449668	0.00805252	P
GO:0006751	glutathione catabolic process	8	15	0.000641113	0.0111381	P
GO:0043171	peptide catabolic process	8	15	0.000641113	0.0111381	P
GO:0006597	spermine biosynthetic process	6	9	0.000660537	0.011143	P
GO:0008215	spermine metabolic process	6	9	0.000660537	0.011143	P
GO:1901361	organic cyclic compound catabolic process	63	285	0.00104968	0.0174547	P
GO:0006520	cellular amino acid metabolic process	184	984	0.00112143	0.0180672	P
GO:0032774	RNA biosynthetic process	613	3633	0.00114006	0.0180672	P
GO:0006351	transcription, DNA-templated	612	3627	0.0011486	0.0180672	P
GO:0097659	nucleic acid-templated transcription	612	3627	0.0011486	0.0180672	P
GO:1901136	carbohydrate derivative catabolic process	31	119	0.00135773	0.0210719	P
GO:0044712	single-organism catabolic process	90	439	0.00140063	0.0214517	P
GO:0009690	cytokinin metabolic process	13	36	0.00158657	0.0230847	P
GO:0010817	regulation of hormone levels	13	36	0.00158657	0.0230847	P
GO:0034754	cellular hormone metabolic process	13	36	0.00158657	0.0230847	P
GO:0042445	hormone metabolic process	13	36	0.00158657	0.0230847	P
GO:0019439	aromatic compound catabolic process	62	285	0.00172108	0.0247325	P
GO:0009228	thiamine biosynthetic process	8	17	0.0018243	0.0255842	P
GO:0042724	thiamine-containing compound biosynthetic process	8	17	0.0018243	0.0255842	P
GO:0009308	amine metabolic process	55	249	0.00212567	0.0294557	P
GO:0003333	amino acid transmembrane transport	23	84	0.00269856	0.0361048	P
GO:0006865	amino acid transport	23	84	0.00269856	0.0361048	P
GO:1903825	organic acid transmembrane transport	23	84	0.00269856	0.0361048	P
GO:0097164	ammonium ion metabolic process	21	75	0.00301954	0.0399402	P
GO:0006772	thiamine metabolic process	10	26	0.00318495	0.0411921	P
GO:0042723	thiamine-containing compound metabolic process	10	26	0.00318495	0.0411921	P
GO:0006021	inositol biosynthetic process	3	3	0.00345232	0.0432097	P
GO:0019419	sulfate reduction	3	3	0.00345232	0.0432097	P
GO:0046173	polyol biosynthetic process	3	3	0.00345232	0.0432097	P
GO:0006542	glutamine biosynthetic process	7	15	0.00376307	0.0465981	P

## Sheet: WHd-A3.5 vs MHd-A3.5
Table - S3 GO enrichmental analysis of the DEGs between WHd-A3.5 vs MHd-A3.5
GO ID	Description	out (169)	All (13541)	p-value	p.adjust	type
GO:0016020	membrane	115	6638	3.78e-07	2.76e-05	C
GO:0016758	transferase activity, transferring hexosyl groups	66	1578	8.55488e-12	2.57502e-09	F
GO:0003824	catalytic activity	570	28342	3.14094e-11	4.72712e-09	F
GO:0016757	transferase activity, transferring glycosyl groups	73	1945	9.30659e-11	8.21458e-09	F
GO:0043565	sequence-specific DNA binding	46	944	1.09164e-10	8.21458e-09	F
GO:0001071	nucleic acid binding transcription factor activity	64	1669	5.99307e-10	3.00652e-08	F
GO:0003700	transcription factor activity, sequence-specific DNA binding	64	1669	5.99307e-10	3.00652e-08	F
GO:0016813	hydrolase activity, acting on carbon-nitrogen (but not peptide) bonds, in linear amidines	6	19	4.36283e-07	1.87602e-05	F
GO:0005215	transporter activity	81	2810	9.26375e-07	3.48548e-05	F
GO:0003677	DNA binding	148	6172	2.02844e-06	6.78401e-05	F
GO:0016491	oxidoreductase activity	145	6048	2.64423e-06	7.95914e-05	F
GO:0004451	isocitrate lyase activity	3	3	4.41277e-06	0.00010384	F
GO:0004474	malate synthase activity	3	3	4.41277e-06	0.00010384	F
GO:0005506	iron ion binding	57	1832	4.48477e-06	0.00010384	F
GO:0016740	transferase activity	234	11448	0.000154801	0.00325713	F
GO:0004089	carbonate dehydratase activity	5	32	0.000164634	0.00325713	F
GO:0022857	transmembrane transporter activity	55	2003	0.000180551	0.00325713	F
GO:0003978	UDP-glucose 4-epimerase activity	4	18	0.000183957	0.00325713	F
GO:0004568	chitinase activity	7	77	0.000279358	0.00467149	F
GO:0033897	ribonuclease T2 activity	4	24	0.00059069	0.00935778	F
GO:0046912	transferase activity, transferring acyl groups, acyl groups converted into alkyl on transfer	4	25	0.000694104	0.0104463	F
GO:0004555	alpha,alpha-trehalase activity	2	3	0.000799044	0.0106565	F
GO:0015927	trehalase activity	2	3	0.000799044	0.0106565	F
GO:0016810	hydrolase activity, acting on carbon-nitrogen (but not peptide) bonds	10	179	0.000814284	0.0106565	F
GO:0016705	oxidoreductase activity, acting on paired donors, with incorporation or reduction of molecular oxygen	49	1880	0.00120529	0.0130577	F
GO:0016892	endoribonuclease activity, producing 3'-phosphomonoesters	4	29	0.00123716	0.0130577	F
GO:0016894	endonuclease activity, active with either ribo- or deoxyribonucleic acids and producing 3'-phosphomonoesters	4	29	0.00123716	0.0130577	F
GO:0008483	transaminase activity	7	99	0.00126837	0.0130577	F
GO:0016769	transferase activity, transferring nitrogenous groups	7	99	0.00126837	0.0130577	F
GO:0020037	heme binding	61	2481	0.0013285	0.0130577	F
GO:0016759	cellulose synthase activity	7	100	0.00134481	0.0130577	F
GO:0016760	cellulose synthase (UDP-forming) activity	7	100	0.00134481	0.0130577	F
GO:0046906	tetrapyrrole binding	61	2502	0.00161285	0.0148981	F
GO:0004356	glutamate-ammonia ligase activity	3	15	0.00173233	0.0148981	F
GO:0016211	ammonia ligase activity	3	15	0.00173233	0.0148981	F
GO:0016880	acid-ammonia (or amide) ligase activity	3	15	0.00173233	0.0148981	F
GO:0016833	oxo-acid-lyase activity	3	16	0.00210618	0.01761	F
GO:0004066	asparagine synthase (glutamine-hydrolyzing) activity	3	17	0.00252644	0.020553	F
GO:0035251	UDP-glucosyltransferase activity	10	211	0.00275786	0.0213244	F
GO:0042626	ATPase activity, coupled to transmembrane movement of substances	14	359	0.00276296	0.0213244	F
GO:0046527	glucosyltransferase activity	10	214	0.00305057	0.0229556	F
GO:0016857	racemase and epimerase activity, acting on carbohydrates and derivatives	4	39	0.00376391	0.0276326	F
GO:0016854	racemase and epimerase activity	4	42	0.00492762	0.0349682	F
GO:0004672	protein kinase activity	114	5461	0.00499546	0.0349682	F
GO:0016820	hydrolase activity, acting on acid anhydrides, catalyzing transmembrane movement of substances	14	386	0.00520976	0.0356395	F
GO:0043492	ATPase activity, coupled to movement of substances	14	389	0.00556511	0.0372244	F
GO:0022804	active transmembrane transporter activity	24	831	0.00619931	0.0405651	F
GO:0015399	primary active transmembrane transporter activity	14	397	0.00660864	0.0414417	F
GO:0015405	P-P-bond-hydrolysis-driven transmembrane transporter activity	14	397	0.00660864	0.0414417	F
GO:0008061	chitin binding	5	73	0.00707608	0.0434673	F
GO:0006355	regulation of transcription, DNA-templated	118	3264	5.08758e-11	8.25883e-09	P
GO:1903506	regulation of nucleic acid-templated transcription	118	3264	5.08758e-11	8.25883e-09	P
GO:2001141	regulation of RNA biosynthetic process	118	3264	5.08758e-11	8.25883e-09	P
GO:0051252	regulation of RNA metabolic process	118	3281	7.0176e-11	8.54393e-09	P
GO:0019219	regulation of nucleobase-containing compound metabolic process	118	3307	1.14013e-10	1.11049e-08	P
GO:0009889	regulation of biosynthetic process	118	3391	5.18635e-10	2.80639e-08	P
GO:0010556	regulation of macromolecule biosynthetic process	118	3391	5.18635e-10	2.80639e-08	P
GO:0031326	regulation of cellular biosynthetic process	118	3391	5.18635e-10	2.80639e-08	P
GO:2000112	regulation of cellular macromolecule biosynthetic process	118	3391	5.18635e-10	2.80639e-08	P
GO:0051171	regulation of nitrogen compound metabolic process	118	3420	8.59106e-10	4.18385e-08	P
GO:0080090	regulation of primary metabolic process	119	3467	9.77709e-10	4.32858e-08	P
GO:0031323	regulation of cellular metabolic process	119	3480	1.21942e-09	4.61181e-08	P
GO:0010468	regulation of gene expression	118	3441	1.23108e-09	4.61181e-08	P
GO:0060255	regulation of macromolecule metabolic process	119	3528	2.71469e-09	9.44323e-08	P
GO:0019222	regulation of metabolic process	119	3579	6.19027e-09	2.00558e-07	P
GO:0006351	transcription, DNA-templated	120	3627	7.00101e-09	2.00558e-07	P
GO:0097659	nucleic acid-templated transcription	120	3627	7.00101e-09	2.00558e-07	P
GO:0032774	RNA biosynthetic process	120	3633	7.69297e-09	2.08138e-07	P
GO:0034654	nucleobase-containing compound biosynthetic process	122	4083	1.27877e-06	3.27768e-05	P
GO:0006097	glyoxylate cycle	3	3	7.43342e-06	0.000172385	P
GO:0046487	glyoxylate metabolic process	3	3	7.43342e-06	0.000172385	P
GO:0019438	aromatic compound biosynthetic process	123	4364	1.90723e-05	0.000422192	P
GO:0018130	heterocycle biosynthetic process	123	4440	4.13892e-05	0.000876372	P
GO:1901362	organic cyclic compound biosynthetic process	124	4536	6.85984e-05	0.00139198	P
GO:0050794	regulation of cellular process	125	4633	0.000112187	0.00218541	P
GO:0065007	biological regulation	129	4920	0.000287616	0.00538727	P
GO:0050789	regulation of biological process	125	4783	0.000413501	0.00745834	P
GO:0006308	DNA catabolic process	5	36	0.000641738	0.0105289	P
GO:0006026	aminoglycan catabolic process	7	77	0.000778314	0.0105289	P
GO:0006030	chitin metabolic process	7	77	0.000778314	0.0105289	P
GO:0006032	chitin catabolic process	7	77	0.000778314	0.0105289	P
GO:0006040	amino sugar metabolic process	7	77	0.000778314	0.0105289	P
GO:0016998	cell wall macromolecule catabolic process	7	77	0.000778314	0.0105289	P
GO:0046348	amino sugar catabolic process	7	77	0.000778314	0.0105289	P
GO:1901071	glucosamine-containing compound metabolic process	7	77	0.000778314	0.0105289	P
GO:1901072	glucosamine-containing compound catabolic process	7	77	0.000778314	0.0105289	P
GO:0055085	transmembrane transport	67	2330	0.0010733	0.0137849	P
GO:0044262	cellular carbohydrate metabolic process	21	504	0.00107749	0.0137849	P
GO:0016070	RNA metabolic process	121	4725	0.00110392	0.0137849	P
GO:0006012	galactose metabolic process	4	27	0.00177532	0.0216145	P
GO:0006022	aminoglycan metabolic process	7	91	0.00207321	0.0246257	P
GO:0006542	glutamine biosynthetic process	3	15	0.00283777	0.0329047	P
GO:0015976	carbon utilization	3	16	0.00344226	0.0389856	P
GO:0006528	asparagine metabolic process	3	17	0.00411966	0.0445838	P
GO:0006529	asparagine biosynthetic process	3	17	0.00411966	0.0445838	P

## Sheet: WHd-L2.0 vs MHd-L2.0
Table - S3 GO enrichmental analysis of the DEGs between WHd-L2.0 vs MHd-L2.0
GO ID	Description	out (904)	All (13541)	p-value	p.adjust	type
GO:0016020	membrane	556	6638	4.14982e-15	8.05065e-13	C
GO:0031224	intrinsic component of membrane	242	2894	3.73315e-05	0.00340378	C
GO:0016021	integral component of membrane	238	2853	5.26357e-05	0.00340378	C
GO:0009526	plastid envelope	3	3	0.000296624	0.00523137	C
GO:0009527	plastid outer membrane	3	3	0.000296624	0.00523137	C
GO:0009707	chloroplast outer membrane	3	3	0.000296624	0.00523137	C
GO:0009941	chloroplast envelope	3	3	0.000296624	0.00523137	C
GO:0031969	chloroplast membrane	3	3	0.000296624	0.00523137	C
GO:0042170	plastid membrane	3	3	0.000296624	0.00523137	C
GO:0044434	chloroplast part	3	3	0.000296624	0.00523137	C
GO:0044435	plastid part	3	3	0.000296624	0.00523137	C
GO:0009654	photosystem II oxygen evolving complex	14	75	0.000385646	0.00623461	C
GO:1990204	oxidoreductase complex	18	122	0.00119808	0.0178791	C
GO:0003824	catalytic activity	2404	28342	1.91581e-68	1.37938e-65	F
GO:0016740	transferase activity	1038	11448	1.25975e-30	4.5351e-28	F
GO:0016772	transferase activity, transferring phosphorus-containing groups	614	6533	1.17445e-20	2.81868e-18	F
GO:0004672	protein kinase activity	529	5461	2.33601e-20	4.20481e-18	F
GO:0016301	kinase activity	564	5987	3.79282e-19	5.0245e-17	F
GO:0016773	phosphotransferase activity, alcohol group as acceptor	553	5848	4.18708e-19	5.0245e-17	F
GO:0016841	ammonia-lyase activity	27	59	6.60451e-17	6.79321e-15	F
GO:0005524	ATP binding	714	8259	2.01791e-15	1.81612e-13	F
GO:0035639	purine ribonucleoside triphosphate binding	754	8899	2.25673e-14	1.80539e-12	F
GO:0005509	calcium ion binding	136	1149	2.60468e-11	1.87537e-09	F
GO:0016829	lyase activity	110	871	4.66571e-11	3.05392e-09	F
GO:0043168	anion binding	978	12408	6.35022e-11	3.81013e-09	F
GO:0016757	transferase activity, transferring glycosyl groups	201	1945	1.44715e-10	8.015e-09	F
GO:0036094	small molecule binding	968	12368	3.83655e-10	1.97308e-08	F
GO:0016840	carbon-nitrogen lyase activity	31	141	2.24469e-09	1.01074e-07	F
GO:0097367	carbohydrate derivative binding	889	11347	2.24609e-09	1.01074e-07	F
GO:0032553	ribonucleotide binding	880	11238	3.09597e-09	1.31124e-07	F
GO:0000166	nucleotide binding	946	12203	4.61859e-09	1.7502e-07	F
GO:1901265	nucleoside phosphate binding	946	12203	4.61859e-09	1.7502e-07	F
GO:0030554	adenyl nucleotide binding	821	10451	7.26461e-09	2.61526e-07	F
GO:0032559	adenyl ribonucleotide binding	820	10443	8.0686e-09	2.76638e-07	F
GO:0001883	purine nucleoside binding	860	11083	2.61673e-08	7.53618e-07	F
GO:0032549	ribonucleoside binding	860	11083	2.61673e-08	7.53618e-07	F
GO:0032550	purine ribonucleoside binding	860	11083	2.61673e-08	7.53618e-07	F
GO:0032555	purine ribonucleotide binding	860	11083	2.61673e-08	7.53618e-07	F
GO:0017076	purine nucleotide binding	861	11101	2.77773e-08	7.55763e-07	F
GO:0001882	nucleoside binding	860	11088	2.83411e-08	7.55763e-07	F
GO:0016491	oxidoreductase activity	495	6048	1.30196e-07	3.34791e-06	F
GO:0001071	nucleic acid binding transcription factor activity	164	1669	1.95008e-07	4.68018e-06	F
GO:0003700	transcription factor activity, sequence-specific DNA binding	164	1669	1.95008e-07	4.68018e-06	F
GO:0004702	receptor signaling protein serine/threonine kinase activity	14	46	8.78191e-07	1.97593e-05	F
GO:0004707	MAP kinase activity	14	46	8.78191e-07	1.97593e-05	F
GO:0043565	sequence-specific DNA binding	101	944	1.1485e-06	2.50582e-05	F
GO:0004664	prephenate dehydratase activity	9	20	1.9474e-06	4.12391e-05	F
GO:0004553	hydrolase activity, hydrolyzing O-glycosyl compounds	141	1456	2.96772e-06	6.10503e-05	F
GO:0016758	transferase activity, transferring hexosyl groups	150	1578	4.02024e-06	8.04047e-05	F
GO:0034062	RNA polymerase activity	32	204	4.28224e-06	8.333e-05	F
GO:0050664	oxidoreductase activity, acting on NAD(P)H, oxygen as acceptor	12	40	6.25395e-06	0.000118496	F
GO:0016830	carbon-carbon lyase activity	37	258	6.90406e-06	0.00012746	F
GO:0016798	hydrolase activity, acting on glycosyl bonds	149	1609	1.67589e-05	0.00030166	F
GO:0048037	cofactor binding	147	1597	2.56247e-05	0.00044195	F
GO:0005215	transporter activity	239	2810	2.57804e-05	0.00044195	F
GO:0003968	RNA-directed RNA polymerase activity	9	27	3.56468e-05	0.000596876	F
GO:0008194	UDP-glycosyltransferase activity	46	377	4.24105e-05	0.00069399	F
GO:0016597	amino acid binding	20	115	5.82769e-05	0.00093243	F
GO:0000990	transcription factor activity, core RNA polymerase binding	7	18	8.75323e-05	0.00131298	F
GO:0000996	core DNA-dependent RNA polymerase binding promoter specificity activity	7	18	8.75323e-05	0.00131298	F
GO:0016987	sigma factor activity	7	18	8.75323e-05	0.00131298	F
GO:0016765	transferase activity, transferring alkyl or aryl (other than methyl) groups	22	138	9.89808e-05	0.00145441	F
GO:0008940	nitrate reductase activity	5	9	0.000122847	0.00170096	F
GO:0043546	molybdopterin cofactor binding	5	9	0.000122847	0.00170096	F
GO:0050464	nitrate reductase (NADPH) activity	5	9	0.000122847	0.00170096	F
GO:0031406	carboxylic acid binding	23	150	0.000127723	0.00170298	F
GO:0043177	organic acid binding	23	150	0.000127723	0.00170298	F
GO:0004823	leucine-tRNA ligase activity	6	14	0.000151642	0.00198514	F
GO:0043167	ion binding	1473	20814	0.000172734	0.00222086	F
GO:0016638	oxidoreductase activity, acting on the CH-NH2 group of donors	9	33	0.000204729	0.00258605	F
GO:0008483	transaminase activity	17	99	0.000237554	0.00275708	F
GO:0016769	transferase activity, transferring nitrogenous groups	17	99	0.000237554	0.00275708	F
GO:0015926	glucosidase activity	8	27	0.000246407	0.00275708	F
GO:0001716	L-amino-acid oxidase activity	3	3	0.000283236	0.00275708	F
GO:0003756	protein disulfide isomerase activity	3	3	0.000283236	0.00275708	F
GO:0003904	deoxyribodipyrimidine photo-lyase activity	3	3	0.000283236	0.00275708	F
GO:0008422	beta-glucosidase activity	3	3	0.000283236	0.00275708	F
GO:0008430	selenium binding	3	3	0.000283236	0.00275708	F
GO:0008734	L-aspartate oxidase activity	3	3	0.000283236	0.00275708	F
GO:0009045	xylose isomerase activity	3	3	0.000283236	0.00275708	F
GO:0015922	aspartate oxidase activity	3	3	0.000283236	0.00275708	F
GO:0016040	glutamate synthase (NADH) activity	3	3	0.000283236	0.00275708	F
GO:0016864	intramolecular oxidoreductase activity, transposing S-S bonds	3	3	0.000283236	0.00275708	F
GO:0045181	glutamate synthase activity, NAD(P)H as acceptor	3	3	0.000283236	0.00275708	F
GO:0046422	violaxanthin de-epoxidase activity	3	3	0.000283236	0.00275708	F
GO:0050113	inositol oxygenase activity	3	3	0.000283236	0.00275708	F
GO:0016831	carboxy-lyase activity	27	199	0.000283367	0.00275708	F
GO:0015018	galactosylgalactosylxylosylprotein 3-beta-glucuronosyltransferase activity	8	28	0.000325182	0.00308067	F
GO:0015020	glucuronosyltransferase activity	8	28	0.000325182	0.00308067	F
GO:0016661	oxidoreductase activity, acting on other nitrogenous compounds as donors	5	12	0.000653267	0.00602942	F
GO:0046857	oxidoreductase activity, acting on other nitrogenous compounds as donors, with NAD or NADP as acceptor	5	12	0.000653267	0.00602942	F
GO:0016620	oxidoreductase activity, acting on the aldehyde or oxo group of donors, NAD or NADP as acceptor	13	71	0.000661562	0.00602942	F
GO:0016423	tRNA (guanine) methyltransferase activity	7	24	0.000671129	0.00604016	F
GO:0016641	oxidoreductase activity, acting on the CH-NH2 group of donors, oxygen as acceptor	6	18	0.000745885	0.00663009	F
GO:0005516	calmodulin binding	17	110	0.000837161	0.00735068	F
GO:0030170	pyridoxal phosphate binding	34	294	0.00102059	0.0088533	F
GO:0008271	secondary active sulfate transmembrane transporter activity	8	33	0.00108206	0.0090591	F
GO:0015116	sulfate transmembrane transporter activity	8	33	0.00108206	0.0090591	F
GO:1901682	sulfur compound transmembrane transporter activity	8	33	0.00108206	0.0090591	F
GO:0003899	DNA-directed RNA polymerase activity	23	177	0.00138639	0.0114736	F
GO:0005388	calcium-transporting ATPase activity	9	43	0.00165038	0.0133514	F
GO:0015662	ATPase activity, coupled to transmembrane movement of ions, phosphorylative mechanism	9	43	0.00165038	0.0133514	F
GO:0005057	receptor signaling protein activity	16	107	0.00167288	0.0133831	F
GO:0004809	tRNA (guanine-N2-)-methyltransferase activity	4	9	0.00179125	0.01363	F
GO:0004970	ionotropic glutamate receptor activity	15	98	0.00181733	0.01363	F
GO:0005230	extracellular ligand-gated ion channel activity	15	98	0.00181733	0.01363	F
GO:0008066	glutamate receptor activity	15	98	0.00181733	0.01363	F
GO:0015276	ligand-gated ion channel activity	15	98	0.00181733	0.01363	F
GO:0022834	ligand-gated channel activity	15	98	0.00181733	0.01363	F
GO:0016787	hydrolase activity	588	8019	0.00190506	0.0141407	F
GO:0016701	oxidoreductase activity, acting on single donors with incorporation of molecular oxygen	22	171	0.00197498	0.0143837	F
GO:0008175	tRNA methyltransferase activity	8	36	0.00197776	0.0143837	F
GO:0050662	coenzyme binding	109	1260	0.00220321	0.0158631	F
GO:0004888	transmembrane signaling receptor activity	15	101	0.00246077	0.0173702	F
GO:0099600	transmembrane receptor activity	15	101	0.00246077	0.0173702	F
GO:0004616	phosphogluconate dehydrogenase (decarboxylating) activity	7	30	0.00278992	0.0195023	F
GO:0010285	L,L-diaminopimelate aminotransferase activity	4	10	0.00283051	0.0195959	F
GO:0010181	FMN binding	20	155	0.00297511	0.0204008	F
GO:0016774	phosphotransferase activity, carboxyl group as acceptor	8	39	0.00337406	0.0229182	F
GO:0016671	oxidoreductase activity, acting on a sulfur group of donors, disulfide as acceptor	6	24	0.00384785	0.0258028	F
GO:0009916	alternative oxidase activity	5	17	0.00387041	0.0258028	F
GO:0004427	inorganic diphosphatase activity	8	40	0.00397852	0.0262801	F
GO:0015085	calcium ion transmembrane transporter activity	10	59	0.00479255	0.0292271	F
GO:0016860	intramolecular oxidoreductase activity	10	59	0.00479255	0.0292271	F
GO:0003849	3-deoxy-7-phosphoheptulonate synthase activity	3	6	0.00487119	0.0292271	F
GO:0003913	DNA photolyase activity	3	6	0.00487119	0.0292271	F
GO:0003991	acetylglutamate kinase activity	3	6	0.00487119	0.0292271	F
GO:0004013	adenosylhomocysteinase activity	3	6	0.00487119	0.0292271	F
GO:0015930	glutamate synthase activity	3	6	0.00487119	0.0292271	F
GO:0016801	hydrolase activity, acting on ether bonds	3	6	0.00487119	0.0292271	F
GO:0016802	trialkylsulfonium hydrolase activity	3	6	0.00487119	0.0292271	F
GO:0052736	beta-glucanase activity	3	6	0.00487119	0.0292271	F
GO:0052861	glucan endo-1,3-beta-glucanase activity, C-3 substituted reducing group	3	6	0.00487119	0.0292271	F
GO:0008964	phosphoenolpyruvate carboxylase activity	5	18	0.00507216	0.0301814	F
GO:0016879	ligase activity, forming carbon-nitrogen bonds	21	174	0.00524988	0.0309829	F
GO:0016903	oxidoreductase activity, acting on the aldehyde or oxo group of donors	13	90	0.00588027	0.0344211	F
GO:0004075	biotin carboxylase activity	4	12	0.00599997	0.0348385	F
GO:0022857	transmembrane transporter activity	160	2003	0.00626215	0.03607	F
GO:0004351	glutamate decarboxylase activity	5	19	0.00651585	0.0372334	F
GO:0015238	drug transmembrane transporter activity	25	224	0.00686305	0.0386047	F
GO:0090484	drug transporter activity	25	224	0.00686305	0.0386047	F
GO:0016779	nucleotidyltransferase activity	41	419	0.00739908	0.0412972	F
GO:0016616	oxidoreductase activity, acting on the CH-OH group of donors, NAD or NADP as acceptor	31	297	0.00758405	0.042004	F
GO:0016630	protochlorophyllide reductase activity	3	7	0.00810928	0.0438641	F
GO:0003830	beta-1,4-mannosylglycoprotein 4-beta-N-acetylglucosaminyltransferase activity	4	13	0.00822031	0.0438641	F
GO:0004096	catalase activity	4	13	0.00822031	0.0438641	F
GO:0042132	fructose 1,6-bisphosphate 1-phosphatase activity	4	13	0.00822031	0.0438641	F
GO:0004332	fructose-bisphosphate aldolase activity	5	20	0.00822452	0.0438641	F
GO:0006558	L-phenylalanine metabolic process	36	76	1.93159e-20	1.09424e-17	P
GO:1902221	erythrose 4-phosphate/phosphoenolpyruvate family amino acid metabolic process	36	76	1.93159e-20	1.09424e-17	P
GO:0006559	L-phenylalanine catabolic process	27	56	6.23514e-16	1.7661e-13	P
GO:1902222	erythrose 4-phosphate/phosphoenolpyruvate family amino acid catabolic process	27	56	6.23514e-16	1.7661e-13	P
GO:0009074	aromatic amino acid family catabolic process	29	71	1.24145e-14	2.81313e-12	P
GO:1901606	alpha-amino acid catabolic process	35	104	2.57409e-14	4.20102e-12	P
GO:1901605	alpha-amino acid metabolic process	91	506	2.59551e-14	4.20102e-12	P
GO:0009063	cellular amino acid catabolic process	35	113	4.22749e-13	4.95067e-11	P
GO:0016054	organic acid catabolic process	37	125	4.36952e-13	4.95067e-11	P
GO:0046395	carboxylic acid catabolic process	37	125	4.36952e-13	4.95067e-11	P
GO:0044282	small molecule catabolic process	40	146	8.14149e-13	8.38574e-11	P
GO:0009072	aromatic amino acid family metabolic process	47	198	2.57668e-12	2.43282e-10	P
GO:1901565	organonitrogen compound catabolic process	50	253	5.99975e-10	5.22901e-08	P
GO:0006468	protein phosphorylation	531	5436	1.14691e-09	9.28179e-08	P
GO:0009415	response to water	23	76	6.96134e-09	5.25813e-07	P
GO:0010035	response to inorganic substance	28	108	8.01858e-09	5.67815e-07	P
GO:0016310	phosphorylation	546	5754	4.0496e-08	2.63164e-06	P
GO:1901700	response to oxygen-containing compound	27	109	4.18089e-08	2.63164e-06	P
GO:0001101	response to acid chemical	23	84	5.63479e-08	3.36011e-06	P
GO:0006520	cellular amino acid metabolic process	123	984	7.18647e-08	4.07114e-06	P
GO:0009790	embryo development	14	35	1.23058e-07	5.80937e-06	P
GO:0009793	embryo development ending in seed dormancy	14	35	1.23058e-07	5.80937e-06	P
GO:0010154	fruit development	14	35	1.23058e-07	5.80937e-06	P
GO:0048316	seed development	14	35	1.23058e-07	5.80937e-06	P
GO:0006796	phosphate-containing compound metabolic process	621	6719	1.71056e-07	7.75226e-06	P
GO:0044275	cellular carbohydrate catabolic process	6	6	2.07677e-07	9.04993e-06	P
GO:0006793	phosphorus metabolic process	621	6733	2.29633e-07	9.63609e-06	P
GO:0003006	developmental process involved in reproduction	14	38	4.11224e-07	1.50296e-05	P
GO:0048608	reproductive structure development	14	38	4.11224e-07	1.50296e-05	P
GO:0048731	system development	14	38	4.11224e-07	1.50296e-05	P
GO:0061458	reproductive system development	14	38	4.11224e-07	1.50296e-05	P
GO:0043412	macromolecule modification	612	6662	5.03507e-07	1.78273e-05	P
GO:0019439	aromatic compound catabolic process	47	285	6.04237e-07	2.01353e-05	P
GO:1901361	organic cyclic compound catabolic process	47	285	6.04237e-07	2.01353e-05	P
GO:0006464	cellular protein modification process	589	6425	1.1708e-06	3.68476e-05	P
GO:0036211	protein modification process	589	6425	1.1708e-06	3.68476e-05	P
GO:0009791	post-embryonic development	14	44	3.1452e-06	9.62804e-05	P
GO:0048856	anatomical structure development	15	50	3.22918e-06	9.62804e-05	P
GO:0009628	response to abiotic stimulus	26	129	5.05102e-06	0.000146739	P
GO:0009094	L-phenylalanine biosynthetic process	9	20	7.22095e-06	0.000199545	P
GO:1902223	erythrose 4-phosphate/phosphoenolpyruvate family amino acid biosynthetic process	9	20	7.22095e-06	0.000199545	P
GO:0044712	single-organism catabolic process	59	439	2.17021e-05	0.000585439	P
GO:1901607	alpha-amino acid biosynthetic process	43	297	4.83867e-05	0.00127493	P
GO:0043436	oxoacid metabolic process	174	1705	8.08096e-05	0.00208085	P
GO:0008652	cellular amino acid biosynthetic process	48	352	8.44126e-05	0.00212532	P
GO:0044710	single-organism metabolic process	854	9967	9.41203e-05	0.00231823	P
GO:0006082	organic acid metabolic process	174	1711	9.68306e-05	0.00233424	P
GO:0072593	reactive oxygen species metabolic process	12	45	0.000110713	0.00261328	P
GO:0009064	glutamine family amino acid metabolic process	19	99	0.000178316	0.0041231	P
GO:0009095	aromatic amino acid family biosynthetic process, prephenate pathway	9	29	0.000227794	0.00516182	P
GO:0009073	aromatic amino acid family biosynthetic process	15	70	0.00023853	0.00529912	P
GO:0006809	nitric oxide biosynthetic process	5	9	0.000261328	0.00548305	P
GO:0046209	nitric oxide metabolic process	5	9	0.000261328	0.00548305	P
GO:1903409	reactive oxygen species biosynthetic process	5	9	0.000261328	0.00548305	P
GO:0019752	carboxylic acid metabolic process	168	1678	0.000270728	0.00554841	P
GO:0005975	carbohydrate metabolic process	232	2420	0.000274237	0.00554841	P
GO:0042026	protein refolding	9	30	0.000303294	0.00602863	P
GO:0006429	leucyl-tRNA aminoacylation	6	14	0.00036259	0.007083	P
GO:0006536	glutamate metabolic process	8	25	0.00040246	0.00749384	P
GO:0008152	metabolic process	2304	28999	0.000451789	0.00749384	P

## Sheet: WHd-L3.5 vs MHd-L3.5
Table - S3 GO enrichmental analysis of the DEGs between WHd-L3.5 vs MHd-L3.5
GO ID	Description	out (154)	All (13541)	p-value	p.adjust	type
GO:0005730	nucleolus	4	36	0.000713914	0.0364473	C
GO:0000145	exocyst	7	153	0.00182236	0.0364473	C
GO:0005938	cell cortex	7	153	0.00182236	0.0364473	C
GO:0044448	cell cortex part	7	153	0.00182236	0.0364473	C
GO:0099568	cytoplasmic region	7	153	0.00182236	0.0364473	C
GO:0005874	microtubule	4	55	0.00349815	0.0437268	C
GO:0099512	supramolecular fiber	4	55	0.00349815	0.0437268	C
GO:0099513	polymeric cytoskeletal fiber	4	55	0.00349815	0.0437268	C
GO:0016702	oxidoreductase activity, acting on single donors with incorporation of molecular oxygen, incorporation of two atoms of oxygen	13	132	8.47615e-10	2.36829e-07	F
GO:0051213	dioxygenase activity	13	138	1.47099e-09	2.36829e-07	F
GO:0033897	ribonuclease T2 activity	7	24	2.68662e-09	2.88363e-07	F
GO:0004519	endonuclease activity	15	213	4.65648e-09	3.74846e-07	F
GO:0016892	endoribonuclease activity, producing 3'-phosphomonoesters	7	29	1.16068e-08	6.22899e-07	F
GO:0016894	endonuclease activity, active with either ribo- or deoxyribonucleic acids and producing 3'-phosphomonoesters	7	29	1.16068e-08	6.22899e-07	F
GO:0016701	oxidoreductase activity, acting on single donors with incorporation of molecular oxygen	13	171	1.99232e-08	9.16465e-07	F
GO:0004097	catechol oxidase activity	5	23	2.71064e-06	0.000109103	F
GO:0004867	serine-type endopeptidase inhibitor activity	14	324	5.50578e-06	0.000196984	F
GO:0001071	nucleic acid binding transcription factor activity	36	1669	1.46308e-05	0.000428283	F
GO:0003700	transcription factor activity, sequence-specific DNA binding	36	1669	1.46308e-05	0.000428283	F
GO:0003871	5-methyltetrahydropteroyltriglutamate-homocysteine S-methyltransferase activity	3	6	1.88608e-05	0.000467168	F
GO:0042085	5-methyltetrahydropteroyltri-L-glutamate-dependent methyltransferase activity	3	6	1.88608e-05	0.000467168	F
GO:0004518	nuclease activity	16	477	2.83466e-05	0.000651973	F
GO:0003839	gamma-glutamylcyclotransferase activity	3	7	3.2763e-05	0.000703313	F
GO:0008172	S-methyltransferase activity	3	8	5.20344e-05	0.00104719	F
GO:0045156	electron transporter, transferring electrons within the cyclic electron transport pathway of photosynthesis activity	4	24	8.62027e-05	0.00163278	F
GO:0004866	endopeptidase inhibitor activity	14	434	0.000132424	0.00203051	F
GO:0030414	peptidase inhibitor activity	14	434	0.000132424	0.00203051	F
GO:0061134	peptidase regulator activity	14	434	0.000132424	0.00203051	F
GO:0061135	endopeptidase regulator activity	14	434	0.000132424	0.00203051	F
GO:0004160	dihydroxy-acid dehydratase activity	2	3	0.000291341	0.00375248	F
GO:0004555	alpha,alpha-trehalase activity	2	3	0.000291341	0.00375248	F
GO:0008716	D-alanine-D-alanine ligase activity	2	3	0.000291341	0.00375248	F
GO:0015927	trehalase activity	2	3	0.000291341	0.00375248	F
GO:0004521	endoribonuclease activity	7	131	0.00034817	0.00431195	F
GO:0016879	ligase activity, forming carbon-nitrogen bonds	8	174	0.00037035	0.00441677	F
GO:0003883	CTP synthase activity	3	15	0.000401481	0.00461703	F
GO:0003824	catalytic activity	322	28342	0.000467954	0.0051959	F
GO:0004540	ribonuclease activity	7	160	0.001139	0.0122253	F
GO:0016755	transferase activity, transferring amino-acyl groups	3	22	0.00129063	0.0124292	F
GO:0043565	sequence-specific DNA binding	20	944	0.00139598	0.0124292	F
GO:0004013	adenosylhomocysteinase activity	2	6	0.0014282	0.0124292	F
GO:0004779	sulfate adenylyltransferase activity	2	6	0.0014282	0.0124292	F
GO:0004781	sulfate adenylyltransferase (ATP) activity	2	6	0.0014282	0.0124292	F
GO:0016801	hydrolase activity, acting on ether bonds	2	6	0.0014282	0.0124292	F
GO:0016802	trialkylsulfonium hydrolase activity	2	6	0.0014282	0.0124292	F
GO:0004553	hydrolase activity, hydrolyzing O-glycosyl compounds	27	1456	0.0016116	0.0136562	F
GO:0016491	oxidoreductase activity	82	6048	0.00226977	0.0187402	F
GO:0003922	GMP synthase (glutamine-hydrolyzing) activity	2	8	0.00263116	0.0211809	F
GO:0016787	hydrolase activity	103	8019	0.00339344	0.0266509	F
GO:0003677	DNA binding	82	6172	0.0038736	0.0295298	F
GO:0016160	amylase activity	4	65	0.00399037	0.0295298	F
GO:0008271	secondary active sulfate transmembrane transporter activity	3	33	0.00421854	0.0295298	F
GO:0015116	sulfate transmembrane transporter activity	3	33	0.00421854	0.0295298	F
GO:1901682	sulfur compound transmembrane transporter activity	3	33	0.00421854	0.0295298	F
GO:0004857	enzyme inhibitor activity	17	831	0.00435504	0.0298367	F
GO:0016798	hydrolase activity, acting on glycosyl bonds	27	1609	0.006099	0.0409141	F
GO:0006308	DNA catabolic process	8	36	7.50188e-09	3.54089e-06	P
GO:0034655	nucleobase-containing compound catabolic process	11	103	3.78262e-08	8.92698e-06	P
GO:0006790	sulfur compound metabolic process	15	238	1.68832e-07	2.6563e-05	P
GO:0046700	heterocycle catabolic process	11	144	1.15517e-06	0.000133685	P
GO:0044270	cellular nitrogen compound catabolic process	11	147	1.41615e-06	0.000133685	P
GO:0042254	ribosome biogenesis	12	197	4.11081e-06	0.00032199	P
GO:0006334	nucleosome assembly	12	207	6.82051e-06	0.00032199	P
GO:0031497	chromatin assembly	12	207	6.82051e-06	0.00032199	P
GO:0034728	nucleosome organization	12	207	6.82051e-06	0.00032199	P
GO:0042219	cellular modified amino acid catabolic process	5	24	7.59395e-06	0.00032199	P
GO:0044273	sulfur compound catabolic process	5	24	7.59395e-06	0.00032199	P
GO:0006323	DNA packaging	12	213	9.10981e-06	0.00032199	P
GO:0006333	chromatin assembly or disassembly	12	213	9.10981e-06	0.00032199	P
GO:0022613	ribonucleoprotein complex biogenesis	12	214	9.55055e-06	0.00032199	P
GO:0009772	photosynthetic electron transport in photosystem II	4	16	3.01311e-05	0.000948127	P
GO:0065004	protein-DNA complex assembly	12	245	3.64655e-05	0.000971092	P
GO:0071824	protein-DNA complex subunit organization	12	245	3.64655e-05	0.000971092	P
GO:0044085	cellular component biogenesis	27	971	3.70332e-05	0.000971092	P
GO:0071103	DNA conformation change	12	259	6.23095e-05	0.0015479	P
GO:0019439	aromatic compound catabolic process	12	285	0.000153391	0.00344764	P
GO:1901361	organic cyclic compound catabolic process	12	285	0.000153391	0.00344764	P
GO:0005984	disaccharide metabolic process	7	102	0.000203685	0.00436997	P
GO:0000027	ribosomal large subunit assembly	2	3	0.000406839	0.00800117	P
GO:0042273	ribosomal large subunit biogenesis	2	3	0.000406839	0.00800117	P
GO:0009311	oligosaccharide metabolic process	7	116	0.000447284	0.00844473	P
GO:0005991	trehalose metabolic process	5	59	0.000639287	0.0109991	P
GO:0006751	glutathione catabolic process	3	15	0.000652486	0.0109991	P
GO:0043171	peptide catabolic process	3	15	0.000652486	0.0109991	P
GO:0034622	cellular macromolecular complex assembly	14	448	0.000922188	0.0147223	P
GO:0006325	chromatin organization	12	349	0.000936977	0.0147223	P
GO:0044272	sulfur compound biosynthetic process	8	171	0.000966933	0.0147223	P
GO:0000097	sulfur amino acid biosynthetic process	5	71	0.00148287	0.0218724	P
GO:0065003	macromolecular complex assembly	14	485	0.001934	0.0246838	P
GO:0006152	purine nucleoside catabolic process	2	6	0.00198725	0.0246838	P
GO:0019510	S-adenosylhomocysteine catabolic process	2	6	0.00198725	0.0246838	P
GO:0046130	purine ribonucleoside catabolic process	2	6	0.00198725	0.0246838	P
GO:0046498	S-adenosylhomocysteine metabolic process	2	6	0.00198725	0.0246838	P
GO:0072523	purine-containing compound catabolic process	2	6	0.00198725	0.0246838	P
GO:0006575	cellular modified amino acid metabolic process	6	113	0.00219031	0.0265084	P
GO:0000096	sulfur amino acid metabolic process	5	79	0.00237895	0.0280716	P
GO:0044262	cellular carbohydrate metabolic process	14	504	0.00273693	0.0315081	P
GO:0019219	regulation of nucleobase-containing compound metabolic process	56	3307	0.00336448	0.0378104	P
GO:0071822	protein complex subunit organization	13	463	0.00349231	0.0383094	P
GO:0006177	GMP biosynthetic process	2	8	0.00365238	0.0383094	P
GO:0046037	GMP metabolic process	2	8	0.00365238	0.0383094	P
GO:0006355	regulation of transcription, DNA-templated	55	3264	0.00404775	0.0390059	P
GO:1903506	regulation of nucleic acid-templated transcription	55	3264	0.00404775	0.0390059	P
GO:2001141	regulation of RNA biosynthetic process	55	3264	0.00404775	0.0390059	P
GO:0006461	protein complex assembly	12	418	0.00413198	0.0390059	P
GO:0070271	protein complex biogenesis	12	418	0.00413198	0.0390059	P
GO:0051252	regulation of RNA metabolic process	55	3281	0.00449872	0.0407289	P
GO:0009164	nucleoside catabolic process	2	9	0.00465966	0.0407289	P
GO:0042454	ribonucleoside catabolic process	2	9	0.00465966	0.0407289	P
GO:1901658	glycosyl compound catabolic process	2	9	0.00465966	0.0407289	P
GO:0010468	regulation of gene expression	57	3441	0.00490742	0.0421146	P
GO:0042026	protein refolding	3	30	0.00511292	0.0430918	P
GO:0060255	regulation of macromolecule metabolic process	58	3528	0.00532344	0.0430918	P
GO:0009889	regulation of biosynthetic process	56	3391	0.00562957	0.0430918	P
GO:0010556	regulation of macromolecule biosynthetic process	56	3391	0.00562957	0.0430918	P
GO:0031326	regulation of cellular biosynthetic process	56	3391	0.00562957	0.0430918	P
GO:2000112	regulation of cellular macromolecule biosynthetic process	56	3391	0.00562957	0.0430918	P
GO:0006887	exocytosis	7	181	0.00566037	0.0430918	P
GO:0046351	disaccharide biosynthetic process	4	62	0.00604941	0.044583	P
GO:0019684	photosynthesis, light reaction	6	139	0.00605043	0.044583	P
GO:0009086	methionine biosynthetic process	3	32	0.00613961	0.044583	P
GO:0051171	regulation of nitrogen compound metabolic process	56	3420	0.00666881	0.045381	P
GO:0006749	glutathione metabolic process	3	33	0.00669569	0.045381	P
GO:0008272	sulfate transport	3	33	0.00669569	0.045381	P
GO:0072348	sulfur compound transport	3	33	0.00669569	0.045381	P
GO:0032940	secretion by cell	7	187	0.00673023	0.045381	P
GO:0019222	regulation of metabolic process	58	3579	0.00712609	0.0473735	P
