# Supplementary material for: Transcriptome profiling of developing leaf and shoot apices to reveal the molecular mechanism and co-expression genes responsible for the wheat heading date
Source: BMC Genomics. 2021 Jun 23;22:468. doi: 10.1186/s12864-021-07797-7 (PMC8220847; doi:10.1186/s12864-021-07797-7)
Supplement: Supplementary file 19 — Additional file 19: Table S4. Detailed list of the MapMan annotations of the four groups of DEGs. [file 12864_2021_7797_MOESM19_ESM.xlsx]

## Sheet: WHd-A2.0 vs MHd-A2.0
Table - S4 Detailed list of Mapman annotation between WHd-A2.0 vs MHd-A2.0
bin	name	elements	p-value
28.1	DNA.synthesis/chromatin structure	46	1.46478e-13
28	DNA	54	4.4091e-13
26	misc	147	7.15605e-12
28.1.3	DNA.synthesis/chromatin structure.histone	32	1.46162e-09
28.1.3.2	DNA.synthesis/chromatin structure.histone.core	32	1.46162e-09
28.1.3.2.1	DNA.synthesis/chromatin structure.histone.core.H2A	21	1.29211e-06
30.2	signalling.receptor kinases	76	6.10549e-06
28.1.3.2.2	DNA.synthesis/chromatin structure.histone.core.H2B	13	2.26261e-05
26.1	misc.cytochrome P450	31	0.000124584
27.3.32	RNA.regulation of transcription.WRKY domain transcription factor family	14	0.000162575
30.11	signalling.light	11	0.000163564
27.3.22	RNA.regulation of transcription.HB,Homeobox transcription factor family	14	0.000180669
26.9	misc.glutathione S transferases	29	0.000293861
17.7	hormone metabolism.jasmonate	6	0.000497576
17.7.1	hormone metabolism.jasmonate.synthesis-degradation	6	0.000497576
17.7.1.5	hormone metabolism.jasmonate.synthesis-degradation.12-Oxo-PDA-reductase	6	0.000497576
17.2.2	hormone metabolism.auxin.signal transduction	5	0.000842119
16.2.1.1	secondary metabolism.phenylpropanoids.lignin biosynthesis.PAL	9	0.000887739
15	metal handling	10	0.000961426
20.1	stress.biotic	76	0.00102688
26.21	misc.protease inhibitor/seed storage/lipid transfer protein (LTP) family protein	9	0.00118031
28.1.3.2.4	DNA.synthesis/chromatin structure.histone.core.H4	8	0.00129947
27.3.89	RNA.regulation of transcription.ovate family OFP	4	0.00139678
30.2.17	signalling.receptor kinases.DUF 26	19	0.00190311
27.3.3	RNA.regulation of transcription.AP2/EREBP, APETALA2/Ethylene-responsive element binding protein family	20	0.00242034
17.5.3	hormone metabolism.ethylene.induced-regulated-responsive-activated	4	0.00250858
29.5.1	protein.degradation.subtilases	7	0.00338462
11.1.10	lipid metabolism.FA synthesis and FA elongation.beta ketoacyl CoA synthase	4	0.00372654
31.1.1	cell.organisation.cytoskeleton	8	0.00376095
31	cell	28	0.00469526
35.1.5	not assigned.no ontology.pentatricopeptide (PPR) repeat-containing protein	5	0.00531743
10.3.2	cell wall.hemicellulose synthesis.glucuronoxylan	3	0.00612026
17.5	hormone metabolism.ethylene	10	0.00696446
15.2	metal handling.binding, chelation and storage	8	0.00796963
26.12	misc.peroxidases	12	0.00849946
11.9.2.1	lipid metabolism.lipid degradation.lipases.triacylglycerol lipase	7	0.0087518
29.5.11	protein.degradation.ubiquitin	37	0.0104959
30.2.11	signalling.receptor kinases.leucine rich repeat XI	4	0.0107644
30.2.19	signalling.receptor kinases.legume-lectin	6	0.0119902
27.3.8	RNA.regulation of transcription.C2C2(Zn) DOF zinc finger family	3	0.0129268
27.1.20	RNA.processing.degradation dicer	3	0.0135927
31.1.1.1.2	cell.organisation.cytoskeleton.actin.actin depolymerizing factors	3	0.0144551
10.6.3	cell wall.degradation.pectate lyases and polygalacturonases	6	0.0150072
17.5.2	hormone metabolism.ethylene.signal transduction	2	0.0152257
30.2.99	signalling.receptor kinases.misc	12	0.0161157
16.2	secondary metabolism.phenylpropanoids	23	0.017345
27.3.40	RNA.regulation of transcription.Aux/IAA family	3	0.0174043
29.4.1.59	protein.postranslational modification.kinase.receptor like cytoplasmatic kinase IX	3	0.0174921
31.1	cell.organisation	18	0.0203494
27.3.67	RNA.regulation of transcription.putative transcription regulator	3	0.0205205
3.2	minor CHO metabolism.trehalose	6	0.0207251
35.1.41	not assigned.no ontology.hydroxyproline rich proteins	2	0.0221746
35.1.42	not assigned.no ontology.proline rich family	2	0.0221746
20	stress	117	0.0233197
30	signalling	127	0.0233702
21	redox	9	0.0239073
34.21	transport.calcium	3	0.0243119
30.2.20	signalling.receptor kinases.wheat LRK10 like	3	0.0262399
26.6	misc.O-methyl transferases	5	0.0263022
16.7	secondary metabolism.wax	6	0.0275642
26.2	misc.UDP glucosyl and glucoronyl transferases	18	0.027934
30.2.18	signalling.receptor kinases.extensin	4	0.0292868
29.5	protein.degradation	67	0.0298734
26.22	misc.short chain dehydrogenase/reductase (SDR)	4	0.0301975
16.2.1	secondary metabolism.phenylpropanoids.lignin biosynthesis	19	0.0306771
31.2	cell.division	3	0.0310875
27.1	RNA.processing	5	0.0316879
35.1.20	not assigned.no ontology.formin homology 2 domain-containing protein	3	0.0331984
10.6	cell wall.degradation	7	0.0332069
11	lipid metabolism	43	0.0334432
11.1	lipid metabolism.FA synthesis and FA elongation	5	0.0384055
29.4.1.57	protein.postranslational modification.kinase.receptor like cytoplasmatic kinase VII	12	0.0410924
13.1	amino acid metabolism.synthesis	7	0.0413743
26.8	misc.nitrilases, *nitrile lyases, berberine bridge enzymes, reticuline oxidases, troponine reductases	2	0.0420374
31.1.1.1	cell.organisation.cytoskeleton.actin	5	0.0423169
3.2.2	minor CHO metabolism.trehalose.TPP	3	0.0437437
35.1.27	not assigned.no ontology.tetratricopeptide repeat (TPR)	2	0.0442453
29.5.11.4	protein.degradation.ubiquitin.E3	30	0.0443434
11.9.2	lipid metabolism.lipid degradation.lipases	8	0.0458885
28.2	DNA.repair	5	0.0467184
34.3	transport.amino acids	10	0.0526907
3.8	minor CHO metabolism.galactose	3	0.0534462
3.8.2	minor CHO metabolism.galactose.alpha-galactosidases	3	0.0534462
34.8	transport.metabolite transporters at the envelope membrane	3	0.0547681
30.11.1	signalling.light.COP9 signalosome	2	0.0553556
27.3.4	RNA.regulation of transcription.ARF, Auxin Response Factor family	2	0.0584485
34.99	transport.misc	11	0.0599686
34.14	transport.unspecified cations	2	0.0645576
26.11	misc.alcohol dehydrogenases	2	0.0647494
29.5.11.4.2	protein.degradation.ubiquitin.E3.RING	22	0.0659333
31.1.1.3	cell.organisation.cytoskeleton.Myosin	2	0.0663429
31.1.1.3.11	cell.organisation.cytoskeleton.Myosin.Class XI	2	0.0663429
34.12	transport.metal	5	0.0664805
20.1.7	stress.biotic.PR-proteins	28	0.0666399
29.3.2	protein.targeting.mitochondria	3	0.0680885
27.3.20	RNA.regulation of transcription.G2-like transcription factor family, GARP	7	0.0683353
20.1.3	stress.biotic.signalling	2	0.0693069
20.1.3.1	stress.biotic.signalling.MLO-like	2	0.0693069
27.3.24	RNA.regulation of transcription.MADS box transcription factor family	5	0.0700784
35.1.21	not assigned.no ontology.epsin N-terminal homology (ENTH) domain-containing protein	3	0.0715926
3.5	minor CHO metabolism.others	6	0.0719992
11.9	lipid metabolism.lipid degradation	25	0.0737766
30.2.24	signalling.receptor kinases.S-locus glycoprotein like	10	0.0758224
10.5	cell wall.cell wall proteins	5	0.0786756
27.3.35	RNA.regulation of transcription.bZIP transcription factor family	4	0.0806183
3	minor CHO metabolism	15	0.0822974
24	Biodegradation of Xenobiotics	6	0.0835151
21.3	redox.heme	1	0.0837661
10.5.3	cell wall.cell wall proteins.LRR	3	0.0873573
16	secondary metabolism	65	0.0882687
29.2.5	protein.synthesis.release	1	0.0890688
34.22	transport.cyclic nucleotide or calcium regulated channels	1	0.0920004
28.1.3.2.3	DNA.synthesis/chromatin structure.histone.core.H3	3	0.0924951
17.6	hormone metabolism.gibberelin	7	0.0928495
17.6.1	hormone metabolism.gibberelin.synthesis-degradation	7	0.0928495
17.6.1.13	hormone metabolism.gibberelin.synthesis-degradation.GA2 oxidase	7	0.0928495
16.5.1.2	secondary metabolism.sulfur-containing.glucosinolates.regulation	1	0.0945858
16.5.1.2.3	secondary metabolism.sulfur-containing.glucosinolates.regulation.indole	1	0.0945858
34.1	transport.nucleotides	1	0.0953807
26.16	misc.myrosinases-lectin-jacalin	1	0.0960471
3.2.1	minor CHO metabolism.trehalose.TPS	2	0.0965219
10.3	cell wall.hemicellulose synthesis	5	0.102191
29.6	protein.folding	3	0.102486
16.2.1.6	secondary metabolism.phenylpropanoids.lignin biosynthesis.CCoAOMT	1	0.105399
29.5.9	protein.degradation.AAA type	4	0.10669
26.24	misc.GCN5-related N-acetyltransferase	2	0.107254
29.5.4	protein.degradation.aspartate protease	6	0.111312
34.5	transport.ammonium	2	0.113158
29.5.11.4.4	protein.degradation.ubiquitin.E3.APC	2	0.114239
20.2.3	stress.abiotic.drought/salt	15	0.116926
16.1	secondary metabolism.simple phenols	1	0.119951
30.2.1	signalling.receptor kinases.leucine rich repeat I	2	0.120419
35.1	not assigned.no ontology	68	0.120932
30.3	signalling.calcium	18	0.123461
13.1.6.4	amino acid metabolism.synthesis.aromatic aa.tyrosine	2	0.123963
13.1.6	amino acid metabolism.synthesis.aromatic aa	2	0.123963
13.1.6.4.3	amino acid metabolism.synthesis.aromatic aa.tyrosine.tyrosine transaminase	2	0.123963
30.5	signalling.G-proteins	13	0.125139
34.19.2	transport.Major Intrinsic Proteins.TIP	2	0.12811
29.3.4	protein.targeting.secretory pathway	5	0.131079
29.3.4.99	protein.targeting.secretory pathway.unspecified	5	0.131079
30.6	signalling.MAP kinases	2	0.136054
18.7	Co-factor and vitamine metabolism.iron-sulphur clusters	1	0.140841
29.8	protein.assembly and cofactor ligation	1	0.140841
34.19	transport.Major Intrinsic Proteins	5	0.141143
15.3	metal handling.regulation	1	0.146004
21.2	redox.ascorbate and glutathione	4	0.151148
17.8	hormone metabolism.salicylic acid	1	0.152726
17.8.1	hormone metabolism.salicylic acid.synthesis-degradation	1	0.152726
34.13	transport.peptides and oligopeptides	18	0.156305
29.3	protein.targeting	15	0.156569
16.2.1.4	secondary metabolism.phenylpropanoids.lignin biosynthesis.HCT	1	0.156683
13.1.1.3.1	amino acid metabolism.synthesis.central amino acid metabolism.alanine.alanine aminotransferase	3	0.161698
13.1.1.3	amino acid metabolism.synthesis.central amino acid metabolism.alanine	4	0.166127
13.1.1	amino acid metabolism.synthesis.central amino acid metabolism	4	0.166127
33.99	development.unspecified	36	0.170015
29.1.3	protein.aa activation.threonine-tRNA ligase	2	0.170724
17.2.3	hormone metabolism.auxin.induced-regulated-responsive-activated	10	0.171755
27.3.30	RNA.regulation of transcription.Trihelix, Triple-Helix transcription factor family	3	0.172037
29.5.11.20	protein.degradation.ubiquitin.proteasom	2	0.177226
10	cell wall	42	0.17789
34.15	transport.potassium	1	0.178675
10.1.2	cell wall.precursor synthesis.UGE	2	0.180069
29.1	protein.aa activation	5	0.181486
27.3.36	RNA.regulation of transcription.Argonaute	1	0.187209
8.1	TCA / org transformation.TCA	1	0.192454
8.1.1	TCA / org transformation.TCA.pyruvate DH	1	0.192454
8.1.1.3	TCA / org transformation.TCA.pyruvate DH.E3	1	0.192454
31.3	cell.cycle	4	0.193455
11.9.3	lipid metabolism.lipid degradation.lysophospholipases	9	0.195347
13.2.3	amino acid metabolism.degradation.aspartate family	6	0.210906
10.8	cell wall.pectin*esterases	8	0.213479
21.1	redox.thioredoxin	2	0.213916
29.2.2	protein.synthesis.ribosome biogenesis	1	0.214414
25	C1-metabolism	1	0.22121
25.9	C1-metabolism.dihydroneopterin aldolase	1	0.22121
30.2.10	signalling.receptor kinases.leucine rich repeat X	4	0.222828
2.2.2.1	major CHO metabolism.degradation.starch.starch cleavage	1	0.226099
2.2.2.1.2	major CHO metabolism.degradation.starch.starch cleavage.beta amylase	1	0.226099
13.2.3.5	amino acid metabolism.degradation.aspartate family.lysine	3	0.226142
13.2.3.5.1	mino acid metabolism.degradation.aspartate family.lysine.lysine decarboxylase	3	0.226142
16.1	secondary metabolism.isoprenoids	7	0.227395
17	hormone metabolism	56	0.241283
11.1.9	lipid metabolism.FA synthesis and FA elongation.long chain fatty acid CoA ligase	1	0.241551
11.9.3.3	lipid metabolism.lipid degradation.lysophospholipases.glycerophosphodiester phosphodiesterase	6	0.242979
1.1	PS.lightreaction	1	0.246427
1	PS	1	0.246427
1.1.1	PS.lightreaction.photosystem II	1	0.246427
1.1.1.1	PS.lightreaction.photosystem II.LHC-II	1	0.246427
30.2.12	signalling.receptor kinases.leucine rich repeat XII	9	0.250726
27.3.44	RNA.regulation of transcription.Chromatin Remodeling Factors	1	0.252367
2.1.2	major CHO metabolism.synthesis.starch	2	0.253148
2.1.2.4	major CHO metabolism.synthesis.starch.debranching	2	0.253148
29.5.11.4.3	protein.degradation.ubiquitin.E3.SCF	3	0.261491
29.5.11.4.3.2	protein.degradation.ubiquitin.E3.SCF.FBOX	3	0.261491
27.3.34	RNA.regulation of transcription.Orphan family	1	0.262604
29.3.99	protein.targeting.unknown	5	0.264419
22	polyamine metabolism	1	0.265121
22.1	polyamine metabolism.synthesis	1	0.265121
22.1.3	polyamine metabolism.synthesis.arginine decarboxylase	1	0.265121
11.9.4.9	lipid metabolism.lipid degradation.beta-oxidation.multifunctional	1	0.271486
20.2.2	stress.abiotic.cold	9	0.271922
31.1.1.2	cell.organisation.cytoskeleton.mikrotubuli	1	0.290351
31.1.1.2.6	cell.organisation.cytoskeleton.mikrotubuli.MAP65	1	0.290351
26.4	misc.beta 1,3 glucan hydrolases	3	0.293825
29.5.11.4.5	protein.degradation.ubiquitin.E3.BTB/POZ Cullin3	3	0.300016
29.5.11.4.5.2	protein.degradation.ubiquitin.E3.BTB/POZ Cullin3.BTB/POZ	3	0.300016
16.1.1	secondary metabolism.isoprenoids.non-mevalonate pathway	2	0.308231
16.1.1.1	secondary metabolism.isoprenoids.non-mevalonate pathway.DXS	2	0.308231
16.8.4	secondary metabolism.flavonoids.flavonols	5	0.314686
2.1.1.3	major CHO metabolism.synthesis.sucrose.FBPase	2	0.317488
23.2.1	nucleotide metabolism.degradation.pyrimidine	3	0.320688
23.2.1.2	nucleotide metabolism.degradation.pyrimidine.uridine nucleosidase	3	0.320688
2.2.2	major CHO metabolism.degradation.starch	2	0.326085
20.2	stress.abiotic	38	0.331318
2.1.1	major CHO metabolism.synthesis.sucrose	5	0.331779
27.3.55	RNA.regulation of transcription.HDA	3	0.335285
17.1	hormone metabolism.abscisic acid	4	0.348826
10.8.1	cell wall.pectin*esterases.PME	5	0.34903
29.5.11.3	protein.degradation.ubiquitin.E2	1	0.35102
29.2.1.2.2	protein.synthesis.ribosomal protein.eukaryotic.60S subunit	1	0.356578
29.2.1.2.2.34	protein.synthesis.ribosomal protein.eukaryotic.60S subunit.L34	1	0.356578
30.2.15	signalling.receptor kinases.thaumatin like	1	0.356578
30.2.16	signalling.receptor kinases.Catharanthus roseus-like RLK1	1	0.356578
33	development	43	0.359307
26.1	misc.misc2	6	0.361469
29.3.5	protein.targeting.peroxisomes	1	0.36658
26.13	misc.acid and other phosphatases	1	0.37632
16.2.1.8	secondary metabolism.phenylpropanoids.lignin biosynthesis.F5H	1	0.382708
18.2	Co-factor and vitamine metabolism.thiamine	1	0.3849
29.4.1.55	protein.postranslational modification.kinase.receptor like cytoplasmatic kinase V	1	0.38666
30.2.22	signalling.receptor kinases.proline extensin like	1	0.38666
18.3	Co-factor and vitamine metabolism.riboflavin	1	0.387027
20.1.4	stress.biotic.kinases	1	0.387394
30.9	signalling.lipids	1	0.390637
27.3.23	RNA.regulation of transcription.HSF,Heat-shock transcription factor family	2	0.390658
16.1.2	secondary metabolism.isoprenoids.mevalonate pathway	1	0.397618
16.1.2.7	secondary metabolism.isoprenoids.mevalonate pathway.isopentenyl pyrophosphate:dimethyllallyl pyrophosphate isomerase	1	0.397618
34.4	transport.nitrate	2	0.400184
27.3.25	RNA.regulation of transcription.MYB domain transcription factor family	16	0.402838
10.8.2	cell wall.pectin*esterases.acetyl esterase	3	0.410931
2.2.1	major CHO metabolism.degradation.sucrose	2	0.412865
2.2.1.4	major CHO metabolism.degradation.sucrose.hexokinase	2	0.412865
4	glycolysis	1	0.413027
4.3	glycolysis.unclear/dually targeted	1	0.413027
4.3.12	glycolysis.unclear/dually targeted.phosphoglycerate mutase	1	0.413027
17.2	hormone metabolism.auxin	15	0.416655
30.2.3	signalling.receptor kinases.leucine rich repeat III	2	0.418177
29.4.1.51	protein.postranslational modification.kinase.receptor like cytoplasmatic kinase I	1	0.418703
30.2.6	signalling.receptor kinases.leucine rich repeat VI	1	0.418703
29.4	protein.postranslational modification	64	0.420453
17.1.1	hormone metabolism.abscisic acid.synthesis-degradation	3	0.42094
29.2.1.2.1	protein.synthesis.ribosomal protein.eukaryotic.40S subunit	1	0.427691
29.2.1.2.1.27	protein.synthesis.ribosomal protein.eukaryotic.40S subunit.S27	1	0.427691
28.99	DNA.unspecified	3	0.428382
16.99	secondary metabolism.unspecified	2	0.436025
10.1.5	cell wall.precursor synthesis.UXS	3	0.436629
30.2.7	signalling.receptor kinases.leucine rich repeat VII	1	0.451855
11.9.4.5	lipid metabolism.lipid degradation.beta-oxidation.acyl-CoA thioesterase	3	0.453627
20.2.1	stress.abiotic.heat	13	0.455063
18.13	Co-factor and vitamine metabolism.isochorismatase	1	0.463118
27.3.41	RNA.regulation of transcription.B3 transcription factor family	1	0.463444
16.5.1.1.3	secondary metabolism.sulfur-containing.glucosinolates.synthesis.indole	1	0.471646
16.5.1.1.3.3	secondary metabolism.sulfur-containing.glucosinolates.synthesis.indole.indole-3-methyl-desulfoglucosinolate sulfotransferase	1	0.471646
26.25	misc.sulfotransferase	1	0.471646
13.2.4.1	amino acid metabolism.degradation.branched chain group.shared	2	0.473358
31.4	cell.vesicle transport	3	0.479162
34.7	transport.phosphate	1	0.491822
29.5.3	protein.degradation.cysteine protease	2	0.492366
10.5.1	cell wall.cell wall proteins.AGPs	2	0.492486
10.5.1.1	cell wall.cell wall proteins.AGPs.AGP	2	0.492486
16.2.1.5	secondary metabolism.phenylpropanoids.lignin biosynthesis.C3H	2	0.492963
29	protein	160	0.493699
16.5.99	secondary metabolism.sulfur-containing.misc	2	0.50172
16.5.99.1	secondary metabolism.sulfur-containing.misc.alliinase	2	0.50172
13.2.4.5	amino acid metabolism.degradation.branched chain group.isoleucine	1	0.503873
27.2	RNA.transcription	4	0.504337
34.19.3	transport.Major Intrinsic Proteins.NIP	3	0.511061
30.4.4	signalling.phosphinositides.phosphoinositide phospholipase C	2	0.514581
34.9	transport.metabolite transporters at the mitochondrial membrane	11	0.530372
12.2	N-metabolism.ammonia metabolism	1	0.532998
12	N-metabolism	1	0.532998
12.2.2	N-metabolism.ammonia metabolism.glutamine synthetase	1	0.532998
33.1	development.storage proteins	4	0.535063
26.28	misc.GDSL-motif lipase	10	0.537619
13.2.2.2	amino acid metabolism.degradation.glutamate family.proline	1	0.539348
13.2.2	amino acid metabolism.degradation.glutamate family	1	0.539348
10.2	cell wall.cellulose synthesis	1	0.543247
10.2.1	cell wall.cellulose synthesis.cellulose synthase	1	0.543247
29.1.4	protein.aa activation.leucine-tRNA ligase	3	0.544291
11.9.3.1	lipid metabolism.lipid degradation.lysophospholipases.phospholipase D	3	0.554289
34.2	transport.sugars	8	0.560529
30.4.5	signalling.phosphinositides.inositol-1,3,4-trisphosphate 5/6-kinase	1	0.561144
27.3.26	RNA.regulation of transcription.MYB-related transcription factor family	3	0.56302
8	TCA / org transformation	4	0.569337
33.2	development.late embryogenesis abundant	3	0.571501
13.2.3.4	amino acid metabolism.degradation.aspartate family.methionine	3	0.576344
13.2.3.4.1	amino acid metabolism.degradation.aspartate family.methionine.methionine gamma-lyase	3	0.576344
27.3.11	RNA.regulation of transcription.C2H2 zinc finger family	12	0.579831
29.3.3	protein.targeting.chloroplast	1	0.588699
27.3.6	RNA.regulation of transcription.bHLH,Basic Helix-Loop-Helix family	10	0.591831
29.7.5	protein.glycosylation.alpha-1,3-mannosyl-glycoprotein-beta-1,2-N-acetylglucosaminyltransferase(GnTI)	1	0.592765
29.7.8	protein.glycosylation.alpha-1,6-mannosyl-glycoprotein-beta-1,2-N-acetylglucosaminyltransferase(GnTII)	1	0.592765
27	RNA	162	0.596513
29.5.11.2	protein.degradation.ubiquitin.E1	1	0.596659
16.8.4.2	secondary metabolism.flavonoids.flavonols.flavonol 3-O-glycosyltransferase	1	0.598517
13.2.6	amino acid metabolism.degradation.aromatic aa	5	0.606329
20.2.99	stress.abiotic.unspecified	1	0.607284
18	Co-factor and vitamine metabolism	4	0.618802
16.8.5	secondary metabolism.flavonoids.isoflavones	2	0.621142
16.8.5.1	secondary metabolism.flavonoids.isoflavones.isoflavone reductase	2	0.621142
16.5	secondary metabolism.sulfur-containing	12	0.626154
23.3	nucleotide metabolism.salvage	1	0.627835
23.3.1	nucleotide metabolism.salvage.phosphoribosyltransferases	1	0.627835
23.3.1.3	nucleotide metabolism.salvage.phosphoribosyltransferases.upp	1	0.627835
16.8.1	secondary metabolism.flavonoids.anthocyanins	4	0.629601
13.2.4.4	amino acid metabolism.degradation.branched chain group.leucine	3	0.630085
17.1.2	hormone metabolism.abscisic acid.signal transduction	1	0.631448
17.1.3	hormone metabolism.abscisic acid.induced-regulated-responsive-activated	1	0.631448
17.5.1	hormone metabolism.ethylene.synthesis-degradation	4	0.636366
17.5.1.2	hormone metabolism.ethylene.synthesis-degradation.1-aminocyclopropane-1-carboxylate oxidase	4	0.636366
35.2	not assigned.unknown	373	0.640146
30.2.2	signalling.receptor kinases.leucine rich repeat II	2	0.648325
13.2.6.2	amino acid metabolism.degradation.aromatic aa.tyrosine	4	0.650471
16.1.3	secondary metabolism.isoprenoids.tocopherol biosynthesis	4	0.650471
16.5.1.1.4	secondary metabolism.sulfur-containing.glucosinolates.synthesis.shared	4	0.650471
16.5.1.1.4.2	secondary metabolism.sulfur-containing.glucosinolates.synthesis.shared.alkylthiohydroximate C-S lyase	4	0.650471
13.1.2.3	amino acid metabolism.synthesis.glutamate family.arginine	1	0.652148
13.1.2	amino acid metabolism.synthesis.glutamate family	1	0.652148
13.1.2.3.4	amino acid metabolism.synthesis.glutamate family.arginine.acetylornithine aminotransferase	1	0.652148
30.2.8.2	signalling.receptor kinases.leucine rich repeat VIII.VIII-2	2	0.656991
2.1.1.2	major CHO metabolism.synthesis.sucrose.SPP	3	0.662379
17.3	hormone metabolism.brassinosteroid	5	0.663055
17.3.1	hormone metabolism.brassinosteroid.synthesis-degradation	5	0.663055
17.3.1.1	hormone metabolism.brassinosteroid.synthesis-degradation.BRs	5	0.663055
17.3.1.1.5	hormone metabolism.brassinosteroid.synthesis-degradation.BRs.metabolic regulation	5	0.663055
27.3.64	RNA.regulation of transcription.PHOR1	3	0.663164
27.3.12	RNA.regulation of transcription.C3H zinc finger family	2	0.663573
34	transport	87	0.684793
27.3.27	RNA.regulation of transcription.NAC domain transcription factor family	3	0.691264
34.16	transport.ABC transporters and multidrug resistance systems	7	0.69469
27.3.29	RNA.regulation of transcription.TCP transcription factor family	2	0.695465
13	amino acid metabolism	21	0.701314
16.5.1.1.1	secondary metabolism.sulfur-containing.glucosinolates.synthesis.aliphatic	4	0.708157
16.5.1.1.1.10	secondary metabolism.sulfur-containing.glucosinolates.synthesis.aliphatic.flavin-containing monooxygenase	4	0.708157
27.1.1	RNA.processing.splicing	2	0.708379
27.3.71	RNA.regulation of transcription.SNF7	3	0.709184
27.3.99	RNA.regulation of transcription.unclassified	7	0.711396
29.4.1	protein.postranslational modification.kinase	18	0.719841
13.1.1.3.11	amino acid metabolism.synthesis.central amino acid metabolism.alanine.alanine-glyoxylate aminotransferase	1	0.729658
29.7	protein.glycosylation	2	0.730466
16.8.2	secondary metabolism.flavonoids.chalcones	4	0.739308
16.8	secondary metabolism.flavonoids	20	0.746075
16.4	secondary metabolism.N misc	1	0.746826
16.4.1	secondary metabolism.N misc.alkaloid-like	1	0.746826
30.2.25	signalling.receptor kinases.wall associated kinase	10	0.749449
16.8.1.21	secondary metabolism.flavonoids.anthocyanins.anthocyanin 5-aromatic acyltransferase	1	0.752103
10.7	cell wall.modification	11	0.753213
27.3.9	RNA.regulation of transcription.C2C2(Zn) GATA transcription factor family	6	0.755162
16.5.1.1	secondary metabolism.sulfur-containing.glucosinolates.synthesis	9	0.755249
27.3.69	RNA.regulation of transcription.SET-domain transcriptional regulator family	1	0.756985
21.4	redox.glutaredoxins	2	0.768495
29.2	protein.synthesis	4	0.768897
9	mitochondrial electron transport / ATP synthesis	2	0.774142
9.3	mitochondrial electron transport / ATP synthesis.electron transfer flavoprotein	2	0.774142
26.3	misc.gluco-, galacto- and mannosidases	3	0.784652
26.3.3	misc.gluco-, galacto- and mannosidases.alpha-mannosidase	3	0.784652
26.17	misc.dynamin	2	0.786053
13.2	amino acid metabolism.degradation	17	0.786121
29.5.11.5	protein.degradation.ubiquitin.ubiquitin protease	2	0.788237
27.3	RNA.regulation of transcription	153	0.792891
11.8.10	lipid metabolism.'exotics' (steroids, squalene etc).phosphatidylcholinesterol O-acyltransferase	2	0.794946
30.4	signalling.phosphinositides	4	0.795624
35.1.3	not assigned.no ontology.armadillo/beta-catenin repeat family protein	1	0.800919
13.2.6.3	amino acid metabolism.degradation.aromatic aa.tryptophan	1	0.805681
11.9.4.3	lipid metabolism.lipid degradation.beta-oxidation.enoyl CoA hydratase	1	0.805681
10.1	cell wall.precursor synthesis	5	0.806203
29.4.1.56	protein.postranslational modification.kinase.receptor like cytoplasmatic kinase VI	1	0.812111
23	nucleotide metabolism	13	0.813335
16.5.1	secondary metabolism.sulfur-containing.glucosinolates	10	0.815701
17.4	hormone metabolism.cytokinin	8	0.82443
17.4.1	hormone metabolism.cytokinin.synthesis-degradation	8	0.82443
31.1.1.1.1	cell.organisation.cytoskeleton.actin.Actin	2	0.830038
2.1	major CHO metabolism.synthesis	7	0.834152
34.18	transport.unspecified anions	2	0.839495
35	not assigned	441	0.851739
3.2.4	minor CHO metabolism.trehalose.trehalase	1	0.858505
2.2.2.3	major CHO metabolism.degradation.starch.glucan water dikinase	1	0.858505
24.2	Biodegradation of Xenobiotics.lactoylglutathione lyase	3	0.859167
30.99	signalling.unspecified	3	0.8934
23.4	nucleotide metabolism.phosphotransfer and pyrophosphatases	5	0.900525
23.4.99	nucleotide metabolism.phosphotransfer and pyrophosphatases.misc	5	0.900525
16.8.3	secondary metabolism.flavonoids.dihydroflavonols	7	0.904666
2.2	major CHO metabolism.degradation	4	0.90814
16.2.1.7	secondary metabolism.phenylpropanoids.lignin biosynthesis.CCR1	5	0.909203
11.8	lipid metabolism.'exotics'(steroids, squalene etc)	7	0.909278
26.7	misc.oxidases - copper, flavone etc	8	0.914923
30.2.8.1	signalling.receptor kinases.leucine rich repeat VIII.VIII-1	6	0.915477
2	major CHO metabolism	11	0.922366
8.2	TCA / org transformation.other organic acid transformations	3	0.923904
8.2.10	TCA / org transformation.other organic acid transformatons.malic	3	0.923904
29.2.1	protein.synthesis.ribosomal protein	2	0.927455
29.2.1.2	protein.synthesis.ribosomal protein.eukaryotic	2	0.927455
13.2.4	amino acid metabolism.degradation.branched chain group	5	0.935872
11.3.5	lipid metabolism.Phospholipid synthesis.diacylglycerol kinase	1	0.944727
26.4.1	misc.beta 1,3 glucan hydrolases.glucan endo-1,3-beta-glucosidase	2	0.950494
27.3.1	RNA.regulation of transcription.ABI3/VP1-related B3-domain-containing transcription factor family	1	0.957517
23.2	nucleotide metabolism.degradation	7	0.973843
11.3	lipid metabolism.Phospholipid synthesis	6	0.980118
29.5.5	protein.degradation.serine protease	2	0.980293
11.9.4	lipid metabolism.lipid degradation.beta-oxidation	5	0.982949
30.2.8	signalling.receptor kinases.leucine rich repeat VIII	7	0.993298

## Sheet: WHd-A3.5 vs MHd-A3.5
Table - S4 Detailed list of Mapman annotation between WHd-A3.5 vs MHd-A3.5
bin	name	elements	p-value
26	misc	192	1.8143481228527492E-6
27.3.27	RNA.regulation of transcription.NAC domain transcription factor family	24	5.481981301569405E-6
26.10	misc.cytochrome P450	45	2.805879014711188E-5
1	PS	10	8.241152176188174E-5
1.1	PS.lightreaction	9	1.0747614824513497E-4
6	gluconeogenesis / glyoxylate cycle	6	3.0953540226330567E-4
29.2.3	protein.synthesis.initiation	7	7.174828856185016E-4
27.3.40	RNA.regulation of transcription.Aux/IAA family	5	0.0010878518640528938
26.2	misc.UDP glucosyl and glucoronyl transferases	49	0.0017912733831570993
27.1.19	RNA.processing.ribonucleases	4	0.0026431172821153037
29.2	protein.synthesis	11	0.002770706551539396
17.5.2	hormone metabolism.ethylene.signal transduction	7	0.0033219350744920577
27.3.15	RNA.regulation of transcription.CCAAT box binding factor family, HAP3	3	0.0035257789563003105
27.4	RNA.RNA binding	4	0.003968801336288187
29.5.5	protein.degradation.serine protease	8	0.0041393535021763414
1.1.1	PS.lightreaction.photosystem II	3	0.0046499056218912965
1.1.1.1	PS.lightreaction.photosystem II.LHC-II	3	0.0046499056218912965
6.9	gluconeogenesis / glyoxylate cycle.isocitrate lyase	3	0.005540891701985018
16.8	secondary metabolism.flavonoids	44	0.00779631265394265
34.1	transport.p- and v-ATPases	3	0.008705813491782344
27.3.9	RNA.regulation of transcription.C2C2(Zn) GATA transcription factor family	4	0.009231260101588031
27.3.20	RNA.regulation of transcription.G2-like transcription factor family, GARP	4	0.010740380072806671
29.5.3	protein.degradation.cysteine protease	13	0.011023775653066004
10.6	cell wall.degradation	6	0.01254705618172336
16	secondary metabolism	91	0.013658446935433055
23	nucleotide metabolism	8	0.015983475865171435
31	cell	15	0.016062870694016403
33.3	development.squamosa promoter binding like (SPL)	4	0.016513202922277273
30	signalling	113	0.017205829866924
11.7	lipid metabolism.unassigned	4	0.019600897444916887
6.2	gluconeogenesis / glyoxylate cycle.malate synthase	3	0.020199355759246806
11.9.2	lipid metabolism.lipid degradation.lipases	8	0.020308454635086237
27.3.26	RNA.regulation of transcription.MYB-related transcription factor family	9	0.02347927645646862
31.1	cell.organisation	7	0.024102751030599254
20.2.3	stress.abiotic.drought/salt	6	0.025699413801611073
34.11	transport.NDP-sugars at the ER	3	0.026258518392816343
27.3.11	RNA.regulation of transcription.C2H2 zinc finger family	2	0.026437222141870276
30.8	signalling.misc	2	0.026922027173987582
10	cell wall	24	0.027687336295735276
17.7.1.5	hormone metabolism.jasmonate.synthesis-degradation.12-Oxo-PDA-reductase	5	0.029306748327094567
34.1.1	transport.p- and v-ATPases.H+-transporting two-sector ATPase	2	0.03297505264769107
34.1.1.3	transport.p- and v-ATPases.H+-transporting two-sector ATPase.subunit D	2	0.03297505264769107
11	lipid metabolism	38	0.03424175528623197
29.4	protein.postranslational modification	66	0.03558763535271041
20.2.2	stress.abiotic.cold	3	0.035932701490009517
30.3	signalling.calcium	11	0.03701644838240283
17.6.1	hormone metabolism.gibberelin.synthesis-degradation	2	0.03748388874250352
27.1	RNA.processing	6	0.039602592606434284
27.3.41	RNA.regulation of transcription.B3 transcription factor family	2	0.04139640356719188
29.4.1.57	protein.postranslational modification.kinase.receptor like cytoplasmatic kinase VII	12	0.04412425980476385
17.4	hormone metabolism.cytokinin	22	0.04482514402318771
17.4.1	hormone metabolism.cytokinin.synthesis-degradation	22	0.04482514402318771
27.3.7	RNA.regulation of transcription.C2C2(Zn) CO-like, Constans-like zinc finger family	4	0.04835447404241458
30.2.20	signalling.receptor kinases.wheat LRK10 like	11	0.05073937913753454
29.5.4	protein.degradation.aspartate protease	11	0.05255795633732885
13.1.3.1	amino acid metabolism.synthesis.aspartate family.asparagine	3	0.05290025190806524
13.1.3	amino acid metabolism.synthesis.aspartate family	3	0.05290025190806524
13.1.3.1.1	amino acid metabolism.synthesis.aspartate family.asparagine.asparagine synthetase	3	0.05290025190806524
16.8.4	secondary metabolism.flavonoids.flavonols	18	0.053587872316180674
10.6.2	cell wall.degradation.mannan-xylose-arabinose-fucose	4	0.05447769384323142
11.9.2.1	lipid metabolism.lipid degradation.lipases.triacylglycerol lipase	5	0.0639454829335413
29.4.1.55	protein.postranslational modification.kinase.receptor like cytoplasmatic kinase V	3	0.06530138700981016
34.13	transport.peptides and oligopeptides	20	0.06758108501936322
17.7.1.4	hormone metabolism.jasmonate.synthesis-degradation.allene oxidase cyclase	2	0.06768687628780834
31.3	cell.cycle	3	0.0711327906395857
29.4.1	protein.postranslational modification.kinase	27	0.07369507053794568
1.1.30	PS.lightreaction.state transition	4	0.0739097806758711
33.2	development.late embryogenesis abundant	5	0.07850810805306074
2.2.2	major CHO metabolism.degradation.starch	3	0.08045130682569224
2.2.2.1	major CHO metabolism.degradation.starch.starch cleavage	3	0.08045130682569224
2.2.2.1.1	major CHO metabolism.degradation.starch.starch cleavage.alpha amylase	3	0.08045130682569224
17.5.1	hormone metabolism.ethylene.synthesis-degradation	11	0.08126911165342166
13.1.6	amino acid metabolism.synthesis.aromatic aa	6	0.08636505635362265
30.2.9	signalling.receptor kinases.leucine rich repeat IX	1	0.08750834878685516
30.2.22	signalling.receptor kinases.proline extensin like	1	0.08750834878685516
18.4.8	Co-factor and vitamine metabolism.pantothenate.pantetheine-phosphate adenylyltransferase (PPAT)	1	0.08833616680826213
16.1.3.3	secondary metabolism.isoprenoids.tocopherol biosynthesis.MPBQ/MSBQ methyltransferase	1	0.09001073871994719
20.2.1	stress.abiotic.heat	14	0.09054495597739032
1.1.40	PS.lightreaction.cyclic electron flow-chlororespiration	1	0.09171076723411893
27.3.35	RNA.regulation of transcription.bZIP transcription factor family	6	0.09422931702984627
23.2	nucleotide metabolism.degradation	6	0.09721922476220657
26.5	misc.acyl transferases	1	0.10060150704494109
16.8.1	secondary metabolism.flavonoids.anthocyanins	7	0.1025009277644866
11.9.4	lipid metabolism.lipid degradation.beta-oxidation	2	0.10402414361341217
11.9.4.5	lipid metabolism.lipid degradation.beta-oxidation.acyl-CoA thioesterase	2	0.10402414361341217
17.6	hormone metabolism.gibberelin	6	0.10410274172206066
34.19.1	transport.Major Intrinsic Proteins.PIP	2	0.10638999411778034
26.28	misc.GDSL-motif lipase	9	0.10696645117397319
23.3.3	nucleotide metabolism.salvage.NUDIX hydrolases	1	0.11016602348650613
35.1	not assigned.no ontology	53	0.11061918376801302
28.1.3	DNA.synthesis/chromatin structure.histone	1	0.11216249224915509
28.1.3.2	DNA.synthesis/chromatin structure.histone.core	1	0.11216249224915509
28.1.3.2.1	DNA.synthesis/chromatin structure.histone.core.H2A	1	0.11216249224915509
17.6.2	hormone metabolism.gibberelin.signal transduction	2	0.11446492280928158
30.2.16	signalling.receptor kinases.Catharanthus roseus-like RLK1	10	0.11560320064301352
10.1	cell wall.precursor synthesis	4	0.11692513648049419
10.1.2	cell wall.precursor synthesis.UGE	4	0.11692513648049419
27.3.37	RNA.regulation of transcription.AS2,Lateral Organ Boundaries Gene Family	1	0.12311589906211032
34.16	transport.ABC transporters and multidrug resistance systems	18	0.12312162257154363
13.1.6.5	amino acid metabolism.synthesis.aromatic aa.tryptophan	1	0.12365762370058388
13.1.6.5.5	amino acid metabolism.synthesis.aromatic aa.tryptophan.tryptophan synthase	1	0.12365762370058388
2.2.1	major CHO metabolism.degradation.sucrose	4	0.12492970425327665
10.7	cell wall.modification	5	0.1294386019224325
29.2.5	protein.synthesis.release	1	0.130304353430148
26.3	misc.gluco-, galacto- and mannosidases	5	0.13044882543622682
21.2.1	redox.ascorbate and glutathione.ascorbate	2	0.13084742120572165
9.2	mitochondrial electron transport / ATP synthesis.NADH-DH	1	0.13087052763183296
9.2.1	mitochondrial electron transport / ATP synthesis.NADH-DH.type II	1	0.13087052763183296
9.2.1.2	mitochondrial electron transport / ATP synthesis.NADH-DH.type II.external	1	0.13087052763183296
30.2	signalling.receptor kinases	88	0.13111668835399545
34.19.99	transport.Major Intrinsic Proteins.unspecified	1	0.13200859803985088
27.3.46	RNA.regulation of transcription.DNA methyltransferases	1	0.13315432172594485
2.1.1	major CHO metabolism.synthesis.sucrose	1	0.1378143201188841
2.1	major CHO metabolism.synthesis	1	0.1378143201188841
2.1.1.1	major CHO metabolism.synthesis.sucrose.SPS	1	0.1378143201188841
29	protein	177	0.14387077263289863
20.1.1	stress.biotic.respiratory burst	3	0.1463783575978992
27	RNA	191	0.14733354106339494
20.1.3	stress.biotic.signalling	1	0.1512777532927308
20.1.3.1	stress.biotic.signalling.MLO-like	1	0.1512777532927308
1.1.2	PS.lightreaction.photosystem I	1	0.15191273297517494
1.1.2.1	PS.lightreaction.photosystem I.LHC-I	1	0.15191273297517494
16.2.1.9	secondary metabolism.phenylpropanoids.lignin biosynthesis.COMT	2	0.1521201487639853
26.6	misc.O-methyl transferases	2	0.1521201487639853
11.9.3.2	lipid metabolism.lipid degradation.lysophospholipases.carboxylesterase	3	0.15365588014298526
10.8	cell wall.pectin*esterases	1	0.15382984972875063
10.8.1	cell wall.pectin*esterases.PME	1	0.15382984972875063
17.2.2	hormone metabolism.auxin.signal transduction	1	0.1538298497287507
9.1	mitochondrial electron transport / ATP synthesis.NADH-DH	1	0.15576530224905535
9.1.1	mitochondrial electron transport / ATP synthesis.NADH-DH.complex I	1	0.15576530224905535
35.1.20	not assigned.no ontology.formin homology 2 domain-containing protein	1	0.15641454299246235
10.5.1	cell wall.cell wall proteins.AGPs	3	0.15701915681874715
10.5	cell wall.cell wall proteins	3	0.15701915681874715
18.4	Co-factor and vitamine metabolism.pantothenate	2	0.15945608122424224
29.2.1.2	protein.synthesis.ribosomal protein.eukaryotic	1	0.15969156706553014
29.2.1.2.2	protein.synthesis.ribosomal protein.eukaryotic.60S subunit	1	0.15969156706553014
29.2.1.2.2.40	protein.synthesis.ribosomal protein.eukaryotic.60S subunit.L40	1	0.15969156706553014
16.5.1.1.3.1	secondary metabolism.sulfur-containing.glucosinolates.synthesis.indole.CYP79B2 monooxygenase	1	0.16504242664745528
16.5.1.1.3.2	secondary metabolism.sulfur-containing.glucosinolates.synthesis.indole.CYP79B3 monooxygenase	1	0.16504242664745528
17.3.2.99	hormone metabolism.brassinosteroid.signal transduction.other	1	0.1664009959164996
16.8.1.21	secondary metabolism.flavonoids.anthocyanins.anthocyanin 5-aromatic acyltransferase	5	0.1682532437554105
27.3.60	RNA.regulation of transcription.NIN-like bZIP-related family	2	0.16997583339227376
26.8	misc.nitrilases, *nitrile lyases, berberine bridge enzymes, reticuline oxidases, troponine reductases	7	0.17082631392033587
17.5.1.2	hormone metabolism.ethylene.synthesis-degradation.1-aminocyclopropane-1-carboxylate oxidase	1	0.1712222330030216
9	mitochondrial electron transport / ATP synthesis	3	0.17631574431233182
30.2.5	signalling.receptor kinases.leucine rich repeat V	2	0.1774411521160355
27.3	RNA.regulation of transcription	179	0.1830557483877228
16.8.3	secondary metabolism.flavonoids.dihydroflavonols	17	0.18478162411038257
27.3.99	RNA.regulation of transcription.unclassified	8	0.18547446515370658
16.2	secondary metabolism.phenylpropanoids	18	0.188487473654535
17.7.1.2	hormone metabolism.jasmonate.synthesis-degradation.lipoxygenase	1	0.18929563550950387
23.2.1	nucleotide metabolism.degradation.pyrimidine	2	0.1914895372004694
23.2.1.5	nucleotide metabolism.degradation.pyrimidine.beta-ureidopropionase	2	0.1914895372004694
18.7	Co-factor and vitamine metabolism.iron-sulphur clusters	1	0.19536618363671088
29.8	protein.assembly and cofactor ligation	1	0.19536618363671088
11.9	lipid metabolism.lipid degradation	18	0.20315301835051836
26.26	misc.aminotransferases	1	0.20633097482694515
26.26.1	misc.aminotransferases.aminotransferase class IV family protein	1	0.20633097482694515
11.8	lipid metabolism.'exotics'(steroids, squalene etc)	3	0.2064105454829921
29.3.3	protein.targeting.chloroplast	1	0.2119780342328234
17.1.1	hormone metabolism.abscisic acid.synthesis-degradation	1	0.21361180499377674
13.1.6.3	amino acid metabolism.synthesis.aromatic aa.phenylalanine	1	0.22445308379802714
13.1.6.3.1	amino acid metabolism.synthesis.aromatic aa.phenylalanine.arogenate dehydratase / prephenate dehydratase	1	0.22445308379802714
17.5.3	hormone metabolism.ethylene.induced-regulated-responsive-activated	2	0.23046085285041767
10.2	cell wall.cellulose synthesis	7	0.23384476142959776
10.2.1	cell wall.cellulose synthesis.cellulose synthase	7	0.23384476142959776
17.2	hormone metabolism.auxin	7	0.2345073289070796
24	Biodegradation of Xenobiotics	5	0.23777071992751897
33.1	development.storage proteins	6	0.238018205863749
16.2.1.4	secondary metabolism.phenylpropanoids.lignin biosynthesis.HCT	2	0.24166082327884375
3.2.2	minor CHO metabolism.trehalose.TPP	1	0.24368517075431484
34	transport	111	0.2452803966808128
16.1.3	secondary metabolism.isoprenoids.tocopherol biosynthesis	3	0.2489279198537834
35	not assigned	427	0.2494759268433351
16.1.2	secondary metabolism.isoprenoids.mevalonate pathway	1	0.25004046875845853
16.1.2.2	secondary metabolism.isoprenoids.mevalonate pathway.HMG-CoA synthase	1	0.25004046875845853
23.1.1	nucleotide metabolism.synthesis.pyrimidine	1	0.2518773453715286
23.1	nucleotide metabolism.synthesis	1	0.2518773453715286
23.1.1.5	nucleotide metabolism.synthesis.pyrimidine.orotate phosphoribosyltransferase	1	0.2518773453715286
34.19	transport.Major Intrinsic Proteins	4	0.2654926894251376
8.3	TCA / org transformation.carbonic anhydrases	5	0.268357314128695
21	redox	9	0.26969094749176636
2.2.1.3	major CHO metabolism.degradation.sucrose.invertases	2	0.27338206357988
2.2.1.3.3	major CHO metabolism.degradation.sucrose.invertases.vacuolar	2	0.27338206357988
35.1.26	not assigned.no ontology.DC1 domain containing protein	1	0.2746552107157738
27.3.19	RNA.regulation of transcription.EIN3-like(EIL) transcription factor family	1	0.28056291336799755
23.3	nucleotide metabolism.salvage	2	0.2810353920370896
30.2.10	signalling.receptor kinases.leucine rich repeat X	3	0.2820004340026499
10.3	cell wall.hemicellulose synthesis	2	0.2831476667973587
10.5.1.2	cell wall.cell wall proteins.AGPs.AGP Fucosyltransferase	2	0.2831476667973587
11.9.3.3	lipid metabolism.lipid degradation.lysophospholipases.glycerophosphodiester phosphodiesterase	5	0.29231580853599554
29.4.1.51	protein.postranslational modification.kinase.receptor like cytoplasmatic kinase I	1	0.29365718719167333
16.4	secondary metabolism.N misc	5	0.29575362832024576
16.4.1	secondary metabolism.N misc.alkaloid-like	5	0.29575362832024576
26.3.2	misc.gluco-, galacto- and mannosidases.beta-galactosidase	1	0.29880090461277575
8.1	TCA / org transformation.TCA	1	0.29983682207369305
8.1.1	TCA / org transformation.TCA.pyruvate DH	1	0.29983682207369305
8.1.1.1	TCA / org transformation.TCA.pyruvate DH.E1	1	0.29983682207369305
11.1.31	lipid metabolism.FA synthesis and FA elongation.pyruvate DH	1	0.29983682207369305
30.2.1	signalling.receptor kinases.leucine rich repeat I	2	0.30486157619553383
29.2.1	protein.synthesis.ribosomal protein	2	0.30560391680508914
29.2.2	protein.synthesis.ribosome biogenesis	1	0.30610257745345437
29.2.2.1	protein.synthesis.ribosome biogenesis.export from nucleus	1	0.30610257745345437
30.2.11	signalling.receptor kinases.leucine rich repeat XI	15	0.30747897453835393
20.2.99	stress.abiotic.unspecified	5	0.30764399455162694
2.2.1.5	major CHO metabolism.degradation.sucrose.Susy	1	0.30926777280649
29.5.11.4.2	protein.degradation.ubiquitin.E3.RING	18	0.3114723756324578
21.99	redox.misc	2	0.3199360446185353
29.5.9	protein.degradation.AAA type	9	0.32344087295117196
30.6	signalling.MAP kinases	3	0.33182829303558004
26.11	misc.alcohol dehydrogenases	2	0.34024935868242157
27.3.29	RNA.regulation of transcription.TCP transcription factor family	2	0.34908694961230813
10.5.1.1	cell wall.cell wall proteins.AGPs.AGP	1	0.3512253729547131
29.5.7	protein.degradation.metalloprotease	1	0.35122537295471323
34.2	transport.sugars	12	0.35133162035677556
30.2.15	signalling.receptor kinases.thaumatin like	4	0.35248782085648
27.3.44	RNA.regulation of transcription.Chromatin Remodeling Factors	1	0.353529282431972
34.5	transport.ammonium	2	0.3551954003518185
16.2.1.10	secondary metabolism.phenylpropanoids.lignin biosynthesis.CAD	3	0.3564048169845573
34.3	transport.amino acids	12	0.3610754559233118
29.3.4.3	protein.targeting.secretory pathway.vacuole	1	0.3640147208946547
27.2	RNA.transcription	2	0.36635941870687067
26.21	misc.protease inhibitor/seed storage/lipid transfer protein (LTP) family protein	3	0.36962661033971356
17.1.3	hormone metabolism.abscisic acid.induced-regulated-responsive-activated	9	0.3754606382277245
21.2	redox.ascorbate and glutathione	6	0.380236521005606
30.2.25	signalling.receptor kinases.wall associated kinase	12	0.38036535314451664
17.6.3	hormone metabolism.gibberelin.induced-regulated-responsive-activated	2	0.396746154177291
28.2	DNA.repair	2	0.3971847189803472
29.5.11.4.5	protein.degradation.ubiquitin.E3.BTB/POZ Cullin3	2	0.40114494501301445
29.5.11.4.5.2	protein.degradation.ubiquitin.E3.BTB/POZ Cullin3.BTB/POZ	2	0.40114494501301445
11.4	lipid metabolism.TAG synthesis	3	0.4059863002475377
4	glycolysis	4	0.40615847340124966
4.1	glycolysis.cytosolic branch	4	0.40615847340124966
17.5	hormone metabolism.ethylene	20	0.4070051556429194
1.2	PS.photorespiration	1	0.40913207019086223
1.2.2	PS.photorespiration.glycolate oxydase	1	0.40913207019086223
17	hormone metabolism	83	0.4097310678872732
30.2.8	signalling.receptor kinases.leucine rich repeat VIII	11	0.4100904515261242
13.1.6.2	amino acid metabolism.synthesis.aromatic aa.phenylalanine and tyrosine	3	0.41365336575001854
16.2.1.3	secondary metabolism.phenylpropanoids.lignin biosynthesis.4CL	2	0.41406601462547543
27.3.22	RNA.regulation of transcription.HB,Homeobox transcription factor family	22	0.41631423601139106
27.1.1	RNA.processing.splicing	1	0.42316144041018605
13.2.4.1	amino acid metabolism.degradation.branched chain group.shared	4	0.4240035773274929
13.2.4	amino acid metabolism.degradation.branched chain group	4	0.4240035773274929
30.2.12	signalling.receptor kinases.leucine rich repeat XII	3	0.42549990786719705
29.5.11	protein.degradation.ubiquitin	34	0.4304012050522675
16.1	secondary metabolism.isoprenoids	7	0.4320600924824309
30.1	signalling.in sugar and nutrient physiology	1	0.4322340060961485
29.5.1	protein.degradation.subtilases	3	0.4322497289533376
16.1.4.7	secondary metabolism.isoprenoids.carotenoids.carotenoid epsilon ring hydroxylase	1	0.44472519040462366
29.5.11.3	protein.degradation.ubiquitin.E2	2	0.4467213962109251
3.2	minor CHO metabolism.trehalose	3	0.45441635848659523
27.3.25	RNA.regulation of transcription.MYB domain transcription factor family	7	0.4553696375835026
16.5.1.1.3.4	secondary metabolism.sulfur-containing.glucosinolates.synthesis.indole.cytochrome P450 monooxygenase	5	0.45855814168640063
16.2.1.2	secondary metabolism.phenylpropanoids.lignin biosynthesis.C4H	1	0.4751164322483916
29.3.4	protein.targeting.secretory pathway	3	0.4772097177671384
26.9	misc.glutathione S transferases	23	0.47961723788256316
15.2	metal handling.binding, chelation and storage	5	0.48213872796139035
30.4	signalling.phosphinositides	2	0.4827553090253323
16.8.1.12	secondary metabolism.flavonoids.anthocyanins.anthocyanidin 3-O-glucosyltransferase	1	0.4861907255392399
13.2.3.5	amino acid metabolism.degradation.aspartate family.lysine	6	0.4875915598198164
13.2.3	amino acid metabolism.degradation.aspartate family	6	0.4875915598198164
17.8	hormone metabolism.salicylic acid	5	0.4905607359697568
17.8.1	hormone metabolism.salicylic acid.synthesis-degradation	5	0.4905607359697568
30.2.99	signalling.receptor kinases.misc	6	0.49159369083004
17.3.2	hormone metabolism.brassinosteroid.signal transduction	2	0.49163261872880626
15	metal handling	6	0.49302728524210965
29.4.1.59	protein.postranslational modification.kinase.receptor like cytoplasmatic kinase IX	3	0.49735089762996454
4.1.16	glycolysis.cytosolic branch.phospho-enol-pyruvate carboxylase kinase (PPCK)	3	0.49979790192120666
4.3	glycolysis.unclear/dually targeted	3	0.49979790192120666
4.3.16	glycolysis.unclear/dually targeted.phospho-enol-pyruvate carboxylase kinase (PEPCK)	3	0.49979790192120666
31.5	cell.cell death	1	0.5030605478912917
31.5.1	cell.cell death.plants	1	0.5030605478912917
12.2	N-metabolism.ammonia metabolism	3	0.5162732188173523
12	N-metabolism	3	0.5162732188173523
12.2.2	N-metabolism.ammonia metabolism.glutamine synthetase	3	0.5162732188173523
35.1.19	not assigned.no ontology.C2 domain-containing protein	3	0.5187685809781934
30.2.8.2	signalling.receptor kinases.leucine rich repeat VIII.VIII-2	7	0.5208616830594062
30.2.8.1	signalling.receptor kinases.leucine rich repeat VIII.VIII-1	5	0.52827760714106
13.1	amino acid metabolism.synthesis	14	0.5298940261256561
17.3.1	hormone metabolism.brassinosteroid.synthesis-degradation	1	0.5333108263205932
17.3.1.1	hormone metabolism.brassinosteroid.synthesis-degradation.BRs	1	0.5333108263205932
17.3.1.1.5	hormone metabolism.brassinosteroid.synthesis-degradation.BRs.metabolic regulation	1	0.5333108263205932
16.1.4	secondary metabolism.isoprenoids.carotenoids	3	0.5359854482521853
17.3	hormone metabolism.brassinosteroid	5	0.5361257146023275
17.2.1	hormone metabolism.auxin.synthesis-degradation	1	0.5362390381580626
27.3.32	RNA.regulation of transcription.WRKY domain transcription factor family	4	0.5365793799901528
27.3.6	RNA.regulation of transcription.bHLH,Basic Helix-Loop-Helix family	19	0.5429397824414718
33	development	80	0.5430008194067875
13.1.1	amino acid metabolism.synthesis.central amino acid metabolism	4	0.5439445925752401
34.9	transport.metabolite transporters at the mitochondrial membrane	2	0.5508820949235325
9.4	mitochondrial electron transport / ATP synthesis.alternative oxidase	1	0.5554674913990523
8	TCA / org transformation	6	0.5573425814695792
34.21	transport.calcium	1	0.5659589250998821
28	DNA	13	0.5664361660985996
21.4	redox.glutaredoxins	1	0.5704841935210196
22	polyamine metabolism	1	0.571996438310135
22.1	polyamine metabolism.synthesis	1	0.571996438310135
22.1.2	polyamine metabolism.synthesis.SAM decarboxylase	1	0.571996438310135
29.5.11.4	protein.degradation.ubiquitin.E3	30	0.5869207371913566
30.2.19	signalling.receptor kinases.legume-lectin	6	0.5879836677827739
27.3.67	RNA.regulation of transcription.putative transcription regulator	5	0.5881826432899042
2	major CHO metabolism	8	0.5891687204589681
29.5	protein.degradation	86	0.5914075430101922
34.4	transport.nitrate	4	0.5960930900566197
35.2	not assigned.unknown	374	0.5992677779471577
17.7	hormone metabolism.jasmonate	10	0.6062423928112395
17.7.1	hormone metabolism.jasmonate.synthesis-degradation	10	0.6062423928112395
26.4.1	misc.beta 1,3 glucan hydrolases.glucan endo-1,3-beta-glucosidase	2	0.6079290540324198
17.8.1.1	hormone metabolism.salicylic acid.synthesis-degradation.synthesis	3	0.608952995005851
17.8.1.1.4	hormone metabolism.salicylic acid.synthesis-degradation.synthesis.SA glucosyltransferase ether bond making SAG	3	0.608952995005851
17.8.1.1.5	hormone metabolism.salicylic acid.synthesis-degradation.synthesis.SA glucosyltransferase ester and ether bond making SGE, SAG	3	0.608952995005851
20.1	stress.biotic	65	0.6093982465851873
27.3.8	RNA.regulation of transcription.C2C2(Zn) DOF zinc finger family	6	0.6142576164720047
26.13	misc.acid and other phosphatases	6	0.6161768368654379
2.2.1.4	major CHO metabolism.degradation.sucrose.hexokinase	1	0.6166577063713874
5	fermentation	5	0.6212011135891936
5.10	fermentation.aldehyde dehydrogenase	5	0.6212011135891936
18.2	Co-factor and vitamine metabolism.thiamine	1	0.6213639057730425
4.1.4	glycolysis.cytosolic branch.phosphofructokinase (PFK)	1	0.6229361001859255
17.2.3	hormone metabolism.auxin.induced-regulated-responsive-activated	5	0.6240180624466356
16.8.3.3	secondary metabolism.flavonoids.dihydroflavonols.flavonoid 3''-monooxygenase	1	0.6260856456115977
13.1.1.3	amino acid metabolism.synthesis.central amino acid metabolism.alanine	3	0.6270652988114916
13.1.1.3.11	amino acid metabolism.synthesis.central amino acid metabolism.alanine.alanine-glyoxylate aminotransferase	3	0.6270652988114916
3	minor CHO metabolism	13	0.6338158669579612
35.1.40	not assigned.no ontology.glycine rich proteins	2	0.6357217698138531
17.7.1.10	hormone metabolism.jasmonate.synthesis-degradation.jasmonate-O-methyltransferase	2	0.6435988609325558
13	amino acid metabolism	26	0.6485956364139076
11.1.15	lipid metabolism.FA synthesis and FA elongation.ACP desaturase	1	0.6515240404931375
17.1	hormone metabolism.abscisic acid	10	0.6551291831526147
27.3.24	RNA.regulation of transcription.MADS box transcription factor family	2	0.6720545475712068
11.3	lipid metabolism.Phospholipid synthesis	2	0.6732029568447309
11.3.7	lipid metabolism.Phospholipid synthesis.cyclopropane-fatty-acyl-phospholipid synthase	2	0.6732029568447309
27.3.3	RNA.regulation of transcription.AP2/EREBP, APETALA2/Ethylene-responsive element binding protein family	18	0.6762283207664538
21.6	redox.dismutases and catalases	2	0.6766527501785811
33.99	development.unspecified	65	0.6781607731908896
11.6	lipid metabolism.lipid transfer proteins etc	4	0.678710859392277
17.3.2.1	hormone metabolism.brassinosteroid.signal transduction.BRI	1	0.6806336925037328
30.5	signalling.G-proteins	1	0.6888072327145799
26.12	misc.peroxidases	9	0.6918814987095886
11.9.3	lipid metabolism.lipid degradation.lysophospholipases	10	0.708426087915092
13.1.1.2	amino acid metabolism.synthesis.central amino acid metabolism.aspartate	1	0.7102270836233064
13.1.1.2.1	amino acid metabolism.synthesis.central amino acid metabolism.aspartate.aspartate aminotransferase	1	0.7102270836233064
26.22	misc.short chain dehydrogenase/reductase (SDR)	7	0.7114746269316008
16.5.1.1.1.9	secondary metabolism.sulfur-containing.glucosinolates.synthesis.aliphatic.sulfotransferase	2	0.7185620416065959
16.5.1.1.3.3	secondary metabolism.sulfur-containing.glucosinolates.synthesis.indole.indole-3-methyl-desulfoglucosinolate sulfotransferase	2	0.7185620416065959
26.25	misc.sulfotransferase	2	0.7185620416065959
13.2.6.2	amino acid metabolism.degradation.aromatic aa.tyrosine	2	0.7268151291601259
13.2.6	amino acid metabolism.degradation.aromatic aa	2	0.7268151291601259
16.8.2	secondary metabolism.flavonoids.chalcones	2	0.7279967600887073
30.2.2	signalling.receptor kinases.leucine rich repeat II	3	0.7324241895394099
26.1	misc.misc2	6	0.7405300295966747
35.1.9	not assigned.no ontology.BTB/POZ domain-containing protein	1	0.7503677013306829
16.99	secondary metabolism.unspecified	1	0.7537452221687866
3.1.1	minor CHO metabolism.raffinose family.galactinol synthases	2	0.7625348846139932
3.1.1.1	minor CHO metabolism.raffinose family.galactinol synthases.known	2	0.7625348846139932
3.1.1.2	minor CHO metabolism.raffinose family.galactinol synthases.putative	2	0.7625348846139932
16.8.3.1	secondary metabolism.flavonoids.dihydroflavonols.dihydroflavonol 4-reductase	1	0.7639058502633287
29.4.1.56	protein.postranslational modification.kinase.receptor like cytoplasmatic kinase VI	1	0.7673018790301189
34.7	transport.phosphate	1	0.7690015751821826
34.14	transport.unspecified cations	1	0.772404292612217
13.1.4.1	amino acid metabolism.synthesis.branched chain group.common	1	0.7758113921417664
13.1.4	amino acid metabolism.synthesis.branched chain group	1	0.7758113921417664
13.1.4.1.4	amino acid metabolism.synthesis.branched chain group.common.branched-chain amino acid aminotransferase	1	0.7758113921417664
16.5.1.1.1.1	secondary metabolism.sulfur-containing.glucosinolates.synthesis.aliphatic.branched-chain amino acid aminotransferase (BCAT/MAAT)	1	0.7758113921417664
18.4.1	Co-factor and vitamine metabolism.pantothenate.branched-chain amino acid aminotransferase	1	0.7758113921417664
26.16	misc.myrosinases-lectin-jacalin	4	0.7768806695040034
34.12	transport.metal	9	0.7803792603107451
16.1.3.1	secondary metabolism.isoprenoids.tocopherol biosynthesis.hydroxyphenylpyruvate dioxygenase	1	0.782638489637152
30.2.13	signalling.receptor kinases.leucine rich repeat XIII	2	0.7866376438586605
11.1	lipid metabolism.FA synthesis and FA elongation	4	0.7901413325679165
27.3.30	RNA.regulation of transcription.Trihelix, Triple-Helix transcription factor family	10	0.7967573987069398
30.2.7	signalling.receptor kinases.leucine rich repeat VII	1	0.8049398527391949
29.6	protein.folding	10	0.8071228692113268
34.18	transport.unspecified anions	2	0.8133879811509115
31.4	cell.vesicle transport	4	0.8151126744440469
26.3.1	misc.gluco-, galacto- and mannosidases.alpha-galactosidase	1	0.8152877718584506
29.3.4.99	protein.targeting.secretory pathway.unspecified	2	0.81949930866663
13.2.2.3	amino acid metabolism.degradation.glutamate family.arginine	4	0.8272370692755704
13.2.2	amino acid metabolism.degradation.glutamate family	4	0.8272370692755704
16.1.4.6	secondary metabolism.isoprenoids.carotenoids.carotenoid beta ring hydroxylase	2	0.8280735377896495
28.1	DNA.synthesis/chromatin structure	8	0.8302042171803397
26.7	misc.oxidases - copper, flavone etc	6	0.8324827046178289
13.2	amino acid metabolism.degradation	16	0.8348579338812387
16.2.1	secondary metabolism.phenylpropanoids.lignin biosynthesis	12	0.8353342318793399
34.22	transport.cyclic nucleotide or calcium regulated channels	6	0.8520525415153561
30.2.24	signalling.receptor kinases.S-locus glycoprotein like	19	0.8569941679868109
27.3.23	RNA.regulation of transcription.HSF,Heat-shock transcription factor family	5	0.8576800175908148
27.1.3	RNA.processing.3' end processing	1	0.8622278937739952
27.1.3.13	RNA.processing.3' end processing.CFIm25	1	0.8622278937739952
26.19	misc.plastocyanin-like	1	0.8674768409066582
17.3.3	hormone metabolism.brassinosteroid.induced-regulated-responsive-activated	2	0.8799150871755641
28.99	DNA.unspecified	3	0.8819815587182986
16.5.1.1.1	secondary metabolism.sulfur-containing.glucosinolates.synthesis.aliphatic	5	0.8843515771636592
30.2.17	signalling.receptor kinases.DUF 26	30	0.8907434252609072
20.2	stress.abiotic	29	0.8933727042413548
3.8	minor CHO metabolism.galactose	2	0.9023051104753748
3.8.2	minor CHO metabolism.galactose.alpha-galactosidases	2	0.9023051104753748
16.5.1.2	secondary metabolism.sulfur-containing.glucosinolates.regulation	2	0.9035514508549438
16.5.1.2.3	secondary metabolism.sulfur-containing.glucosinolates.regulation.indole	2	0.9035514508549438
30.2.21	signalling.receptor kinases.lysine motif	1	0.9043704401085227
24.2	Biodegradation of Xenobiotics.lactoylglutathione lyase	2	0.9060448416600038
17.1.2	hormone metabolism.abscisic acid.signal transduction	5	0.9087853377894013
3.1	minor CHO metabolism.raffinose family	6	0.9123454605901917
20	stress	103	0.9188059472324627
18	Co-factor and vitamine metabolism	4	0.9201734614264927
3.2.4	minor CHO metabolism.trehalose.trehalase	2	0.927273603812667
35.1.41	not assigned.no ontology.hydroxyproline rich proteins	2	0.9285241181685474
30.10	signalling.phosphorelay	1	0.929086454635724
16.5.1.1.3	secondary metabolism.sulfur-containing.glucosinolates.synthesis.indole	8	0.9315192490746886
20.1.7	stress.biotic.PR-proteins	14	0.9348016834591919
3.1.2	minor CHO metabolism.raffinose family.raffinose synthases	4	0.9369859530380019
3.1.2.2	minor CHO metabolism.raffinose family.raffinose synthases.putative	4	0.9369859530380019
23.2.2	nucleotide metabolism.degradation.purine	1	0.9414716781316383
35.1.5	not assigned.no ontology.pentatricopeptide (PPR) repeat-containing protein	1	0.943242222217068
16.5.1.1.1.8	secondary metabolism.sulfur-containing.glucosinolates.synthesis.aliphatic.UDP-glycosyltransferase	2	0.9435431809442536
27.3.21	RNA.regulation of transcription.GRAS transcription factor family	6	0.9459632382331654
26.4	misc.beta 1,3 glucan hydrolases	4	0.9520527869869179
30.2.6	signalling.receptor kinases.leucine rich repeat VI	2	0.9560746462521033
16.5	secondary metabolism.sulfur-containing	14	0.9561903865973145
16.5.1	secondary metabolism.sulfur-containing.glucosinolates	14	0.9561903865973145
16.2.1.1	secondary metabolism.phenylpropanoids.lignin biosynthesis.PAL	2	0.9573284415366218
30.11	signalling.light	5	0.9594771994310958
29.5.11.4.3	protein.degradation.ubiquitin.E3.SCF	10	0.9656681214808016
29.5.11.4.3.2	protein.degradation.ubiquitin.E3.SCF.FBOX	10	0.9656681214808016
29.2.1.1	protein.synthesis.ribosomal protein.prokaryotic	1	0.966281639849158
29.2.1.1.1	protein.synthesis.ribosomal protein.prokaryotic.chloroplast	1	0.966281639849158
29.2.1.1.1.1	protein.synthesis.ribosomal protein.prokaryotic.chloroplast.30S subunit	1	0.966281639849158
29.2.1.1.1.1.18	protein.synthesis.ribosomal protein.prokaryotic.chloroplast.30S subunit.S18	1	0.966281639849158
34.19.3	transport.Major Intrinsic Proteins.NIP	2	0.9673623444327002
11.1.8	lipid metabolism.FA synthesis and FA elongation.acyl coa ligase	2	0.9698716900159816
13.2.3.5.1	mino acid metabolism.degradation.aspartate family.lysine.lysine decarboxylase	4	0.9706878644573059
34.99	transport.misc	14	0.9752295696895696
16.7	secondary metabolism.wax	5	0.975361811991502
13.1.6.4	amino acid metabolism.synthesis.aromatic aa.tyrosine	1	0.9804749791752334
13.1.6.4.3	amino acid metabolism.synthesis.aromatic aa.tyrosine.tyrosine transaminase	1	0.9804749791752334
16.5.1.1.4	secondary metabolism.sulfur-containing.glucosinolates.synthesis.shared	1	0.9804749791752334
16.5.1.1.4.2	secondary metabolism.sulfur-containing.glucosinolates.synthesis.shared.alkylthiohydroximate C-S lyase	1	0.9804749791752334
34.15	transport.potassium	5	0.9809240590424999
3.6	minor CHO metabolism.callose	2	0.9849331589351513
2.2	major CHO metabolism.degradation	7	0.9878999279369285
16.8.4.2	secondary metabolism.flavonoids.flavonols.flavonol 3-O-glycosyltransferase	1	0.9911242876410614
16.5.1.1	secondary metabolism.sulfur-containing.glucosinolates.synthesis	12	0.9922860539541527
29.3	protein.targeting	4	0.9928925225857657

## Sheet: WHd-L2.0 vs MHd-L2.0
Table - S4 Detailed list of Mapman annotation between WHd-L2.0 vs MHd-L2.0
bin	name	elements	p-value
16.2.1	secondary metabolism.phenylpropanoids.lignin biosynthesis	78	5.491062158433875E-18
16.2	secondary metabolism.phenylpropanoids	92	2.029459910272112E-15
16.2.1.1	secondary metabolism.phenylpropanoids.lignin biosynthesis.PAL	27	9.564609125145076E-14
35.1.5	not assigned.no ontology.pentatricopeptide (PPR) repeat-containing protein	51	9.168221737354543E-13
29.2	protein.synthesis	96	9.461986749670359E-12
30	signalling	596	1.1449836381204964E-11
16	secondary metabolism	251	4.664223474513249E-11
16.1.5	secondary metabolism.isoprenoids.terpenoids	17	2.8348560840921684E-8
27.2	RNA.transcription	38	3.0540300732795345E-8
27.3.99	RNA.regulation of transcription.unclassified	83	5.088087640103822E-7
27.3.67	RNA.regulation of transcription.putative transcription regulator	31	8.044066266421623E-7
30.3	signalling.calcium	98	1.181214349645152E-6
29.2.2.3	protein.synthesis.ribosome biogenesis.Pre-rRNA processing and modifications	21	2.1120647504258017E-6
29.2.2	protein.synthesis.ribosome biogenesis	27	2.473227354915508E-6
16.1	secondary metabolism.isoprenoids	48	4.3761636988860786E-6
27.1	RNA.processing	50	4.528710915607803E-6
30.6	signalling.MAP kinases	38	6.930581380035962E-6
27.3.32	RNA.regulation of transcription.WRKY domain transcription factor family	43	7.5797307299267155E-6
26.9	misc.glutathione S transferases	45	9.164679409590093E-6
29.2.1	protein.synthesis.ribosomal protein	49	1.033536916761335E-5
17.5.2	hormone metabolism.ethylene.signal transduction	28	2.6342764408745225E-5
17.1	hormone metabolism.abscisic acid	31	2.7192430979265683E-5
17	hormone metabolism	279	3.0597330473137806E-5
27.3.64	RNA.regulation of transcription.PHOR1	13	3.9970378376175544E-5
20.1.7	stress.biotic.PR-proteins	85	1.0252204155625222E-4
29.4	protein.postranslational modification	330	1.1077967892056787E-4
11.9.4	lipid metabolism.lipid degradation.beta-oxidation	17	1.2038899484356769E-4
16.2.1.3	secondary metabolism.phenylpropanoids.lignin biosynthesis.4CL	9	1.3820275913409955E-4
29.5	protein.degradation	288	1.4851186140107941E-4
29.5.11.4.5	protein.degradation.ubiquitin.E3.BTB/POZ Cullin3	8	1.8934673912918143E-4
29.5.11.4.5.2	protein.degradation.ubiquitin.E3.BTB/POZ Cullin3.BTB/POZ	8	1.8934673912918143E-4
12.1	N-metabolism.nitrate metabolism	8	2.1379009986838686E-4
29.2.1.1	protein.synthesis.ribosomal protein.prokaryotic	18	2.2828447566225485E-4
17.1.3	hormone metabolism.abscisic acid.induced-regulated-responsive-activated	22	2.447548399003908E-4
29.5.11	protein.degradation.ubiquitin	154	2.847327656245735E-4
27.4	RNA.RNA binding	36	2.863133118651273E-4
29	protein	827	3.7359810856996134E-4
27.3.26	RNA.regulation of transcription.MYB-related transcription factor family	14	3.9655123593053767E-4
10.6.1	cell wall.degradation.cellulases and beta -1,4-glucanases	8	4.3255586815468697E-4
35.1	not assigned.no ontology	341	5.517163371469014E-4
12.1.1	N-metabolism.nitrate metabolism.NR	5	7.233969377689113E-4
27	RNA	646	7.562164597081367E-4
30.2.25	signalling.receptor kinases.wall associated kinase	47	7.670687643266841E-4
13.1.6	amino acid metabolism.synthesis.aromatic aa	24	8.138987718415534E-4
2.2.1.3	major CHO metabolism.degradation.sucrose.invertases	22	0.0010284061832372914
30.11	signalling.light	36	0.0010728779355366562
13.1.6.1	amino acid metabolism.synthesis.aromatic aa.chorismate	6	0.0010936505883623925
27.3.20	RNA.regulation of transcription.G2-like transcription factor family, GARP	9	0.001111088166581231
26.4.1	misc.beta 1,3 glucan hydrolases.glucan endo-1,3-beta-glucosidase	39	0.0014135450290814985
30.2	signalling.receptor kinases	358	0.0016595002599486585
29.1	protein.aa activation	21	0.0016894053361204975
17.5	hormone metabolism.ethylene	63	0.0017445781871583976
26.4	misc.beta 1,3 glucan hydrolases	40	0.0021296095679428956
11.9.4.13	lipid metabolism.lipid degradation.beta-oxidation.acyl CoA reductase	7	0.0022402448959764065
13.1.6.3	amino acid metabolism.synthesis.aromatic aa.phenylalanine	9	0.0034008381517527295
13.1.6.3.1	amino acid metabolism.synthesis.aromatic aa.phenylalanine.arogenate dehydratase / prephenate dehydratase	9	0.0034008381517527295
17.2.1	hormone metabolism.auxin.synthesis-degradation	7	0.0037417365474727306
16.4.1	secondary metabolism.N misc.alkaloid-like	11	0.004206273873594898
28.1	DNA.synthesis/chromatin structure	52	0.004623243715329295
12	N-metabolism	12	0.004655086650614424
20.1.3	stress.biotic.signalling	11	0.004895310173878647
31.1	cell.organisation	66	0.005166780449906483
20.2.99	stress.abiotic.unspecified	12	0.005362666172866959
16.8.5	secondary metabolism.flavonoids.isoflavones	5	0.005811030550857632
16.8.5.1	secondary metabolism.flavonoids.isoflavones.isoflavone reductase	5	0.005811030550857632
29.4.1	protein.postranslational modification.kinase	106	0.005936539131046994
27.3.69	RNA.regulation of transcription.SET-domain transcriptional regulator family	11	0.005952734233367396
29.2.4	protein.synthesis.elongation	10	0.006320389874544752
34.10	transport.nucleotides	9	0.006407083366310283
29.6	protein.folding	28	0.0064164703432902925
29.5.11.4	protein.degradation.ubiquitin.E3	132	0.0065075591232082175
26.10	misc.cytochrome P450	89	0.006890473099256278
11.1	lipid metabolism.FA synthesis and FA elongation	24	0.007028017795267516
9.9	mitochondrial electron transport / ATP synthesis.F1-ATPase	3	0.007049961194006471
17.3.2.1	hormone metabolism.brassinosteroid.signal transduction.BRI	8	0.00719111850168064
10.3.2	cell wall.hemicellulose synthesis.glucuronoxylan	9	0.007678627541743637
28	DNA	93	0.007902306869636666
27.3.25	RNA.regulation of transcription.MYB domain transcription factor family	43	0.008025620651292984
29.2.1.2	protein.synthesis.ribosomal protein.eukaryotic	27	0.008041742687139308
30.1	signalling.in sugar and nutrient physiology	18	0.00825919939791813
16.4	secondary metabolism.N misc	12	0.008818781820361738
10.3	cell wall.hemicellulose synthesis	17	0.008885946317444157
34.19.1	transport.Major Intrinsic Proteins.PIP	8	0.00959596339413693
27.3.23	RNA.regulation of transcription.HSF,Heat-shock transcription factor family	14	0.01000943457656783
34.9	transport.metabolite transporters at the mitochondrial membrane	25	0.010044536215482857
13.1.5	amino acid metabolism.synthesis.serine-glycine-cysteine group	9	0.010242922152345457
21.6	redox.dismutases and catalases	7	0.010591765670422637
16.2.1.7	secondary metabolism.phenylpropanoids.lignin biosynthesis.CCR1	8	0.010761115599865614
29.2.2.3.3	protein.synthesis.ribosome biogenesis.Pre-rRNA processing and modifications.methylotransferases	5	0.011739997835241489
27.3.7	RNA.regulation of transcription.C2C2(Zn) CO-like, Constans-like zinc finger family	9	0.011821365741156109
29.2.1.2.2	protein.synthesis.ribosomal protein.eukaryotic.60S subunit	24	0.012101819389680912
27.1.1	RNA.processing.splicing	9	0.012666099318429769
2.2.1.3.3	major CHO metabolism.degradation.sucrose.invertases.vacuolar	8	0.012970274411360614
13.2.3.1	amino acid metabolism.degradation.aspartate family.asparagine	3	0.013796685565367462
13.2.3.1.1	amino acid metabolism.degradation.aspartate family.asparagine.L-asparaginase	3	0.013796685565367462
19.14	tetrapyrrole synthesis.protochlorophyllide reductase	3	0.013869115421523137
35.1.12	not assigned.no ontology.pumilio/Puf RNA-binding domain-containing protein	7	0.01413964002251733
29.2.1.1.1	protein.synthesis.ribosomal protein.prokaryotic.chloroplast	8	0.014679560716670093
26.13	misc.acid and other phosphatases	33	0.014991606918340354
17.8.1.1.7	hormone metabolism.salicylic acid.synthesis-degradation.synthesis.methyl-SA methylesterase	5	0.016397743442560033
17.7.2	hormone metabolism.jasmonate.signal transduction	6	0.017686571034661615
2.2.1.3.2	major CHO metabolism.degradation.sucrose.invertases.cell wall	12	0.01769978810140367
34.18	transport.unspecified anions	6	0.017739634052455395
17.6.1.13	hormone metabolism.gibberelin.synthesis-degradation.GA2 oxidase	7	0.017790230921523476
11.6	lipid metabolism.lipid transfer proteins etc	8	0.018221605352843895
31.1.1.2	cell.organisation.cytoskeleton.mikrotubuli	8	0.018316048771574334
26.19	misc.plastocyanin-like	11	0.01835227546102367
16.8.3.3	secondary metabolism.flavonoids.dihydroflavonols.flavonoid 3''-monooxygenase	9	0.01889253322293977
13.1.6.1.5	amino acid metabolism.synthesis.aromatic aa.chorismate.shikimate kinase	3	0.019084699372874672
21.4	redox.glutaredoxins	14	0.019203116678533583
17.6.1.11	hormone metabolism.gibberelin.synthesis-degradation.GA20 oxidase	6	0.019915007121535266
16.5.1.1.3.4	secondary metabolism.sulfur-containing.glucosinolates.synthesis.indole.cytochrome P450 monooxygenase	5	0.02010424985984849
11.9.1	lipid metabolism.lipid degradation.palmitoyl[protein] hydrolase	3	0.021820772366781746
29.2.2.3.5	protein.synthesis.ribosome biogenesis.Pre-rRNA processing and modifications.DExD-box helicases	8	0.02216992630166814
13.2.7	amino acid metabolism.degradation.histidine	2	0.022412555770300324
29.2.1.1.3	protein.synthesis.ribosomal protein.prokaryotic.unknown organellar	8	0.022678111915965582
29.2.1.1.3.2	protein.synthesis.ribosomal protein.prokaryotic.unknown organellar.50S subunit	8	0.022678111915965582
11.1.9	lipid metabolism.FA synthesis and FA elongation.long chain fatty acid CoA ligase	3	0.022905688187462525
29.2.2.3.4	protein.synthesis.ribosome biogenesis.Pre-rRNA processing and modifications.WD-repeat proteins	3	0.02301860008667367
13.1.6.1.1	amino acid metabolism.synthesis.aromatic aa.chorismate.3-deoxy-D-arabino-heptulosonate 7-phosphate synthase	3	0.02303746565986909
11.2	lipid metabolism.FA desaturation	8	0.024875118009098616
10.1.4	cell wall.precursor synthesis.UDP-Glc dehydrogenase (UGD)	3	0.025462743193883978
13.2.3	amino acid metabolism.degradation.aspartate family	13	0.026105488595912975
11.10	lipid metabolism.glycolipid synthesis	4	0.026561773326327427
29.2.2.3.1	protein.synthesis.ribosome biogenesis.Pre-rRNA processing and modifications.snoRNPs	4	0.026943163892113375
30.2.20	signalling.receptor kinases.wheat LRK10 like	13	0.02753875421623201
10	cell wall	122	0.027886944876746488
9.4	mitochondrial electron transport / ATP synthesis.alternative oxidase	5	0.028856983570324703
16.2.1.4	secondary metabolism.phenylpropanoids.lignin biosynthesis.HCT	14	0.028973970825791937
13.1.3	amino acid metabolism.synthesis.aspartate family	24	0.02907540557932009
29.5.11.4.3	protein.degradation.ubiquitin.E3.SCF	43	0.029464835040803328
30.2.19	signalling.receptor kinases.legume-lectin	37	0.029691598078626345
30.2.5	signalling.receptor kinases.leucine rich repeat V	4	0.029737437994746152
17.1.1.1.10	hormone metabolism.abscisic acid.synthesis-degradation.synthesis.9-cis-epoxycarotenoid dioxygenase	5	0.031247413598239376
13.1.5.3	amino acid metabolism.synthesis.serine-glycine-cysteine group.cysteine	6	0.03177978955714322
13.1.5.3.1	amino acid metabolism.synthesis.serine-glycine-cysteine group.cysteine.OASTL	6	0.03177978955714322
34.19.99	transport.Major Intrinsic Proteins.unspecified	5	0.032016302960598424
16.2.1.2	secondary metabolism.phenylpropanoids.lignin biosynthesis.C4H	4	0.032140218392475016
34.19.2	transport.Major Intrinsic Proteins.TIP	3	0.032780375483761004
29.3.2	protein.targeting.mitochondria	4	0.03340276064036485
13.1.3.5	amino acid metabolism.synthesis.aspartate family.lysine	6	0.033880864497406904
29.1.4	protein.aa activation.leucine-tRNA ligase	6	0.034067428709560144
16.5.1.1.1.8	secondary metabolism.sulfur-containing.glucosinolates.synthesis.aliphatic.UDP-glycosyltransferase	2	0.03446206297116694
16.7	secondary metabolism.wax	10	0.035633632154041806
29.5.3	protein.degradation.cysteine protease	11	0.03568074478766059
3.4.4	minor CHO metabolism.myo-inositol.myo inositol oxygenases	3	0.036702374078896094
17.7	hormone metabolism.jasmonate	36	0.038173359944159706
11.9.3.5	lipid metabolism.lipid degradation.lysophospholipases.phosphoinositide phospholipase C	2	0.038906948865143794
27.3.15	RNA.regulation of transcription.CCAAT box binding factor family, HAP3	3	0.03894202464553764
31.1.1	cell.organisation.cytoskeleton	15	0.03990354863077239
27.1.2	RNA.processing.RNA helicase	6	0.0399582631914992
11.10.1	lipid metabolism.glycolipid synthesis.MGDG synthase	3	0.04072394029355081
17.1.1	hormone metabolism.abscisic acid.synthesis-degradation	9	0.04084135986502875
14	S-assimilation	3	0.04101722250500539
14.2	S-assimilation.APR	3	0.04101722250500539
27.3.34	RNA.regulation of transcription.Orphan family	4	0.04184808718887889
20.1.7.10.1	stress.biotic.PR-proteins.NPR.NPR1	3	0.04278264517222607
29.1.30	protein.aa activation.pseudouridylate synthase	4	0.04317491373563476
2.2.1.1	major CHO metabolism.degradation.sucrose.fructokinase	7	0.04416247763696268
18.4	Co-factor and vitamine metabolism.pantothenate	3	0.04446249661978929
13.2.1.2	amino acid metabolism.degradation.central amino acid metabolism.aspartate	3	0.04518008326861554
13.2.1	amino acid metabolism.degradation.central amino acid metabolism	3	0.04518008326861554
27.3.44	RNA.regulation of transcription.Chromatin Remodeling Factors	8	0.04525457229857155
29.2.1.1.1.2	protein.synthesis.ribosomal protein.prokaryotic.chloroplast.50S subunit	7	0.04530806335593418
27.3.49	RNA.regulation of transcription.GeBP like	2	0.04593687481809816
10.1.5	cell wall.precursor synthesis.UXS	4	0.04611276284444631
22.1.3	polyamine metabolism.synthesis.arginine decarboxylase	3	0.04643785696353905
3.1	minor CHO metabolism.raffinose family	8	0.04646354356980678
27.3.48	RNA.regulation of transcription.FHA transcription factor	2	0.04982418350481854
17.3.2	hormone metabolism.brassinosteroid.signal transduction	12	0.05109717453611034
3.1.1	minor CHO metabolism.raffinose family.galactinol synthases	5	0.051413597957563666
3.1.1.2	minor CHO metabolism.raffinose family.galactinol synthases.putative	5	0.051413597957563666
10.8.1	cell wall.pectin*esterases.PME	2	0.05189215124645399
29.3.1	protein.targeting.nucleus	9	0.05216135286577628
34.99	transport.misc	59	0.0535065537916287
21.2.1.2	redox.ascorbate and glutathione.ascorbate.GDP-L-galactose-hexose-1-phosphate guanyltransferase	3	0.05549119379687821
16.1.4	secondary metabolism.isoprenoids.carotenoids	14	0.05552681651093317
3.8.2	minor CHO metabolism.galactose.alpha-galactosidases	5	0.055705615759221505
29.5.11.4.3.3	protein.degradation.ubiquitin.E3.SCF.cullin	3	0.05601219216624265
27.3.50	RNA.regulation of transcription.General Transcription	5	0.05749769361501711
31.3	cell.cycle	10	0.05808583600938033
35.1.19	not assigned.no ontology.C2 domain-containing protein	18	0.058257916501990414
20	stress	372	0.05844266019824462
13.1.3.5.3	amino acid metabolism.synthesis.aspartate family.lysine.LL-diaminopimelic acid aminotransferase	4	0.06007836068232009
11.9.4.5	lipid metabolism.lipid degradation.beta-oxidation.acyl-CoA thioesterase	5	0.061024703953510784
13.2.3.5	amino acid metabolism.degradation.aspartate family.lysine	5	0.06157901615962637
13.2.3.5.1	mino acid metabolism.degradation.aspartate family.lysine.lysine decarboxylase	5	0.06157901615962637
29.2.1.1.2	protein.synthesis.ribosomal protein.prokaryotic.mitochondrion	3	0.0628089314812117
29.2.1.1.2.1	protein.synthesis.ribosomal protein.prokaryotic.mitochondrion.30S subunit	3	0.0628089314812117
13.1.1.1.2	amino acid metabolism.synthesis.central amino acid metabolism.GABA.GABA transaminase	4	0.06347960641867667
13.1.1	amino acid metabolism.synthesis.central amino acid metabolism	12	0.06353454889663102
26.3.2	misc.gluco-, galacto- and mannosidases.beta-galactosidase	2	0.06374812260569551
16.5.1.2	secondary metabolism.sulfur-containing.glucosinolates.regulation	2	0.06653988363928144
16.5.1.2.3	secondary metabolism.sulfur-containing.glucosinolates.regulation.indole	2	0.06653988363928144
30.2.13	signalling.receptor kinases.leucine rich repeat XIII	4	0.06772872864654622
13.2.4	amino acid metabolism.degradation.branched chain group	17	0.06804807675487545
27.3.57	RNA.regulation of transcription.JUMONJI family	5	0.06817579391488895
24.2	Biodegradation of Xenobiotics.lactoylglutathione lyase	4	0.06875452400073662
3.8	minor CHO metabolism.galactose	8	0.06924192419389197
10.4	cell wall.pectin synthesis	4	0.07050658005785748
13.1.4.1	amino acid metabolism.synthesis.branched chain group.common	2	0.07061678129774673
13.1.4.1.4	amino acid metabolism.synthesis.branched chain group.common.branched-chain amino acid aminotransferase	2	0.07061678129774673
16.5.1.1.1.1	secondary metabolism.sulfur-containing.glucosinolates.synthesis.aliphatic.branched-chain amino acid aminotransferase (BCAT/MAAT)	2	0.07061678129774673
18.4.1	Co-factor and vitamine metabolism.pantothenate.branched-chain amino acid aminotransferase	2	0.07061678129774673
20.2.1	stress.abiotic.heat	57	0.07253423779721335
17.5.1.2	hormone metabolism.ethylene.synthesis-degradation.1-aminocyclopropane-1-carboxylate oxidase	11	0.07274859354735619
34.19	transport.Major Intrinsic Proteins	17	0.07297908371857331
16.1.4.6	secondary metabolism.isoprenoids.carotenoids.carotenoid beta ring hydroxylase	4	0.0733772083664248
33.1	development.storage proteins	18	0.07433451899532771
11.2.4	lipid metabolism.FA desaturation.omega 6 desaturase	3	0.07460124582710498
23.1.1	nucleotide metabolism.synthesis.pyrimidine	6	0.07542541404277614
20.1.3.1	stress.biotic.signalling.MLO-like	5	0.07544245345763129
31.99	cell.unspecified	2	0.07577717249738924
26.28	misc.GDSL-motif lipase	36	0.07655044320436283
2.2.1.4	major CHO metabolism.degradation.sucrose.hexokinase	4	0.07674843270049947
30.2.7	signalling.receptor kinases.leucine rich repeat VII	4	0.07683882633623437
23.1	nucleotide metabolism.synthesis	15	0.07705304762157983
26.22	misc.short chain dehydrogenase/reductase (SDR)	13	0.079051085640919
1.1.1.1	PS.lightreaction.photosystem II.LHC-II	10	0.0815190541007245
27.1.3.13	RNA.processing.3' end processing.CFIm25	3	0.08180020491469213
35.1.22	not assigned.no ontology.late embryogenesis abundant domain-containing protein	1	0.0852621628581515
16.99	secondary metabolism.unspecified	2	0.08547594009361692
16.8.1	secondary metabolism.flavonoids.anthocyanins	15	0.08738910586810568
35.1.3	not assigned.no ontology.armadillo/beta-catenin repeat family protein	5	0.08846424035236522
16.8.1.12	secondary metabolism.flavonoids.anthocyanins.anthocyanidin 3-O-glucosyltransferase	6	0.08939337812377983
21.2	redox.ascorbate and glutathione	21	0.08966459224096746
27.3.30	RNA.regulation of transcription.Trihelix, Triple-Helix transcription factor family	4	0.08981040995264422
11.1.15	lipid metabolism.FA synthesis and FA elongation.ACP desaturase	1	0.09019424020586361
31.1.1.3	cell.organisation.cytoskeleton.Myosin	4	0.09053106646076059
27.3.18	RNA.regulation of transcription.E2F/DP transcription factor family	1	0.09102086113360164
12.1.2	N-metabolism.nitrate metabolism.nitrite reductase	3	0.09303406628029597
30.2.16	signalling.receptor kinases.Catharanthus roseus-like RLK1	28	0.09338963262743458
1.1.4.1	PS.lightreaction.ATP synthase.alpha subunit	1	0.09470920971588259
11.8.6	lipid metabolism.'exotics' (steroids, squalene etc).cycloartenol synthase	1	0.09486991971839542
34.5	transport.ammonium	4	0.09549100878349488
29.3	protein.targeting	50	0.09584431391675063
4.1.13	glycolysis.cytosolic branch.enolase	1	0.09589282988006431
19.99	tetrapyrrole synthesis.unspecified	5	0.09639857303191693
11.9.3.3	lipid metabolism.lipid degradation.lysophospholipases.glycerophosphodiester phosphodiesterase	12	0.0965766530645985
29.2.3	protein.synthesis.initiation	7	0.09887791997837958
13.1.4	amino acid metabolism.synthesis.branched chain group	3	0.1011666695804665
27.1.19	RNA.processing.ribonucleases	8	0.10123938990200032
11.9.2	lipid metabolism.lipid degradation.lipases	24	0.10198142105573045
29.2.1.2.2.1730	protein.synthesis.ribosomal protein.eukaryotic.60S subunit.L7/L30/S12	1	0.10301600125604282
30.2.26	signalling.receptor kinases.crinkly like	8	0.10353684500866397
31.1.1.3.11	cell.organisation.cytoskeleton.Myosin.Class XI	2	0.10504907834802868
10.1	cell wall.precursor synthesis	23	0.10518903941263878
11.3.2	lipid metabolism.Phospholipid synthesis.choline kinase	4	0.10576981578893505
30.11.1	signalling.light.COP9 signalosome	6	0.10613723500567973
17.7.1.3	hormone metabolism.jasmonate.synthesis-degradation.allene oxidase synthase	5	0.10614530235710792
27.3.71	RNA.regulation of transcription.SNF7	1	0.10626187160408285
20.1.1	stress.biotic.respiratory burst	12	0.10801610313587175
29.2.1.1.1.1	protein.synthesis.ribosomal protein.prokaryotic.chloroplast.30S subunit	1	0.1086296040906829
29.2.1.1.1.1.7	protein.synthesis.ribosomal protein.prokaryotic.chloroplast.30S subunit.S7	1	0.1086296040906829
11.1.10	lipid metabolism.FA synthesis and FA elongation.beta ketoacyl CoA synthase	5	0.11094997785465877
1.2.6	PS.photorespiration.hydroxypyruvate reductase	1	0.11103888351366606
13.1.3.6.1.4	amino acid metabolism.synthesis.aspartate family.misc.homoserine.homoserine kinase	1	0.11140388612984653
29.2.1.99.2	protein.synthesis.ribosomal protein.unknown.large subunit	3	0.11217070357502257
29.2.1.99.2.18	protein.synthesis.ribosomal protein.unknown.large subunit.L18	3	0.11217070357502257
17.3.1.1.5	hormone metabolism.brassinosteroid.synthesis-degradation.BRs.metabolic regulation	6	0.1128597572872343
30.5	signalling.G-proteins	36	0.11332400737050774
20.1	stress.biotic	227	0.11576109028275283
29.5.11.4.3.2	protein.degradation.ubiquitin.E3.SCF.FBOX	39	0.1159523928660049
17.1.1.1	hormone metabolism.abscisic acid.synthesis-degradation.synthesis	7	0.11858632757643614
26.14	misc.oxygenases	3	0.11860607171227726
35.1.42	not assigned.no ontology.proline rich family	1	0.11864836114902368
19.2	tetrapyrrole synthesis.glu-tRNA reductase	3	0.11897602488051183
3.6	minor CHO metabolism.callose	9	0.11922982359125123
13.1.1.3	amino acid metabolism.synthesis.central amino acid metabolism.alanine	3	0.12083937495252162
13.1.1.3.11	amino acid metabolism.synthesis.central amino acid metabolism.alanine.alanine-glyoxylate aminotransferase	3	0.12083937495252162
29.2.1.1.1.2.11	protein.synthesis.ribosomal protein.prokaryotic.chloroplast.50S subunit.L11	1	0.12090525211609116
10.6.2	cell wall.degradation.mannan-xylose-arabinose-fucose	17	0.1220269444387918
16.5.1.1	secondary metabolism.sulfur-containing.glucosinolates.synthesis	18	0.12254004555871134
34.23	transport.hormones	2	0.12450638273286407
34.23.1	transport.hormones.auxin	2	0.12450638273286407
21.2.1	redox.ascorbate and glutathione.ascorbate	6	0.12500414795166112
16.2.1.5	secondary metabolism.phenylpropanoids.lignin biosynthesis.C3H	1	0.12518559265757503
29.4.1.57	protein.postranslational modification.kinase.receptor like cytoplasmatic kinase VII	48	0.12612068212061525
34.30	transport.H+ transporting pyrophosphatase	3	0.1272678625117405
30.2.15	signalling.receptor kinases.thaumatin like	11	0.12861450728108617
26.30	misc. other Ferredoxins and Rieske domain	1	0.13033907022910488
28.99	DNA.unspecified	28	0.13216737005943746
34.19.3	transport.Major Intrinsic Proteins.NIP	6	0.13761516581445293
10.5.3	cell wall.cell wall proteins.LRR	2	0.13831994816483045
16.8.4	secondary metabolism.flavonoids.flavonols	29	0.13847154459176636
29.2.2.2	protein.synthesis.ribosome biogenesis.Assembly factors	2	0.14068117035095207
26.3.4	misc.gluco-, galacto- and mannosidases.endoglucanase	3	0.14159692170805235
8.1.7	TCA / org transformation.TCA.succinate dehydrogenase	1	0.14172510966061647
29.2.1.1.1.2.10	protein.synthesis.ribosomal protein.prokaryotic.chloroplast.50S subunit.L10	1	0.14246134355025286
11.1.1	lipid metabolism.FA synthesis and FA elongation.Acetyl CoA Carboxylation	2	0.1433875648798113
11.1.1.1	lipid metabolism.FA synthesis and FA elongation.Acetyl CoA Carboxylation.homomeric Enzyme	2	0.1433875648798113
29.2.1.99.99	protein.synthesis.ribosomal protein.unknown.unknown	1	0.14468766666757574
16.8.4.2	secondary metabolism.flavonoids.flavonols.flavonol 3-O-glycosyltransferase	2	0.1452844968041983
11.2.3	lipid metabolism.FA desaturation.omega 3 desaturase	5	0.1454745977339226
1.1.5	PS.lightreaction.other electron carrier (ox/red)	6	0.1491775247770865
1.1.5.2	PS.lightreaction.other electron carrier (ox/red).ferredoxin	6	0.1491775247770865
29.7.5	protein.glycosylation.alpha-1,3-mannosyl-glycoprotein-beta-1,2-N-acetylglucosaminyltransferase(GnTI)	2	0.14967697168554528
27.3.3	RNA.regulation of transcription.AP2/EREBP, APETALA2/Ethylene-responsive element binding protein family	14	0.14969296841136748
24	Biodegradation of Xenobiotics	18	0.1500705452576168
3.2.2	minor CHO metabolism.trehalose.TPP	6	0.15169027870068288
5	fermentation	10	0.15196330368678335
20.1.4	stress.biotic.kinases	2	0.15240460579768655
13.2.4.3	amino acid metabolism.degradation.branched chain group.valine	4	0.15267148175074619
23.1.1.10	nucleotide metabolism.synthesis.pyrimidine.CTP synthetase	4	0.15392008757679188
34.13	transport.peptides and oligopeptides	40	0.1542176107539135
20.1.7.10	stress.biotic.PR-proteins.NPR	9	0.15585629048819158
11.3	lipid metabolism.Phospholipid synthesis	18	0.15617819988945303
29.3.4.3	protein.targeting.secretory pathway.vacuole	10	0.15692902558166924
15.3	metal handling.regulation	3	0.1572261712986694
30.4	signalling.phosphinositides	8	0.15822967803296661
31.2	cell.division	37	0.15846655427940512
13.1.5.2	amino acid metabolism.synthesis.serine-glycine-cysteine group.glycine	3	0.1587935439490582
13.1.5.2.41	amino acid metabolism.synthesis.serine-glycine-cysteine group.glycine.sarcosine oxidase	3	0.1587935439490582
26.27	misc.calcineurin-like phosphoesterase family protein	7	0.15937015137751429
16.2.1.6	secondary metabolism.phenylpropanoids.lignin biosynthesis.CCoAOMT	5	0.15972777919544778
20.2.2	stress.abiotic.cold	16	0.1598868334465276
35	not assigned	1805	0.16037684813123665
17.3.1.1.1	hormone metabolism.brassinosteroid.synthesis-degradation.BRs.DET2	3	0.16144768875204216
8.3	TCA / org transformation.carbonic anhydrases	2	0.16161704503821217
35.1.27	not assigned.no ontology.tetratricopeptide repeat (TPR)	4	0.16181902118397584
10.4.3	cell wall.pectin synthesis.rhamnogalacturonan II	1	0.1618362449006785
10.4.3.6	cell wall.pectin synthesis.rhamnogalacturonan II.Xylose Transferase with Fucose Acceptor	1	0.1618362449006785
31.1.1.1.3	cell.organisation.cytoskeleton.actin.actin binding	2	0.16253786033321022
17.7.1.4	hormone metabolism.jasmonate.synthesis-degradation.allene oxidase cyclase	3	0.1626223009723897
30.10	signalling.phosphorelay	1	0.1626507040167977
18.2.1	Co-factor and vitamine metabolism.thiamine.thiamine diphosphokinase	1	0.16330449452412846
29.2.1.1.2.1.11	protein.synthesis.ribosomal protein.prokaryotic.mitochondrion.30S subunit.S11	2	0.16427504864110576
1.2.2	PS.photorespiration.glycolate oxydase	1	0.16478276455525132
31.1.1.2.6	cell.organisation.cytoskeleton.mikrotubuli.MAP65	3	0.1653722138668765
33.2	development.late embryogenesis abundant	3	0.16584985314909328
31.4	cell.vesicle transport	25	0.16657043064341412
27.3.6	RNA.regulation of transcription.bHLH,Basic Helix-Loop-Helix family	54	0.1673695262860563
30.2.11	signalling.receptor kinases.leucine rich repeat XI	16	0.1675624192686016
27.3.54	RNA.regulation of transcription.Histone acetyltransferases	1	0.16776949741233427
34.6	transport.sulphate	8	0.1690727063120165
16.1.4.1	secondary metabolism.isoprenoids.carotenoids.phytoene synthase	4	0.16968289095317918
29.1.20	protein.aa activation.phenylalanine-tRNA ligase	3	0.17000047209382885
23.4	nucleotide metabolism.phosphotransfer and pyrophosphatases	14	0.17046515486515187
35.1.41	not assigned.no ontology.hydroxyproline rich proteins	7	0.17110749996998464
2.2.2.1.1	major CHO metabolism.degradation.starch.starch cleavage.alpha amylase	1	0.17113556987708292
13.1.6.5.3	amino acid metabolism.synthesis.aromatic aa.tryptophan.phosphoribosyanthranilate isomerase	1	0.17232556527034704
17.5.3	hormone metabolism.ethylene.induced-regulated-responsive-activated	11	0.17245757197772227
29.2.2.2.1	protein.synthesis.ribosome biogenesis.Assembly factors.DExD-box helicases	1	0.17784445455815612
8.1	TCA / org transformation.TCA	4	0.17817917246755566
26.11.1	misc.alcohol dehydrogenases.cinnamyl alcohol dehydrogenase	2	0.17843165023288643
27.3.62	RNA.regulation of transcription.Nucleosome/chromatin assembly factor group	1	0.1787185361736796
3.2	minor CHO metabolism.trehalose	8	0.1798405860613646
27.3.12	RNA.regulation of transcription.C3H zinc finger family	7	0.1832779825897486
4.1.12	glycolysis.cytosolic branch.phosphoglycerate mutase	3	0.18426041593626782
26.3.5	misc.gluco-, galacto- and mannosidases.glycosyl hydrolase family 5	2	0.18879100961170736
26.3	misc.gluco-, galacto- and mannosidases	19	0.19162398410742915
17.7.1.5	hormone metabolism.jasmonate.synthesis-degradation.12-Oxo-PDA-reductase	4	0.19294412495488533
34.14	transport.unspecified cations	12	0.1949381294019612
29.2.99	protein.synthesis.misc	2	0.19558625592687062
5.10	fermentation.aldehyde dehydrogenase	7	0.19643318161665047
27.3.46	RNA.regulation of transcription.DNA methyltransferases	1	0.19668912871626154
16.5.1.1.4	secondary metabolism.sulfur-containing.glucosinolates.synthesis.shared	4	0.19752536702862145
17.3.1.2.3	hormone metabolism.brassinosteroid.synthesis-degradation.sterols.CYP51	3	0.19774768397804432
23.3	nucleotide metabolism.salvage	14	0.20215929227645768
27.3.8	RNA.regulation of transcription.C2C2(Zn) DOF zinc finger family	4	0.20377290670647757
1.3.13	PS.calvin cycle.rubisco interacting	3	0.20570779805538408
26.23	misc.rhodanese	3	0.20570779805538408
23.4.3	nucleotide metabolism.phosphotransfer and pyrophosphatases.uridylate kinase	3	0.208525466217746
29.2.1.1.2.1.29	protein.synthesis.ribosomal protein.prokaryotic.mitochondrion.30S subunit.S29	1	0.2093834820346645
34.21	transport.calcium	12	0.20968030143059344
4.3	glycolysis.unclear/dually targeted	4	0.20986723308576638
26.8	misc.nitrilases, *nitrile lyases, berberine bridge enzymes, reticuline oxidases, troponine reductases	19	0.2100532956803204
27.3.85	RNA.regulation of transcription.sigma like plant	7	0.21213860054406783
13.1.1.1	amino acid metabolism.synthesis.central amino acid metabolism.GABA	9	0.21279253684095756
12.4	N-metabolism.misc	1	0.21354441865087437
29.2.2.3.99	protein.synthesis.ribosome biogenesis.Pre-rRNA processing and modifications.misc	1	0.2153458254288536
34	transport	370	0.2156583713156689
9.7	mitochondrial electron transport / ATP synthesis.cytochrome c oxidase	2	0.21690191243927348
29.2.1.1.3.2.32	protein.synthesis.ribosomal protein.prokaryotic.unknown organellar.50S subunit.L32	1	0.21837245387529114
35.1.20	not assigned.no ontology.formin homology 2 domain-containing protein	2	0.21861929529646457
19.40	tetrapyrrole synthesis.regulation	3	0.219017856929816
20.2	stress.abiotic	138	0.21947063323219473
13.2.6.3	amino acid metabolism.degradation.aromatic aa.tryptophan	2	0.22092430409142017
11.9.4.3	lipid metabolism.lipid degradation.beta-oxidation.enoyl CoA hydratase	2	0.22092430409142017
13.1.2.2	amino acid metabolism.synthesis.glutamate family.proline	2	0.22179315867218782
13.1.2.2.1	amino acid metabolism.synthesis.glutamate family.proline.delta 1-pyrroline-5-carboxylate synthetase	2	0.22179315867218782
31.1.1.1	cell.organisation.cytoskeleton.actin	3	0.2243442794378704
26.11	misc.alcohol dehydrogenases	5	0.22505821433637818
13.2.3.4.1	amino acid metabolism.degradation.aspartate family.methionine.methionine gamma-lyase	1	0.22638442682405957
17.7.1	hormone metabolism.jasmonate.synthesis-degradation	30	0.22745845254160466
16.5.1.1.1.9	secondary metabolism.sulfur-containing.glucosinolates.synthesis.aliphatic.sulfotransferase	3	0.22770487279866608
16.5.1.1.3.3	secondary metabolism.sulfur-containing.glucosinolates.synthesis.indole.indole-3-methyl-desulfoglucosinolate sulfotransferase	3	0.22770487279866608
26.25	misc.sulfotransferase	3	0.22770487279866608
22	polyamine metabolism	7	0.22841481005825984
22.1	polyamine metabolism.synthesis	7	0.22841481005825984
4	glycolysis	18	0.2300320682150102
31	cell	146	0.2325951519706495
20.2.3	stress.abiotic.drought/salt	34	0.23662122838586683
21	redox	52	0.23696327070472956
29.4.1.54	protein.postranslational modification.kinase.receptor like cytoplasmatic kinase IV	3	0.23713103536811808
13.2.4.1	amino acid metabolism.degradation.branched chain group.shared	3	0.23787695527192776
29.2.1.2.2.99	protein.synthesis.ribosomal protein.eukaryotic.60S subunit.unknown	2	0.23831030510116102
35.1.21	not assigned.no ontology.epsin N-terminal homology (ENTH) domain-containing protein	5	0.23917459355750867
23.4.99	nucleotide metabolism.phosphotransfer and pyrophosphatases.misc	9	0.23932715573622543
17.6.1.4	hormone metabolism.gibberelin.synthesis-degradation.ent-kaurenoic acid hydroxylase/oxygenase	1	0.23976598892288226
29.3.5	protein.targeting.peroxisomes	2	0.24076095395384556
11.9.3.4	lipid metabolism.lipid degradation.lysophospholipases.phospholipase A2	1	0.24325152513080806
20.2.4	stress.abiotic.touch/wounding	5	0.24326419913468023
16.8.4.1	secondary metabolism.flavonoids.flavonols.flavonol synthase (FLS)	1	0.24588894116418158
13.1	amino acid metabolism.synthesis	75	0.2469695532768219
1.3.6	PS.calvin cycle.aldolase	5	0.24720451810704472
1.1	PS.lightreaction	54	0.24727909748393814
13.1.3.6.1	amino acid metabolism.synthesis.aspartate family.misc.homoserine	3	0.24759689084140968
13.1.3.6	amino acid metabolism.synthesis.aspartate family.misc	3	0.24759689084140968
23.3.1	nucleotide metabolism.salvage.phosphoribosyltransferases	3	0.2501664110527668
23.3.1.1	nucleotide metabolism.salvage.phosphoribosyltransferases.aprt	3	0.2501664110527668
23.2.2	nucleotide metabolism.degradation.purine	4	0.25044127349517376
2.2.1	major CHO metabolism.degradation.sucrose	34	0.2518904219726304
9.3	mitochondrial electron transport / ATP synthesis.electron transfer flavoprotein	2	0.25216711154128335
19.30	tetrapyrrole synthesis.uroporphyrin-III C-methyltransferase	3	0.253794937493844
17.5.1.1	hormone metabolism.ethylene.synthesis-degradation.1-aminocyclopropane-1-carboxylate synthase	1	0.2539212473440192
29.5.11.4.3.1	protein.degradation.ubiquitin.E3.SCF.SKP	1	0.25732136248317894
27.1.3	RNA.processing.3' end processing	5	0.25898572659672675
27.1.20	RNA.processing.degradation dicer	3	0.265033884506112
17.3.1	hormone metabolism.brassinosteroid.synthesis-degradation	18	0.26779531418146196
29.2.1.1.3.2.33	protein.synthesis.ribosomal protein.prokaryotic.unknown organellar.50S subunit.L33	1	0.2686479916414306
27.1.21	RNA.processing.siRNA methyltransferase	1	0.27076505385273575
16.1.4.21	secondary metabolism.isoprenoids.carotenoids.violaxanthin de-epoxidase	3	0.27084820181962316
1.3.1	PS.calvin cycle.rubisco large subunit	1	0.27147327542655875
16.5.1.1.3	secondary metabolism.sulfur-containing.glucosinolates.synthesis.indole	8	0.2717509158846487
17.6.1.2	hormone metabolism.gibberelin.synthesis-degradation.ent-kaurene synthase	2	0.27256215066258205
23	nucleotide metabolism	57	0.2737137601332629
10.1.3	cell wall.precursor synthesis.AXS	1	0.2738431721470522
29.4.1.58	protein.postranslational modification.kinase.receptor like cytoplasmatic kinase VIII	6	0.27504483029824295
13.2	amino acid metabolism.degradation	40	0.27526280574288886
16.5.1.1.4.1	secondary metabolism.sulfur-containing.glucosinolates.synthesis.shared.CYP83B1 phenylacetaldoxime monooxygenase	2	0.27626532333531284
10.1.6	cell wall.precursor synthesis.GAE	1	0.27790436375558314
4.1.16	glycolysis.cytosolic branch.phospho-enol-pyruvate carboxylase kinase (PPCK)	2	0.27846961552064237
4.3.16	glycolysis.unclear/dually targeted.phospho-enol-pyruvate carboxylase kinase (PEPCK)	2	0.27846961552064237
17.8.1.1.4	hormone metabolism.salicylic acid.synthesis-degradation.synthesis.SA glucosyltransferase ether bond making SAG	6	0.2829095704944211
17.8.1.1.5	hormone metabolism.salicylic acid.synthesis-degradation.synthesis.SA glucosyltransferase ester and ether bond making SGE, SAG	6	0.2829095704944211
29.2.1.1.1.2.29	protein.synthesis.ribosomal protein.prokaryotic.chloroplast.50S subunit.L29	1	0.2832206174079339
17.2.2	hormone metabolism.auxin.signal transduction	11	0.284331599815673
10.1.10	cell wall.precursor synthesis.RHM	3	0.2849879113204863
20.1.5	stress.biotic.regulation of transcription	1	0.28712998721640565
23.1.1.5	nucleotide metabolism.synthesis.pyrimidine.orotate phosphoribosyltransferase	2	0.2881016150228599
16.5.1.1.1.7	secondary metabolism.sulfur-containing.glucosinolates.synthesis.aliphatic.CYP83A1 phenylacetaldoxime monooxygenase	1	0.28959175473708565
27.3.41	RNA.regulation of transcription.B3 transcription factor family	1	0.2905804299189325
23.1.2	nucleotide metabolism.synthesis.purine	5	0.29061914393435995
17.6	hormone metabolism.gibberelin	22	0.2928016218376552
30.8	signalling.misc	1	0.29530762334784777
26.6	misc.O-methyl transferases	15	0.29693341576348814
30.2.3	signalling.receptor kinases.leucine rich repeat III	7	0.2999405864030602
2.2.2.6	major CHO metabolism.degradation.starch.transporter	3	0.30034847459148306
22.1.6	polyamine metabolism.synthesis.spermidine synthase	1	0.3018594453597778
29.5.11.3	protein.degradation.ubiquitin.E2	3	0.3023983508250785
11.8.4	lipid metabolism.'exotics' (steroids, squalene etc).3-beta hydroxysteroid dehydrogenase/isomerase	2	0.3036866994507792
16.2.1.10	secondary metabolism.phenylpropanoids.lignin biosynthesis.CAD	6	0.3037530227394535
34.8	transport.metabolite transporters at the envelope membrane	11	0.30524731721535725
27.3.5	RNA.regulation of transcription.ARR	2	0.3053116258855444
27.1.5	RNA.processing.base modifications	2	0.3067608382435134
21.2.2	redox.ascorbate and glutathione.glutathione	6	0.3083564653265516
23.3.3	nucleotide metabolism.salvage.NUDIX hydrolases	5	0.30881139609907615
1.1.4	PS.lightreaction.ATP synthase	2	0.30949037465234785
8.1.1.2	TCA / org transformation.TCA.pyruvate DH.E2	2	0.3098555215421157
11.1.31	lipid metabolism.FA synthesis and FA elongation.pyruvate DH	2	0.3098555215421157
13.1.6.5.5	amino acid metabolism.synthesis.aromatic aa.tryptophan.tryptophan synthase	2	0.3098555215421157
13.1.3.5.1	amino acid metabolism.synthesis.aspartate family.lysine.dihydrodipicolinate synthase	2	0.3102209528558266
30.2.18	signalling.receptor kinases.extensin	1	0.3105721366720295
29.5.11.1	protein.degradation.ubiquitin.ubiquitin	7	0.31087090942814255
10.8.2	cell wall.pectin*esterases.acetyl esterase	3	0.31158802276359165
29.2.1.1.3.2.35	protein.synthesis.ribosomal protein.prokaryotic.unknown organellar.50S subunit.L35	1	0.31342613647336015
29.5.2	protein.degradation.autophagy	2	0.3146283157436016
16.8.2	secondary metabolism.flavonoids.chalcones	6	0.315561184035968
8	TCA / org transformation	10	0.31748780261112275
16.2.1.8	secondary metabolism.phenylpropanoids.lignin biosynthesis.F5H	3	0.3249443633988247
29.5.7	protein.degradation.metalloprotease	8	0.32720569340017347
4.1	glycolysis.cytosolic branch	15	0.328275653823349
1	PS	81	0.33117153770350766
16.1.1	secondary metabolism.isoprenoids.non-mevalonate pathway	3	0.3334785224746786
16.1.1.1	secondary metabolism.isoprenoids.non-mevalonate pathway.DXS	3	0.3334785224746786
29.2.1.2.2.32	protein.synthesis.ribosomal protein.eukaryotic.60S subunit.L32	3	0.3341047800917014
29.2.1.2.2.13	protein.synthesis.ribosomal protein.eukaryotic.60S subunit.L13	2	0.3342002189160269
34.4	transport.nitrate	8	0.33541430906209424
3.4.1	minor CHO metabolism.myo-inositol.poly-phosphatases	4	0.33730987240625043
17.3.1.2.8	hormone metabolism.brassinosteroid.synthesis-degradation.sterols.DWF1	1	0.3382430595189203
23.2	nucleotide metabolism.degradation	18	0.34015997323843106
27.3.11	RNA.regulation of transcription.C2H2 zinc finger family	14	0.341612479790277
29.2.1.1.1.2.19	protein.synthesis.ribosomal protein.prokaryotic.chloroplast.50S subunit.L19	1	0.3437405777688458
29.2.1.1.3.2.19	protein.synthesis.ribosomal protein.prokaryotic.unknown organellar.50S subunit.L19	1	0.3437405777688458
9.2	mitochondrial electron transport / ATP synthesis.NADH-DH	4	0.3465362410801903
9.2.1	mitochondrial electron transport / ATP synthesis.NADH-DH.type II	4	0.3465362410801903
9.2.1.2	mitochondrial electron transport / ATP synthesis.NADH-DH.type II.external	4	0.3465362410801903
11.9.4.14	lipid metabolism.lipid degradation.beta-oxidation.enoyl isomerase	1	0.34929482063320805
17.6.1	hormone metabolism.gibberelin.synthesis-degradation	20	0.3532880606531979
10.6	cell wall.degradation	35	0.35432736630719297
18.7	Co-factor and vitamine metabolism.iron-sulphur clusters	1	0.35518774399248954
18.4.4	Co-factor and vitamine metabolism.pantothenate.pantoate beta-alanine ligase (PANC, pantothenate synthetase)	1	0.355611054408022
21.3	redox.heme	2	0.3569364906763523
30.2.12	signalling.receptor kinases.leucine rich repeat XII	32	0.35780984155238227
11.9.3	lipid metabolism.lipid degradation.lysophospholipases	30	0.3618958885555421
3.5.1	minor CHO metabolism.others.Xylose isomerase	3	0.36339975794443036
16.5.1.1.1	secondary metabolism.sulfur-containing.glucosinolates.synthesis.aliphatic	10	0.36468134030969557
30.4.4	signalling.phosphinositides.phosphoinositide phospholipase C	4	0.3664722141784185
13.1.3.4.13	amino acid metabolism.synthesis.aspartate family.methionine.methionine S-methyltransferase	2	0.3690701127145506
30.4.1	signalling.phosphinositides.phosphatidylinositol-4-phosphate 5-kinase	3	0.3710510991263123
29.3.3	protein.targeting.chloroplast	8	0.37109736817163075
11.10.4	lipid metabolism.glycolipid synthesis.sulfolipid synthase	1	0.37294922895776017
18.6	Co-factor and vitamine metabolism.biotin	1	0.3744051882151591
18.6.2	Co-factor and vitamine metabolism.biotin.Diaminopelargonic acid aminotransferase and dethiobiotin synthetase	1	0.3744051882151591
16.8.1.21	secondary metabolism.flavonoids.anthocyanins.anthocyanin 5-aromatic acyltransferase	3	0.37660122691632325
16.5	secondary metabolism.sulfur-containing	20	0.37660880637345273
16.5.1	secondary metabolism.sulfur-containing.glucosinolates	20	0.37660880637345273
27.3.80	RNA.regulation of transcription.zf-HD	3	0.37829314394665436
29.4.1.52	protein.postranslational modification.kinase.receptor like cytoplasmatic kinase II	5	0.3821688252066916
13.1.3.4.12	amino acid metabolism.synthesis.aspartate family.methionine.homocysteine S-methyltransferase	4	0.38577037567244066
30.99	signalling.unspecified	5	0.3909470922052361
29.2.1.2.1.20	protein.synthesis.ribosomal protein.eukaryotic.40S subunit.S20	2	0.39197191705391177
10.7	cell wall.modification	13	0.3949045869445578
29.2.1.2.1	protein.synthesis.ribosomal protein.eukaryotic.40S subunit	3	0.3949466355324085
17.3.1.2	hormone metabolism.brassinosteroid.synthesis-degradation.sterols	8	0.39509813349739487
11.8.8	lipid metabolism.'exotics' (steroids, squalene etc).squalene synthase	1	0.39515601508466225
29.5.11.2	protein.degradation.ubiquitin.E1	1	0.39515601508466225
29.3.4	protein.targeting.secretory pathway	25	0.3966221826462027
4.1.15	glycolysis.cytosolic branch.phospho-enol-pyruvate carboxylase (PEPC)	5	0.40011830192787196
17.3.1.1.4	hormone metabolism.brassinosteroid.synthesis-degradation.BRs.BR6OX	1	0.4042580197324934
17.3.1.1.99	hormone metabolism.brassinosteroid.synthesis-degradation.BRs.other	1	0.4042580197324934
13.2.4.4	amino acid metabolism.degradation.branched chain group.leucine	10	0.4087910157456214
17.8.1.1	hormone metabolism.salicylic acid.synthesis-degradation.synthesis	11	0.4091268956846336
16.8.3	secondary metabolism.flavonoids.dihydroflavonols	31	0.41174359248327785
30.2.21	signalling.receptor kinases.lysine motif	5	0.41286859720513075
34.22	transport.cyclic nucleotide or calcium regulated channels	2	0.41505682579261927
29.2.5	protein.synthesis.release	3	0.4175885059304798
29.1.14	protein.aa activation.glycine-tRNA ligase	1	0.42471887170570954
2.2	major CHO metabolism.degradation	44	0.4286084443547561
11.1.6	lipid metabolism.FA synthesis and FA elongation.enoyl ACP reductase	1	0.42945208205806273
7.1.2	OPP.oxidative PP.6-phosphogluconolactonase	2	0.42946438368530115
26.24	misc.GCN5-related N-acetyltransferase	6	0.43071164796669414
35.1.2	not assigned.no ontology.agenet domain-containing protein	1	0.4329424998943119
16.1.2.3	secondary metabolism.isoprenoids.mevalonate pathway.HMG-CoA reductase	3	0.4339568528870922
29.2.1.1.1.2.34	protein.synthesis.ribosomal protein.prokaryotic.chloroplast.50S subunit.L34	1	0.43868935940622894
29.2.1.2.2.34	protein.synthesis.ribosomal protein.eukaryotic.60S subunit.L34	1	0.43868935940622894
1.3.3	PS.calvin cycle.phosphoglycerate kinase	1	0.4393305942091299
4.1.11	glycolysis.cytosolic branch.3-phosphoglycerate kinase (PGK)	1	0.4393305942091299
31.2.5	cell.division.plastid	2	0.4414242550737797
29.2.1.2.2.40	protein.synthesis.ribosomal protein.eukaryotic.60S subunit.L40	1	0.4441569788283708
1.1.1	PS.lightreaction.photosystem II	27	0.445211485121358
8.2	TCA / org transformation.other organic acid transformations	4	0.44939432810845664
8.2.10	TCA / org transformation.other organic acid transformatons.malic	4	0.44939432810845664
29.4.1.56	protein.postranslational modification.kinase.receptor like cytoplasmatic kinase VI	1	0.45031362793373014
4.2	glycolysis.plastid branch	3	0.4516302152581981
4.2.2	glycolysis.plastid branch.phosphoglucomutase (PGM)	3	0.4516302152581981
28.1.3.2.2	DNA.synthesis/chromatin structure.histone.core.H2B	2	0.4533417042883443
23.1.2.8	nucleotide metabolism.synthesis.purine.SAICAR lyase	1	0.4545537787577505
13.1.2	amino acid metabolism.synthesis.glutamate family	3	0.4561586335051343
27.3.37	RNA.regulation of transcription.AS2,Lateral Organ Boundaries Gene Family	4	0.4588752429308461
10.2.1	cell wall.cellulose synthesis.cellulose synthase	7	0.45959007111589806
5.2	fermentation.PDC	1	0.4604617271159699
29.2.2.2.99	protein.synthesis.ribosome biogenesis.Assembly factors.misc	1	0.4617804128962337
3.1.2	minor CHO metabolism.raffinose family.raffinose synthases	3	0.4618548945507693
3.1.2.1	minor CHO metabolism.raffinose family.raffinose synthases.known	3	0.4618548945507693
10.1.20	cell wall.precursor synthesis.phosphomannose isomerase	1	0.46277080947753185
13.1.6.4	amino acid metabolism.synthesis.aromatic aa.tyrosine	2	0.4633321807541105
13.2.6.2	amino acid metabolism.degradation.aromatic aa.tyrosine	2	0.4633321807541105
13.1.6.4.3	amino acid metabolism.synthesis.aromatic aa.tyrosine.tyrosine transaminase	2	0.4633321807541105
16.5.1.1.4.2	secondary metabolism.sulfur-containing.glucosinolates.synthesis.shared.alkylthiohydroximate C-S lyase	2	0.4633321807541105
26.3.3	misc.gluco-, galacto- and mannosidases.alpha-mannosidase	1	0.46442409972673526
29.2.1.1.3.2.510	protein.synthesis.ribosomal protein.prokaryotic.unknown organellar.50S subunit.L10A	1	0.4654176494656521
29.2.1.2.2.510	protein.synthesis.ribosomal protein.eukaryotic.60S subunit.L10A	1	0.4654176494656521
17.3.1.1	hormone metabolism.brassinosteroid.synthesis-degradation.BRs	10	0.4684123523249528
29.2.1.2.2.12	protein.synthesis.ribosomal protein.eukaryotic.60S subunit.L12	1	0.4704030763538012
13.1.3.4.11	amino acid metabolism.synthesis.aspartate family.methionine.S-adenosylmethionine synthetase	3	0.47162905812574557
34.3	transport.amino acids	47	0.4720092611164457
26.7	misc.oxidases - copper, flavone etc	53	0.4726329562497946
29.2.2.1	protein.synthesis.ribosome biogenesis.export from nucleus	3	0.473365672083375
29.1.5	protein.aa activation.isoleucine-tRNA ligase	1	0.4734084299874668
34.1.2	transport.p- and v-ATPases.H+-exporting ATPase	1	0.4754178518240444
30.2.9	signalling.receptor kinases.leucine rich repeat IX	5	0.4756221433222828
30.2.10	signalling.receptor kinases.leucine rich repeat X	18	0.4760512069072957
5.3	fermentation.ADH	1	0.4764243146850724
26.1	misc.misc2	15	0.4789517818149007
11.3.5	lipid metabolism.Phospholipid synthesis.diacylglycerol kinase	4	0.479179072814508
8.1.1	TCA / org transformation.TCA.pyruvate DH	3	0.4801524909830024
29.5.11.20	protein.degradation.ubiquitin.proteasom	1	0.48485673180116207
11.1.8	lipid metabolism.FA synthesis and FA elongation.acyl coa ligase	7	0.48870311035377156
4.1.10	glycolysis.cytosolic branch.aldolase	2	0.49064431179761064
4.3.10	glycolysis.unclear/dually targeted.aldolase	2	0.49064431179761064
31.3.1	cell.cycle.peptidylprolyl isomerase	4	0.4908759743717679
29.5.11.4.2	protein.degradation.ubiquitin.E3.RING	81	0.4910993341981196
30.2.8.1	signalling.receptor kinases.leucine rich repeat VIII.VIII-1	19	0.49126586066744776
13.1.3.4	amino acid metabolism.synthesis.aspartate family.methionine	10	0.4948561264212932
27.3.63	RNA.regulation of transcription.PHD finger transcription factor	2	0.4969370292601003
26.17	misc.dynamin	2	0.49766586953827885
29.2.1.2.2.80	protein.synthesis.ribosomal protein.eukaryotic.60S subunit.P0	2	0.5008307421147884
27.3.4	RNA.regulation of transcription.ARF, Auxin Response Factor family	7	0.5027742998404648
27.3.29	RNA.regulation of transcription.TCP transcription factor family	4	0.5100101340660479
29.2.1.1.3.2.18	protein.synthesis.ribosomal protein.prokaryotic.unknown organellar.50S subunit.L18	1	0.5123753778222082
19.21	tetrapyrrole synthesis.heme oxygenase	2	0.5160703123883714
29.2.1.1.1.2.9	protein.synthesis.ribosomal protein.prokaryotic.chloroplast.50S subunit.L9	1	0.5225483052993631
27.3.21	RNA.regulation of transcription.GRAS transcription factor family	15	0.5229289548882361
11.9.4.2	lipid metabolism.lipid degradation.beta-oxidation.acyl CoA DH	2	0.5255281833863608
30.4.5	signalling.phosphinositides.inositol-1,3,4-trisphosphate 5/6-kinase	1	0.5260801179009035
28.1.3.1	DNA.synthesis/chromatin structure.histone.H1	1	0.5285596254536273
34.15	transport.potassium	16	0.5307400222374193
27.3.27	RNA.regulation of transcription.NAC domain transcription factor family	17	0.5325810108248741
29.2.1.2.2.141	protein.synthesis.ribosomal protein.eukaryotic.60S subunit.L4/L1	1	0.5353195813588143
17.7.1.10	hormone metabolism.jasmonate.synthesis-degradation.jasmonate-O-methyltransferase	8	0.5368401344078416
34.7	transport.phosphate	11	0.5400789281656622
2	major CHO metabolism	55	0.5422540535309418
9.8	mitochondrial electron transport / ATP synthesis.uncoupling protein	1	0.5442801593504472
34.1	transport.p- and v-ATPases	12	0.5450354385069827
11.1.12	lipid metabolism.FA synthesis and FA elongation.ACP protein	1	0.5453604179970495
18.2	Co-factor and vitamine metabolism.thiamine	4	0.5495983324744137
3.4	minor CHO metabolism.myo-inositol	8	0.5503907214937855
10.6.3	cell wall.degradation.pectate lyases and polygalacturonases	10	0.5510794841387555
21.2.1.1	redox.ascorbate and glutathione.ascorbate.GME	2	0.5518585680108039
29.2.1.2.2.18	protein.synthesis.ribosomal protein.eukaryotic.60S subunit.L18	1	0.5525892183841887
23.1.2.30	nucleotide metabolism.synthesis.purine.IMP dehydrogenase	2	0.5587987856201133
26.3.1	misc.gluco-, galacto- and mannosidases.alpha-galactosidase	1	0.566819180432951
29.5.11.5	protein.degradation.ubiquitin.ubiquitin protease	4	0.5687492481420522
10.1.2	cell wall.precursor synthesis.UGE	3	0.5706676924155111
7.3	OPP.electron transfer	2	0.5728050975263805
30.2.1	signalling.receptor kinases.leucine rich repeat I	8	0.5731468426785709
23.1.2.4	nucleotide metabolism.synthesis.purine.FGAR amidotransferase	2	0.5775106197334829
17.6.2	hormone metabolism.gibberelin.signal transduction	2	0.5806577116787508
21.99	redox.misc	3	0.5809191662009745
29.2.1.99	protein.synthesis.ribosomal protein.unknown	6	0.5811284869619966
11.8.10	lipid metabolism.'exotics' (steroids, squalene etc).phosphatidylcholinesterol O-acyltransferase	3	0.5813481751632255
20.2.5	stress.abiotic.light	4	0.5815053386438263
11.3.7	lipid metabolism.Phospholipid synthesis.cyclopropane-fatty-acyl-phospholipid synthase	3	0.5815627352010826
19.1	tetrapyrrole synthesis.glu-tRNA synthetase	2	0.5856569662071092
13.1.6.5	amino acid metabolism.synthesis.aromatic aa.tryptophan	7	0.5857665197406312
29.1.6	protein.aa activation.lysine-tRNA ligase	1	0.5879274379518673
29.2.1.1.3.2.9	protein.synthesis.ribosomal protein.prokaryotic.unknown organellar.50S subunit.L9	2	0.5885603745034653
29.2.2.50	protein.synthesis.ribosome biogenesis.BRIX	1	0.5894222679997916
17.3.1.2.99	hormone metabolism.brassinosteroid.synthesis-degradation.sterols.other	3	0.5902833629023413
13.99	amino acid metabolism.misc	2	0.5925302458356985
7	OPP	10	0.5930754777794705
6	gluconeogenesis / glyoxylate cycle	1	0.5946679243873912
29.4.1.55	protein.postranslational modification.kinase.receptor like cytoplasmatic kinase V	19	0.5964570962943951
33.99	development.unspecified	188	0.5986271151277835
16.1.2	secondary metabolism.isoprenoids.mevalonate pathway	11	0.6058424583476787
11.9.3.2	lipid metabolism.lipid degradation.lysophospholipases.carboxylesterase	12	0.6065547482973992
30.2.99	signalling.receptor kinases.misc	33	0.6115915629779671
10.2.2	cell wall.cellulose synthesis.COBRA	4	0.6129197192849037
11.8.1	lipid metabolism.'exotics' (steroids, squalene etc).sphingolipids	10	0.6136447793689532
27.1.3.4	RNA.processing.3' end processing.CPSF73a	1	0.6173869919722268
26.2	misc.UDP glucosyl and glucoronyl transferases	103	0.6182120644713955
29.2.1.2.2.24	protein.synthesis.ribosomal protein.eukaryotic.60S subunit.L24	1	0.6192972969222463
3.8.1	minor CHO metabolism.galactose.galactokinases	3	0.6198882091757876
10.1.30	cell wall.precursor synthesis.sugar kinases	3	0.6198882091757876
10.1.30.2	ell wall.precursor synthesis.sugar kinases.arabinose-1-kinase	3	0.6198882091757876
11.5	lipid metabolism.glyceral metabolism	4	0.6210325014150192
11.5.2	lipid metabolism.glyceral metabolism.Glycerol-3-phosphate dehydrogenase (NAD+)	4	0.6210325014150192
17.1.1.1.12	hormone metabolism.abscisic acid.synthesis-degradation.synthesis.abscisic aldehyde oxidase	2	0.6268943656918344
21.5	redox.peroxiredoxin	1	0.6273485663736946
23.2.1	nucleotide metabolism.degradation.pyrimidine	1	0.6285024087992173
23.2.1.4	nucleotide metabolism.degradation.pyrimidine.dihydropyrimidinase	1	0.6285024087992173
4.1.8	glycolysis.cytosolic branch.glyceraldehyde 3-phosphate dehydrogenase (GAP-DH)	1	0.6404782037378536
27.3.55	RNA.regulation of transcription.HDA	1	0.643972839725317
18	Co-factor and vitamine metabolism	16	0.646065622198623
27.3.14	RNA.regulation of transcription.CCAAT box binding factor family, HAP2	1	0.6463069837279156
29.2.1.2.2.15	protein.synthesis.ribosomal protein.eukaryotic.60S subunit.L15	1	0.6482547679771993
3.5	minor CHO metabolism.others	20	0.6499755616861815
2.2.2	major CHO metabolism.degradation.starch	10	0.6507461833848942
17.7.1.2	hormone metabolism.jasmonate.synthesis-degradation.lipoxygenase	10	0.6524767688112113
10.8	cell wall.pectin*esterases	5	0.6556940135348849
13.1.3.1	amino acid metabolism.synthesis.aspartate family.asparagine	4	0.6557984380380875
13.1.3.1.1	amino acid metabolism.synthesis.aspartate family.asparagine.asparagine synthetase	4	0.6557984380380875
27.3.40	RNA.regulation of transcription.Aux/IAA family	9	0.6561295410161598
22.1.2	polyamine metabolism.synthesis.SAM decarboxylase	3	0.6570104300324019
17.2	hormone metabolism.auxin	54	0.6578734881787685
27.3.65	RNA.regulation of transcription.Polycomb Group (PcG)	1	0.6584218375375541
29.7.8	protein.glycosylation.alpha-1,6-mannosyl-glycoprotein-beta-1,2-N-acetylglucosaminyltransferase(GnTII)	2	0.6584775685317288
16.1.3	secondary metabolism.isoprenoids.tocopherol biosynthesis	5	0.6595527932725949
13.1.2.3	amino acid metabolism.synthesis.glutamate family.arginine	1	0.6619560972284142
13.1.2.3.23	amino acid metabolism.synthesis.glutamate family.arginine.argininosuccinate lyase	1	0.6619560972284142
1.3.2	PS.calvin cycle.rubisco small subunit	4	0.6622748739364233
11.9	lipid metabolism.lipid degradation	72	0.6684795135241646
13.1.3.2	amino acid metabolism.synthesis.aspartate family.threonine	1	0.669047189911784
13.1.3.2.1	amino acid metabolism.synthesis.aspartate family.threonine.threonine synthase	1	0.669047189911784
17.3.2.99	hormone metabolism.brassinosteroid.signal transduction.other	4	0.6719380547503635
16.4.2	secondary metabolism.N misc.betaine	1	0.6737910855882858
16.4.2.1	secondary metabolism.N misc.betaine.betaine-aldehyde dehydrogenase	1	0.6737910855882858
29.2.1.99.1.9	protein.synthesis.ribosomal protein.unknown.small subunit.S9	1	0.6745830040617806
11.1.13	lipid metabolism.FA synthesis and FA elongation.acyl-CoA binding protein	1	0.6753752831224267
10.2	cell wall.cellulose synthesis	17	0.6758187580737424
23.4.10	nucleotide metabolism.phosphotransfer and pyrophosphatases.nucleoside diphosphate kinase	1	0.678944980552143
27.3.36	RNA.regulation of transcription.Argonaute	2	0.6830679378978637
17.5.1	hormone metabolism.ethylene.synthesis-degradation	24	0.6844852894518576
29.8	protein.assembly and cofactor ligation	5	0.6861000261667374
21.2.1.5	redox.ascorbate and glutathione.ascorbate.L-Galactono-1,4-lactone dehydrogenase	1	0.6881001579494339
30.9	signalling.lipids	1	0.688499259892378
13.1.3.4.2	amino acid metabolism.synthesis.aspartate family.methionine.cystathionine beta-lyase	1	0.6896970858023352
30.2.6	signalling.receptor kinases.leucine rich repeat VI	12	0.6909800132917452
10.5.5	cell wall.cell wall proteins.RGP	2	0.69407639736406
29.4.1.51	protein.postranslational modification.kinase.receptor like cytoplasmatic kinase I	5	0.6953963458570048
2.1.1.3	major CHO metabolism.synthesis.sucrose.FBPase	4	0.6956299359123659
29.2.1.1.1.2.13	protein.synthesis.ribosomal protein.prokaryotic.chloroplast.50S subunit.L13	1	0.6956978326934906
29.2.1.2.2.537	protein.synthesis.ribosomal protein.eukaryotic.60S subunit.L37A	1	0.6989060688666382
17.3	hormone metabolism.brassinosteroid	30	0.7067160001090943
13.2.2.2	amino acid metabolism.degradation.glutamate family.proline	1	0.7069501117826215
13.2.2	amino acid metabolism.degradation.glutamate family	1	0.7069501117826215
1.1.1.2	PS.lightreaction.photosystem II.PSII polypeptide subunits	17	0.707370137730226
3.3	minor CHO metabolism.sugar alcohols	1	0.7126005395276569
2.2.2.1	major CHO metabolism.degradation.starch.starch cleavage	4	0.7131425090592349
2.2.2.1.2	major CHO metabolism.degradation.starch.starch cleavage.beta amylase	3	0.7145255424485426
27.3.19	RNA.regulation of transcription.EIN3-like(EIL) transcription factor family	3	0.7154601784915344
29.2.1.2.2.30	protein.synthesis.ribosomal protein.eukaryotic.60S subunit.L30	1	0.7174563647696006
2.1.2.2	major CHO metabolism.synthesis.starch.starch synthase	1	0.7178615359173344
29.2.1.99.1.4	protein.synthesis.ribosomal protein.unknown.small subunit.S4	1	0.7178615359173344
28.1.3	DNA.synthesis/chromatin structure.histone	7	0.7192510129737406
15	metal handling	28	0.7200364490631879
29.2.1.2.2.7	protein.synthesis.ribosomal protein.eukaryotic.60S subunit.L7	1	0.7219175956768944
29.1.22	protein.aa activation.asparagine-tRNA ligase	1	0.7227297509426864
30.2.17	signalling.receptor kinases.DUF 26	69	0.7242628374872062
27.3.60	RNA.regulation of transcription.NIN-like bZIP-related family	1	0.7267951979621516
21.1	redox.thioredoxin	5	0.7281053205103696
13.2.6	amino acid metabolism.degradation.aromatic aa	4	0.7285659525017283
3.1.1.1	minor CHO metabolism.raffinose family.galactinol synthases.known	1	0.7288308184016279
27.3.35	RNA.regulation of transcription.bZIP transcription factor family	12	0.7289938296094665
35.2	not assigned.unknown	1464	0.7311636841355316
5.1	fermentation.LDH	1	0.7345406947992145
30.2.8	signalling.receptor kinases.leucine rich repeat VIII	43	0.7361454381025543
29.3.99	protein.targeting.unknown	1	0.7382191176463067
12.2	N-metabolism.ammonia metabolism	3	0.7406159803814791
12.2.1	N-metabolism.ammonia metabolism.glutamate synthase	3	0.7406159803814791
12.2.1.2	N-metabolism.ammonia metabolism.glutamate synthase.NADH dependent	3	0.7406159803814791
16.5.1.1.1.13	secondary metabolism.sulfur-containing.glucosinolates.synthesis.aliphatic.2-oxoglutarate-dependent dioxygenase	2	0.7419231008336564
27.3.9	RNA.regulation of transcription.C2C2(Zn) GATA transcription factor family	7	0.7529355980972866
16.8	secondary metabolism.flavonoids	77	0.7529438863533903
1.1.3	PS.lightreaction.cytochrome b6/f	3	0.7557981109012419
23.1.3	nucleotide metabolism.synthesis.PRS-PP	1	0.7571120192703258
35.1.1	not assigned.no ontology.ABC1 family protein	4	0.7572629949473186
29.7	protein.glycosylation	16	0.7576611016279483
13.1.6.5.4	amino acid metabolism.synthesis.aromatic aa.tryptophan.indole-3-glycerol phosphate synthase	1	0.7608258996523917
29.3.4.1	protein.targeting.secretory pathway.ER	6	0.7623189905557335
16.1.3.3	secondary metabolism.isoprenoids.tocopherol biosynthesis.MPBQ/MSBQ methyltransferase	1	0.7637182935387101
1.2	PS.photorespiration	7	0.7655762715809283
34.12	transport.metal	17	0.7671238339281781
29.4.1.59	protein.postranslational modification.kinase.receptor like cytoplasmatic kinase IX	4	0.770082106587626
29.1.11	protein.aa activation.serine-tRNA ligase	1	0.7703418151124632
21.1.1	redox.thioredoxin.PDIL	1	0.7711709454110816
13.1.3.6.1.1	amino acid metabolism.synthesis.aspartate family.misc.homoserine.aspartate kinase	2	0.7716595379658422
27.3.66	RNA.regulation of transcription.Psudo ARR transcription factor family	7	0.7729399508639213
13.1.6.5.1	amino acid metabolism.synthesis.aromatic aa.tryptophan.anthranilate synthase	2	0.7748874233225176
17.4	hormone metabolism.cytokinin	36	0.7771836133173392
17.4.1	hormone metabolism.cytokinin.synthesis-degradation	36	0.7771836133173392
26	misc	550	0.7774160756488833
13.1.4.4	amino acid metabolism.synthesis.branched chain group.leucine specific	1	0.7778133266646852
13.1.4.4.1	amino acid metabolism.synthesis.branched chain group.leucine specific.2-isopropylmalate synthase	1	0.7778133266646852
27.3.24	RNA.regulation of transcription.MADS box transcription factor family	11	0.7800030837752685
29.5.1	protein.degradation.subtilases	14	0.7809900686788784
16.1.2.8	secondary metabolism.isoprenoids.mevalonate pathway.geranyl diphosphate synthase	5	0.785822398829066
2.1.1	major CHO metabolism.synthesis.sucrose	8	0.7886255869233669
29.2.1.2.2.21	protein.synthesis.ribosomal protein.eukaryotic.60S subunit.L21	1	0.7890590141906828
29.2.1.2.2.23	protein.synthesis.ribosomal protein.eukaryotic.60S subunit.L23	1	0.7894763822977691
29.2.1.2.2.57	protein.synthesis.ribosomal protein.eukaryotic.60S subunit.L7A	1	0.7898938108186974
17.6.1.3	hormone metabolism.gibberelin.synthesis-degradation.ent-kaurene oxidase	1	0.7911464577247806
27.3.22	RNA.regulation of transcription.HB,Homeobox transcription factor family	11	0.7925207665395855
11.8	lipid metabolism.'exotics'(steroids, squalene etc)	26	0.7927466099703877
29.2.1.2.1.31	protein.synthesis.ribosomal protein.eukaryotic.40S subunit.SA	1	0.7928174924744908
25	C1-metabolism	5	0.7938525225410097
1.2.5	PS.photorespiration.serine hydroxymethyltransferase	5	0.7938525225410097
25.1	C1-metabolism.glycine hydroxymethyltransferase	5	0.7938525225410097
29.5.9	protein.degradation.AAA type	11	0.7943495085388212
27.3	RNA.regulation of transcription	525	0.7959944307741948
30.2.8.2	signalling.receptor kinases.leucine rich repeat VIII.VIII-2	26	0.8021632180345653
7.1	OPP.oxidative PP	7	0.805765562581992
11.4	lipid metabolism.TAG synthesis	2	0.8088566771725445
7.2	OPP.non-reductive PP	1	0.8095789878924755
7.2.4	OPP.non-reductive PP.ribose 5-phosphate isomerase	1	0.8095789878924755
31.5	cell.cell death	5	0.8103536811583869
31.5.1	cell.cell death.plants	5	0.8103536811583869
11.9.2.1	lipid metabolism.lipid degradation.lipases.triacylglycerol lipase	14	0.8105878756108278
10.1.1	cell wall.precursor synthesis.NDP sugar pyrophosphorylase	1	0.8129420625147195
10.1.1.1	cell wall.precursor synthesis.NDP sugar pyrophosphorylase.GDP mannose	1	0.8129420625147195
16.1.4.7	secondary metabolism.isoprenoids.carotenoids.carotenoid epsilon ring hydroxylase	1	0.8150457414885623
35.1.26	not assigned.no ontology.DC1 domain containing protein	4	0.8152135779678044
1.3.4	PS.calvin cycle.GAP	3	0.8169328809796745
11.8.2	lipid metabolism.'exotics' (steroids, squalene etc).methylsterol monooxygenase	2	0.8204625068737412
10.5.1.2	cell wall.cell wall proteins.AGPs.AGP Fucosyltransferase	1	0.8205215147291998
11.1.7	lipid metabolism.FA synthesis and FA elongation.ACP thioesterase	1	0.8234736537561167
30.2.22	signalling.receptor kinases.proline extensin like	6	0.8237442882851316
2.1	major CHO metabolism.synthesis	11	0.8250300770903576
33	development	213	0.8260961546090169
19.8	tetrapyrrole synthesis.coproporphyrinogen III oxidase	1	0.8264282929415383
8.1.1.3	TCA / org transformation.TCA.pyruvate DH.E3	1	0.8310762513487544
15.1	metal handling.acquisition	3	0.8335076378510577
1.1.40	PS.lightreaction.cyclic electron flow-chlororespiration	2	0.8345012087951633
7.1.3	OPP.oxidative PP.6-phosphogluconate dehydrogenase	5	0.8345046721559357
3.2.1	minor CHO metabolism.trehalose.TPS	2	0.8422903256153826
9	mitochondrial electron transport / ATP synthesis	18	0.8425954886260214
16.1.2.7	secondary metabolism.isoprenoids.mevalonate pathway.isopentenyl pyrophosphate:dimethyllallyl pyrophosphate isomerase	2	0.8461907289129038
2.2.2.8	major CHO metabolism.degradation.starch.ISA3	2	0.8470913611191206
13.2.3.4	amino acid metabolism.degradation.aspartate family.methionine	5	0.8475901737250302
11.3.8	lipid metabolism.Phospholipid synthesis.phosphatidylserine decarboxylase	1	0.8484513136828387
9.6	mitochondrial electron transport / ATP synthesis.cytochrome c	1	0.8544016163271202
10.5.4	cell wall.cell wall proteins.HRGP	1	0.8578055338744512
28.1.3.2.1	DNA.synthesis/chromatin structure.histone.core.H2A	4	0.8613928775432025
23.4.1	nucleotide metabolism.phosphotransfer and pyrophosphatases.adenylate kinase	1	0.866326768138356
26.5	misc.acyl transferases	1	0.8705932832996486
13	amino acid metabolism	113	0.8755881999991644
26.21	misc.protease inhibitor/seed storage/lipid transfer protein (LTP) family protein	8	0.8764064682103929
2.2.1.5	major CHO metabolism.degradation.sucrose.Susy	1	0.8782824276648763
29.5.5	protein.degradation.serine protease	29	0.8787575628578621
33.3	development.squamosa promoter binding like (SPL)	4	0.8795370194210175
1.1.2	PS.lightreaction.photosystem I	1	0.8808480665236627
1.1.2.1	PS.lightreaction.photosystem I.LHC-I	1	0.8808480665236627
17.3.1.2.7	hormone metabolism.brassinosteroid.synthesis-degradation.sterols.DWF5	1	0.8821313568123912
17.2.3	hormone metabolism.auxin.induced-regulated-responsive-activated	36	0.8833468999802196
1.1.30	PS.lightreaction.state transition	13	0.8845894015289741
29.1.10	protein.aa activation.methionine-tRNA ligase	1	0.8851268986194619
10.5.1	cell wall.cell wall proteins.AGPs	4	0.885314186484305
29.3.4.99	protein.targeting.secretory pathway.unspecified	8	0.886544818251186
18.3	Co-factor and vitamine metabolism.riboflavin	1	0.8906943739288165
18.3.1	Co-factor and vitamine metabolism.riboflavin.GTP cyclohydrolase II	1	0.8906943739288165
27.3.39	RNA.regulation of transcription.AtSR Transcription Factor family	2	0.8908383268991815
11.7	lipid metabolism.unassigned	2	0.8926566795185252
26.16	misc.myrosinases-lectin-jacalin	10	0.8935523546809785
20.1.7.6	stress.biotic.PR-proteins.proteinase inhibitors	1	0.8958383762875968
20.1.7.6.1	stress.biotic.PR-proteins.proteinase inhibitors.trypsin inhibitor	1	0.8958383762875968
28.1.3.2	DNA.synthesis/chromatin structure.histone.core	6	0.8958944681649306
31.1.1.1.1	cell.organisation.cytoskeleton.actin.Actin	1	0.8971250700696705
1.3	PS.calvin cycle	20	0.8994325426802208
30.2.2	signalling.receptor kinases.leucine rich repeat II	5	0.8997420820572968
30.2.23	signalling.receptor kinases.RKF3 like	2	0.9148223596410334
23.1.99	nucleotide metabolism.synthesis.unspecified	3	0.9151146838070414
35.1.9	not assigned.no ontology.BTB/POZ domain-containing protein	3	0.9193378693590293
17.8	hormone metabolism.salicylic acid	13	0.9201612110210016
17.8.1	hormone metabolism.salicylic acid.synthesis-degradation	13	0.9201612110210016
2.2.2.4	major CHO metabolism.degradation.starch.D enzyme	1	0.9207589739747903
2.2.1.3.1	major CHO metabolism.degradation.sucrose.invertases.neutral	2	0.921820645402966
11.9.3.1	lipid metabolism.lipid degradation.lysophospholipases.phospholipase D	1	0.9246335765833877
29.3.4.4	protein.targeting.secretory pathway.plasma membrane	1	0.9246335765833879
26.26	misc.aminotransferases	2	0.9294343316150057
26.26.1	misc.aminotransferases.aminotransferase class IV family protein	2	0.9294343316150057
34.16	transport.ABC transporters and multidrug resistance systems	51	0.9364332741306041
26.12	misc.peroxidases	27	0.9427861357919436
10.5	cell wall.cell wall proteins	12	0.9484224574902478
27.3.1	RNA.regulation of transcription.ABI3/VP1-related B3-domain-containing transcription factor family	3	0.9489572628591993
16.8.3.1	secondary metabolism.flavonoids.dihydroflavonols.dihydroflavonol 4-reductase	1	0.9505055495300109
11	lipid metabolism	168	0.9547104485968313
27.3.75	RNA.regulation of transcription.GRP	1	0.9569827786893452
3	minor CHO metabolism	62	0.9575733517888623
30.2.24	signalling.receptor kinases.S-locus glycoprotein like	79	0.9642187612095068
18.5	Co-factor and vitamine metabolism.folate & vitamine K	1	0.9664877348343907
18.5.2	Co-factor and vitamine metabolism.folate & vitamine K.vitamine K	1	0.9664877348343907
18.5.2.7	Co-factor and vitamine metabolism.folate & vitamine K.vitamine K.DHNA Phytyltransferase	1	0.9664877348343907
29.5.4	protein.degradation.aspartate protease	28	0.9666697576815473
29.2.1.99.1	protein.synthesis.ribosomal protein.unknown.small subunit	2	0.9669745673648604
10.5.1.1	cell wall.cell wall proteins.AGPs.AGP	3	0.9716572695179813
28.2	DNA.repair	16	0.9730476285205989
10.1.9	cell wall.precursor synthesis.MUR4	1	0.975132773482849
16.1.2.9	secondary metabolism.isoprenoids.mevalonate pathway.farnesyl pyrophosphate synthetase	1	0.9824833938603903
28.1.3.2.3	DNA.synthesis/chromatin structure.histone.core.H3	2	0.9837895595986796
19	tetrapyrrole synthesis	22	0.9839286156743793
2.1.2	major CHO metabolism.synthesis.starch	3	0.9883861875770512
2.1.1.1	major CHO metabolism.synthesis.sucrose.SPS	4	0.9902657260701628
3.4.3	minor CHO metabolism.myo-inositol.InsP Synthases	1	0.9911330399068987
13.1.1.1.1	amino acid metabolism.synthesis.central amino acid metabolism.GABA.Glutamate decarboxylase	5	0.9911959316212609
15.2	metal handling.binding, chelation and storage	15	0.9922296873799692
27.1.3.1	RNA.processing.3' end processing.PAP	1	0.992863126725927
34.2	transport.sugars	28	0.9971329350061122

## Sheet: WHd-L3.5 vs MHd-L3.5
Table - S4 Detailed list of Mapman annotation between WHd-L3.5 vs MHd-L3.5
bin	name	elements	p-value
35	not assigned	398	1.30396e-08
35.2	not assigned.unknown	357	4.02513e-07
28.1.3	DNA.synthesis/chromatin structure.histone	12	7.51135e-05
34	transport	50	0.000109596
15.2	metal handling.binding, chelation and storage	7	0.00118807
15	metal handling	8	0.00185569
28.1.3.1	DNA.synthesis/chromatin structure.histone.H1	8	0.00236322
27.3.29	RNA.regulation of transcription.TCP transcription factor family	3	0.00470213
34.3	transport.amino acids	8	0.00558989
2.2.1.3.2	major CHO metabolism.degradation.sucrose.invertases.cell wall	3	0.0108452
28.1.3.2	DNA.synthesis/chromatin structure.histone.core	4	0.0110812
27.3.3	RNA.regulation of transcription.AP2/EREBP, APETALA2/Ethylene-responsive element binding protein family	6	0.0116323
27.3.6	RNA.regulation of transcription.bHLH,Basic Helix-Loop-Helix family	4	0.0126517
16	secondary metabolism	35	0.0134936
2.2	major CHO metabolism.degradation	10	0.0172001
35.1.26	not assigned.no ontology.DC1 domain containing protein	4	0.0177077
3.5	minor CHO metabolism.others	5	0.0209091
2.2.1	major CHO metabolism.degradation.sucrose	6	0.0210897
34.13	transport.peptides and oligopeptides	6	0.0240744
1.1	PS.lightreaction	10	0.0288426
22	polyamine metabolism	3	0.0291162
22.2	polyamine metabolism.degradation	3	0.0291162
22.2.1	polyamine metabolism.degradation.polyamin oxidase	3	0.0291162
35.1.5	not assigned.no ontology.pentatricopeptide (PPR) repeat-containing protein	3	0.0291162
29.4	protein.postranslational modification	24	0.0304298
28.1.3.2.1	DNA.synthesis/chromatin structure.histone.core.H2A	2	0.0345406
17.1.3	hormone metabolism.abscisic acid.induced-regulated-responsive-activated	5	0.0362638
16.7	secondary metabolism.wax	2	0.0366053
17.1	hormone metabolism.abscisic acid	8	0.0371784
20.2.99	stress.abiotic.unspecified	2	0.0378939
33.1	development.storage proteins	3	0.0431618
2	major CHO metabolism	13	0.044891
21	redox	4	0.0496401
27.3.32	RNA.regulation of transcription.WRKY domain transcription factor family	5	0.0554154
18	Co-factor and vitamine metabolism	3	0.0555762
2.2.1.3	major CHO metabolism.degradation.sucrose.invertases	4	0.0561743
28.1	DNA.synthesis/chromatin structure	25	0.0570341
17.3	hormone metabolism.brassinosteroid	2	0.0584643
17.3.1	hormone metabolism.brassinosteroid.synthesis-degradation	2	0.0584643
26.22	misc.short chain dehydrogenase/reductase (SDR)	3	0.0588489
35.1	not assigned.no ontology	41	0.0663847
17.5.1	hormone metabolism.ethylene.synthesis-degradation	5	0.0731764
27.1.19	RNA.processing.ribonucleases	8	0.0734274
1.3	PS.calvin cycle	3	0.0742007
1.3.13	PS.calvin cycle.rubisco interacting	3	0.0742007
28	DNA	28	0.0780207
27.3.22	RNA.regulation of transcription.HB,Homeobox transcription factor family	6	0.0858856
34.7	transport.phosphate	1	0.089682
30.1	signalling.in sugar and nutrient physiology	1	0.0903134
20.2	stress.abiotic	23	0.0965129
17.7	hormone metabolism.jasmonate	13	0.102847
17.7.1	hormone metabolism.jasmonate.synthesis-degradation	13	0.102847
21.2	redox.ascorbate and glutathione	1	0.104419
16.5.1.1.1.13	secondary metabolism.sulfur-containing.glucosinolates.synthesis.aliphatic.2-oxoglutarate-dependent dioxygenase	1	0.104419
34.6	transport.sulphate	3	0.106934
34.12	transport.metal	3	0.106934
16.8	secondary metabolism.flavonoids	12	0.107717
16.8.1	secondary metabolism.flavonoids.anthocyanins	1	0.108023
16.8.1.21	secondary metabolism.flavonoids.anthocyanins.anthocyanin 5-aromatic acyltransferase	1	0.108023
30.99	signalling.unspecified	2	0.114383
17.5	hormone metabolism.ethylene	8	0.115504
29.5.1	protein.degradation.subtilases	1	0.121017
29.2	protein.synthesis	38	0.121477
16.1.5	secondary metabolism.isoprenoids.terpenoids	1	0.122623
16.5.1.1.1.9	secondary metabolism.sulfur-containing.glucosinolates.synthesis.aliphatic.sulfotransferase	2	0.122721
16.5.1.1.3	secondary metabolism.sulfur-containing.glucosinolates.synthesis.indole	2	0.122721
16.5.1.1.3.3	secondary metabolism.sulfur-containing.glucosinolates.synthesis.indole.indole-3-methyl-desulfoglucosinolate sulfotransferase	2	0.122721
26.25	misc.sulfotransferase	2	0.122721
26.12	misc.peroxidases	5	0.123683
10.8.1	cell wall.pectin*esterases.PME	1	0.124245
26.5	misc.acyl transferases	1	0.125885
17	hormone metabolism	36	0.126959
17.3.1.2	hormone metabolism.brassinosteroid.synthesis-degradation.sterols	1	0.127541
17.3.1.2.3	hormone metabolism.brassinosteroid.synthesis-degradation.sterols.CYP51	1	0.127541
29.2.2.3.5	protein.synthesis.ribosome biogenesis.Pre-rRNA processing and modifications.DExD-box helicases	1	0.128375
17.7.1.2	hormone metabolism.jasmonate.synthesis-degradation.lipoxygenase	12	0.128854
1.1.40	PS.lightreaction.cyclic electron flow-chlororespiration	1	0.129214
34.99	transport.misc	7	0.132481
34.16	transport.ABC transporters and multidrug resistance systems	6	0.137697
30.2.25	signalling.receptor kinases.wall associated kinase	8	0.139667
28.1.3.2.4	DNA.synthesis/chromatin structure.histone.core.H4	2	0.140182
10	cell wall	14	0.141302
27.3.50	RNA.regulation of transcription.General Transcription	1	0.142309
27.3.83	RNA.regulation of transcription.GRF zinc finger family	1	0.142309
2.1.2.1	major CHO metabolism.synthesis.starch.AGPase	1	0.143217
20.2.2	stress.abiotic.cold	3	0.144803
13.1.3.5	amino acid metabolism.synthesis.aspartate family.lysine	1	0.145046
13.1.6.2	amino acid metabolism.synthesis.aromatic aa.phenylalanine and tyrosine	1	0.145046
13.1.3.5.3	amino acid metabolism.synthesis.aspartate family.lysine.LL-diaminopimelic acid aminotransferase	1	0.145046
3.8	minor CHO metabolism.galactose	1	0.145967
3.8.2	minor CHO metabolism.galactose.alpha-galactosidases	1	0.145967
27.3.99	RNA.regulation of transcription.unclassified	8	0.14809
26.1	misc.misc2	3	0.150183
18.5	Co-factor and vitamine metabolism.folate & vitamine K	1	0.152543
18.5.2	Co-factor and vitamine metabolism.folate & vitamine K.vitamine K	1	0.152543
18.5.2.1	Co-factor and vitamine metabolism.folate & vitamine K.vitamine K.isochorismate synthase	1	0.152543
4.1.13	glycolysis.cytosolic branch.enolase	1	0.16033
2.1.1	major CHO metabolism.synthesis.sucrose	1	0.161325
2.1.1.2	major CHO metabolism.synthesis.sucrose.SPP	1	0.161325
27.3.67	RNA.regulation of transcription.putative transcription regulator	9	0.164054
27.3.11	RNA.regulation of transcription.C2H2 zinc finger family	1	0.167388
16.8.2	secondary metabolism.flavonoids.chalcones	1	0.169447
16.8.3	secondary metabolism.flavonoids.dihydroflavonols	7	0.169728
11.1.15	lipid metabolism.FA synthesis and FA elongation.ACP desaturase	1	0.172571
13.1.3.4	amino acid metabolism.synthesis.aspartate family.methionine	5	0.176553
6	gluconeogenesis / glyoxylate cycle	1	0.18111
6.9	gluconeogenesis / glyoxylate cycle.isocitrate lyase	1	0.18111
27.3.25	RNA.regulation of transcription.MYB domain transcription factor family	4	0.181568
30.2.17	signalling.receptor kinases.DUF 26	10	0.182198
18.2	Co-factor and vitamine metabolism.thiamine	2	0.183066
29.3.1	protein.targeting.nucleus	3	0.183793
1.1.1	PS.lightreaction.photosystem II	7	0.18472
1.1.1.2	PS.lightreaction.photosystem II.PSII polypeptide subunits	7	0.18472
29.5	protein.degradation	30	0.185824
1.1.6	PS.lightreaction.NADH DH	2	0.186971
10.6	cell wall.degradation	8	0.192461
16.2	secondary metabolism.phenylpropanoids	9	0.198555
29.5.9	protein.degradation.AAA type	4	0.200227
30.2.1	signalling.receptor kinases.leucine rich repeat I	1	0.203826
28.1.3.2.2	DNA.synthesis/chromatin structure.histone.core.H2B	1	0.205014
16.8.4	secondary metabolism.flavonoids.flavonols	3	0.213327
11.8	lipid metabolism.'exotics'(steroids, squalene etc)	3	0.214036
10.8.2	cell wall.pectin*esterases.acetyl esterase	1	0.218414
29.4.1	protein.postranslational modification.kinase	1	0.229837
16.8.3.1	secondary metabolism.flavonoids.dihydroflavonols.dihydroflavonol 4-reductase	2	0.232204
26.3	misc.gluco-, galacto- and mannosidases	8	0.233159
34.14	transport.unspecified cations	6	0.23728
26.19	misc.plastocyanin-like	1	0.238347
35.1.19	not assigned.no ontology.C2 domain-containing protein	1	0.239011
27.1	RNA.processing	14	0.245824
11.6	lipid metabolism.lipid transfer proteins etc	2	0.249203
11.1.9	lipid metabolism.FA synthesis and FA elongation.long chain fatty acid CoA ligase	1	0.249808
17.3.1.1	hormone metabolism.brassinosteroid.synthesis-degradation.BRs	1	0.249808
17.3.1.1.5	hormone metabolism.brassinosteroid.synthesis-degradation.BRs.metabolic regulation	1	0.249808
34.19	transport.Major Intrinsic Proteins	2	0.252119
34.19.1	transport.Major Intrinsic Proteins.PIP	2	0.252119
29.2.1	protein.synthesis.ribosomal protein	11	0.253929
11.1	lipid metabolism.FA synthesis and FA elongation	6	0.25504
29.5.5	protein.degradation.serine protease	4	0.257439
20.2.3	stress.abiotic.drought/salt	3	0.258098
34.9	transport.metabolite transporters at the mitochondrial membrane	1	0.262357
3	minor CHO metabolism	14	0.264141
23	nucleotide metabolism	8	0.265669
26.1	misc.cytochrome P450	23	0.269026
27.3.20	RNA.regulation of transcription.G2-like transcription factor family, GARP	3	0.27297
13.1.6	amino acid metabolism.synthesis.aromatic aa	2	0.275264
14	S-assimilation	2	0.277343
14.1	S-assimilation.ATPS	2	0.277343
29.5.3	protein.degradation.cysteine protease	6	0.277908
21.1	redox.thioredoxin	2	0.284704
1	PS	13	0.290105
16.4	secondary metabolism.N misc	4	0.291848
16.4.1	secondary metabolism.N misc.alkaloid-like	4	0.291848
27.3.35	RNA.regulation of transcription.bZIP transcription factor family	3	0.296358
16.2.1.6	secondary metabolism.phenylpropanoids.lignin biosynthesis.CCoAOMT	1	0.297924
23.1	nucleotide metabolism.synthesis	5	0.299954
10.6.3	cell wall.degradation.pectate lyases and polygalacturonases	5	0.301348
30.2.8	signalling.receptor kinases.leucine rich repeat VIII	3	0.307171
30.2.8.2	signalling.receptor kinases.leucine rich repeat VIII.VIII-2	3	0.307171
20.1.1	stress.biotic.respiratory burst	1	0.307297
4	glycolysis	2	0.309813
4.1	glycolysis.cytosolic branch	2	0.309813
17.6	hormone metabolism.gibberelin	1	0.312055
17.6.1	hormone metabolism.gibberelin.synthesis-degradation	1	0.312055
17.6.1.1	hormone metabolism.gibberelin.synthesis-degradation.copalyl diphosphate synthase	1	0.312055
30.2.3	signalling.receptor kinases.leucine rich repeat III	1	0.313652
11.1.10	lipid metabolism.FA synthesis and FA elongation.beta ketoacyl CoA synthase	1	0.315255
13.1.3	amino acid metabolism.synthesis.aspartate family	8	0.315764
20	stress	54	0.316223
23.1.2	nucleotide metabolism.synthesis.purine	2	0.328118
23.1.2.31	nucleotide metabolism.synthesis.purine.GMP synthetase	2	0.328118
13.1	amino acid metabolism.synthesis	12	0.332261
29.2.1.1.1	protein.synthesis.ribosomal protein.prokaryotic.chloroplast	1	0.336575
29.2.1.1.1.1	protein.synthesis.ribosomal protein.prokaryotic.chloroplast.30S subunit	1	0.336575
29.2.1.1.1.1.11	protein.synthesis.ribosomal protein.prokaryotic.chloroplast.30S subunit.S11	1	0.336575
30.1	signalling.phosphorelay	1	0.341623
27.3.24	RNA.regulation of transcription.MADS box transcription factor family	13	0.350145
2.2.2	major CHO metabolism.degradation.starch	4	0.350308
2.2.2.1	major CHO metabolism.degradation.starch.starch cleavage	4	0.350308
26.6	misc.O-methyl transferases	4	0.352031
35.1.40	not assigned.no ontology.glycine rich proteins	1	0.355322
29.2.1.1	protein.synthesis.ribosomal protein.prokaryotic	2	0.356864
2.2.1.99	major CHO metabolism.degradation.sucrose.misc	1	0.357058
17.2	hormone metabolism.auxin	1	0.360547
17.2.3	hormone metabolism.auxin.induced-regulated-responsive-activated	1	0.360547
2.2.1.5	major CHO metabolism.degradation.sucrose.Susy	1	0.367588
29.2.1.2.2.13	protein.synthesis.ribosomal protein.eukaryotic.60S subunit.L13	2	0.36804
13.1.3.2	amino acid metabolism.synthesis.aspartate family.threonine	2	0.369296
13.1.3.2.1	amino acid metabolism.synthesis.aspartate family.threonine.threonine synthase	2	0.369296
26.4	misc.beta 1,3 glucan hydrolases	2	0.371814
29.2.1.2	protein.synthesis.ribosomal protein.eukaryotic	10	0.37306
30	signalling	53	0.385153
10.3	cell wall.hemicellulose synthesis	1	0.394749
10.3.2	cell wall.hemicellulose synthesis.glucuronoxylan	1	0.394749
29.2.1.2.2.10	protein.synthesis.ribosomal protein.eukaryotic.60S subunit.L10	1	0.39846
16.1	secondary metabolism.isoprenoids	3	0.398623
7.1	OPP.oxidative PP	1	0.404065
7	OPP	1	0.404065
7.1.1	OPP.oxidative PP.G6PD	1	0.404065
26.2	misc.UDP glucosyl and glucoronyl transferases	6	0.407236
13	amino acid metabolism	16	0.416819
13.1.5.3.2	amino acid metabolism.synthesis.serine-glycine-cysteine group.cysteine.SAT	1	0.417327
29.2.2	protein.synthesis.ribosome biogenesis	22	0.419397
11.1.31	lipid metabolism.FA synthesis and FA elongation.pyruvate DH	1	0.421163
29.2.4	protein.synthesis.elongation	3	0.423821
16.5.1.1.1.10	secondary metabolism.sulfur-containing.glucosinolates.synthesis.aliphatic.flavin-containing monooxygenase	1	0.42502
29.5.11.3	protein.degradation.ubiquitin.E2	3	0.427176
10.6.2	cell wall.degradation.mannan-xylose-arabinose-fucose	3	0.42942
10.7	cell wall.modification	3	0.42942
3.1	minor CHO metabolism.raffinose family	2	0.432638
3.1.2	minor CHO metabolism.raffinose family.raffinose synthases	2	0.432638
3.1.2.2	minor CHO metabolism.raffinose family.raffinose synthases.putative	2	0.432638
21.6	redox.dismutases and catalases	1	0.432794
29.3.3	protein.targeting.chloroplast	2	0.434021
16.2.1.7	secondary metabolism.phenylpropanoids.lignin biosynthesis.CCR1	1	0.43475
3.6	minor CHO metabolism.callose	1	0.436712
26.9	misc.glutathione S transferases	9	0.437565
13.1.3.4.12	amino acid metabolism.synthesis.aspartate family.methionine.homocysteine S-methyltransferase	1	0.438678
2.1.2	major CHO metabolism.synthesis.starch	2	0.440975
29.2.1.2.1	protein.synthesis.ribosomal protein.eukaryotic.40S subunit	1	0.448587
29.2.1.2.1.27	protein.synthesis.ribosomal protein.eukaryotic.40S subunit.S27	1	0.448587
13.1.5.3.1	amino acid metabolism.synthesis.serine-glycine-cysteine group.cysteine.OASTL	1	0.448587
29.2.1.2.2.37	protein.synthesis.ribosomal protein.eukaryotic.60S subunit.L37	1	0.460644
31	cell	19	0.462565
2.2.2.1.2	major CHO metabolism.degradation.starch.starch cleavage.beta amylase	2	0.465092
16.2.1.10	secondary metabolism.phenylpropanoids.lignin biosynthesis.CAD	1	0.466739
5	fermentation	2	0.469422
5.1	fermentation.aldehyde dehydrogenase	2	0.469422
16.2.1.4	secondary metabolism.phenylpropanoids.lignin biosynthesis.HCT	1	0.479064
29.3	protein.targeting	6	0.485234
29.1	protein.aa activation	1	0.485292
29.1.10	protein.aa activation.methionine-tRNA ligase	1	0.485292
11.1.8	lipid metabolism.FA synthesis and FA elongation.acyl coa ligase	1	0.487377
30.2.19	signalling.receptor kinases.legume-lectin	3	0.488929
29.2.2.3	protein.synthesis.ribosome biogenesis.Pre-rRNA processing and modifications	15	0.492308
29.2.1.2.2	protein.synthesis.ribosomal protein.eukaryotic.60S subunit	9	0.493398
16.5.1.1.1	secondary metabolism.sulfur-containing.glucosinolates.synthesis.aliphatic	4	0.497257
17.5.1.2	hormone metabolism.ethylene.synthesis-degradation.1-aminocyclopropane-1-carboxylate oxidase	1	0.506365
16.5	secondary metabolism.sulfur-containing	6	0.508544
16.5.1	secondary metabolism.sulfur-containing.glucosinolates	6	0.508544
16.5.1.1	secondary metabolism.sulfur-containing.glucosinolates.synthesis	5	0.518603
29.2.3	protein.synthesis.initiation	2	0.526162
31.1.1	cell.organisation.cytoskeleton	2	0.527701
31.1.1.2	cell.organisation.cytoskeleton.mikrotubuli	2	0.527701
17.5.2	hormone metabolism.ethylene.signal transduction	2	0.529243
9	mitochondrial electron transport / ATP synthesis	2	0.530786
13.2.5.2	amino acid metabolism.degradation.serine-glycine-cysteine group.glycine	1	0.536657
13.2.5	amino acid metabolism.degradation.serine-glycine-cysteine group	1	0.536657
17.7.1.5	hormone metabolism.jasmonate.synthesis-degradation.12-Oxo-PDA-reductase	1	0.538855
27.3	RNA.regulation of transcription	75	0.548751
27.2	RNA.transcription	2	0.549487
2.2.1.3.3	major CHO metabolism.degradation.sucrose.invertases.vacuolar	1	0.552138
2.2.2.1.1	major CHO metabolism.degradation.starch.starch cleavage.alpha amylase	2	0.555792
27.3.23	RNA.regulation of transcription.HSF,Heat-shock transcription factor family	1	0.558839
13.2.3.4	amino acid metabolism.degradation.aspartate family.methionine	2	0.560544
29.5.11	protein.degradation.ubiquitin	10	0.571408
30.2.8.1	signalling.receptor kinases.leucine rich repeat VIII.VIII-1	1	0.572358
27.4	RNA.RNA binding	4	0.58091
10.5.3	cell wall.cell wall proteins.LRR	1	0.581456
10.5	cell wall.cell wall proteins	1	0.581456
24	Biodegradation of Xenobiotics	2	0.582975
24.2	Biodegradation of Xenobiotics.lactoylglutathione lyase	2	0.582975
13.1.2.2	amino acid metabolism.synthesis.glutamate family.proline	1	0.586031
13.1.2	amino acid metabolism.synthesis.glutamate family	1	0.586031
13.1.2.2.1	amino acid metabolism.synthesis.glutamate family.proline.delta 1-pyrroline-5-carboxylate synthetase	1	0.586031
11.4	lipid metabolism.TAG synthesis	2	0.586213
11.9	lipid metabolism.lipid degradation	3	0.586584
26.8	misc.nitrilases, *nitrile lyases, berberine bridge enzymes, reticuline oxidases, troponine reductases	5	0.589519
23.1.1	nucleotide metabolism.synthesis.pyrimidine	3	0.590564
23.1.1.10	nucleotide metabolism.synthesis.pyrimidine.CTP synthetase	3	0.590564
26.7	misc.oxidases - copper, flavone etc	3	0.591894
34.15	transport.potassium	3	0.593225
17.1.2	hormone metabolism.abscisic acid.signal transduction	2	0.604171
27.3.55	RNA.regulation of transcription.HDA	1	0.604493
29.3.4	protein.targeting.secretory pathway	1	0.609149
29.3.4.3	protein.targeting.secretory pathway.vacuole	1	0.609149
29	protein	114	0.610247
16.8.3.3	secondary metabolism.flavonoids.dihydroflavonols.flavonoid 3''-monooxygenase	1	0.616163
31.1	cell.organisation	8	0.617612
17.4	hormone metabolism.cytokinin	3	0.61877
17.4.1	hormone metabolism.cytokinin.synthesis-degradation	3	0.61877
10.2	cell wall.cellulose synthesis	2	0.620708
10.2.1	cell wall.cellulose synthesis.cellulose synthase	2	0.620708
11.1.12	lipid metabolism.FA synthesis and FA elongation.ACP protein	1	0.623212
23.2	nucleotide metabolism.degradation	3	0.633775
30.2.24	signalling.receptor kinases.S-locus glycoprotein like	10	0.634034
16.2.1.2	secondary metabolism.phenylpropanoids.lignin biosynthesis.C4H	1	0.639794
17.1.1	hormone metabolism.abscisic acid.synthesis-degradation	1	0.639794
17.1.1.1	hormone metabolism.abscisic acid.synthesis-degradation.synthesis	1	0.639794
17.1.1.1.10	hormone metabolism.abscisic acid.synthesis-degradation.synthesis.9-cis-epoxycarotenoid dioxygenase	1	0.639794
9.1	mitochondrial electron transport / ATP synthesis.NADH-DH	1	0.642178
9.1.1	mitochondrial electron transport / ATP synthesis.NADH-DH.complex I	1	0.642178
17.5.3	hormone metabolism.ethylene.induced-regulated-responsive-activated	1	0.65175
13.1.3.4.11	amino acid metabolism.synthesis.aspartate family.methionine.S-adenosylmethionine synthetase	1	0.654152
29.2.2.1	protein.synthesis.ribosome biogenesis.export from nucleus	1	0.656558
11.7	lipid metabolism.unassigned	5	0.658112
29.2.2.3.1	protein.synthesis.ribosome biogenesis.Pre-rRNA processing and modifications.snoRNPs	9	0.660151
33.99	development.unspecified	35	0.662056
26.21	misc.protease inhibitor/seed storage/lipid transfer protein (LTP) family protein	6	0.667648
9.9	mitochondrial electron transport / ATP synthesis.F1-ATPase	1	0.673496
29.2.5	protein.synthesis.release	1	0.67593
11.9.2	lipid metabolism.lipid degradation.lipases	2	0.676616
11.9.2.1	lipid metabolism.lipid degradation.lipases.triacylglycerol lipase	2	0.676616
11	lipid metabolism	21	0.689423
27.3.65	RNA.regulation of transcription.Polycomb Group (PcG)	1	0.695519
29.2.2.3.3	protein.synthesis.ribosome biogenesis.Pre-rRNA processing and modifications.methylotransferases	1	0.69675
31.2	cell.division	4	0.703746
2.1.2.4	major CHO metabolism.synthesis.starch.debranching	1	0.707867
29.5.11.4.2	protein.degradation.ubiquitin.E3.RING	3	0.708107
29.2.1.2.2.57	protein.synthesis.ribosomal protein.eukaryotic.60S subunit.L7A	1	0.717801
31.4	cell.vesicle transport	6	0.723034
30.2.12	signalling.receptor kinases.leucine rich repeat XII	10	0.725817
26.28	misc.GDSL-motif lipase	5	0.728589
29.2.1.1.3	protein.synthesis.ribosomal protein.prokaryotic.unknown organellar	1	0.732792
29.2.1.1.3.2	protein.synthesis.ribosomal protein.prokaryotic.unknown organellar.50S subunit	1	0.732792
29.2.1.1.3.2.510	protein.synthesis.ribosomal protein.prokaryotic.unknown organellar.50S subunit.L10A	1	0.732792
29.2.1.2.2.510	protein.synthesis.ribosomal protein.eukaryotic.60S subunit.L10A	1	0.732792
34.2	transport.sugars	5	0.738704
30.2	signalling.receptor kinases	38	0.746501
13.2.3.5	amino acid metabolism.degradation.aspartate family.lysine	1	0.747885
26	misc	89	0.761338
13.2.3	amino acid metabolism.degradation.aspartate family	3	0.772044
29.5.11.4.3	protein.degradation.ubiquitin.E3.SCF	3	0.772044
29.5.11.4.3.2	protein.degradation.ubiquitin.E3.SCF.FBOX	3	0.772044
20.1	stress.biotic	28	0.793703
29.5.11.4.99	protein.degradation.ubiquitin.E3.unspecified	1	0.793728
29.2.6	protein.synthesis.ribosomal RNA	1	0.801443
29.2.2.3.99	protein.synthesis.ribosome biogenesis.Pre-rRNA processing and modifications.misc	2	0.802758
10.8	cell wall.pectin*esterases	2	0.828372
29.2.1.2.2.80	protein.synthesis.ribosomal protein.eukaryotic.60S subunit.P0	2	0.839407
26.13	misc.acid and other phosphatases	4	0.840066
2.1	major CHO metabolism.synthesis	3	0.857167
29.2.1.2.2.1730	protein.synthesis.ribosomal protein.eukaryotic.60S subunit.L7/L30/S12	2	0.857869
16.5.1.3	secondary metabolism.sulfur-containing.glucosinolates.degradation	1	0.861181
16.5.1.3.1	secondary metabolism.sulfur-containing.glucosinolates.degradation.myrosinase	1	0.861181
27	RNA	94	0.870865
33	development	38	0.874524
16.2.1	secondary metabolism.phenylpropanoids.lignin biosynthesis	6	0.876511
29.5.11.4	protein.degradation.ubiquitin.E3	7	0.877083
16.2.1.1	secondary metabolism.phenylpropanoids.lignin biosynthesis.PAL	1	0.879538
29.2.2.2	protein.synthesis.ribosome biogenesis.Assembly factors	3	0.882929
29.2.2.2.99	protein.synthesis.ribosome biogenesis.Assembly factors.misc	3	0.882929
27.3.26	RNA.regulation of transcription.MYB-related transcription factor family	3	0.884448
31.3	cell.cycle	1	0.887426
30.2.99	signalling.receptor kinases.misc	6	0.889421
20.2.1	stress.abiotic.heat	15	0.902486
30.5	signalling.G-proteins	3	0.905764
28.2	DNA.repair	3	0.907289
20.1.7	stress.biotic.PR-proteins	10	0.908198
29.2.2.3.4	protein.synthesis.ribosome biogenesis.Pre-rRNA processing and modifications.WD-repeat proteins	2	0.911813
27.3.27	RNA.regulation of transcription.NAC domain transcription factor family	7	0.913032
12.2	N-metabolism.ammonia metabolism	1	0.924371
12	N-metabolism	1	0.924371
12.2.2	N-metabolism.ammonia metabolism.glutamine synthetase	1	0.924371
13.2	amino acid metabolism.degradation	5	0.928053
17.5.1.20	hormone metabolism.ethylene.synthesis-degradation.XBAT32	1	0.929664
29.5.7	protein.degradation.metalloprotease	1	0.929664
13.1.6.4	amino acid metabolism.synthesis.aromatic aa.tyrosine	1	0.932311
13.2.6.2	amino acid metabolism.degradation.aromatic aa.tyrosine	1	0.932311
13.1.6.4.3	amino acid metabolism.synthesis.aromatic aa.tyrosine.tyrosine transaminase	1	0.932311
13.2.6	amino acid metabolism.degradation.aromatic aa	1	0.932311
16.1.3	secondary metabolism.isoprenoids.tocopherol biosynthesis	1	0.932311
16.5.1.1.4	secondary metabolism.sulfur-containing.glucosinolates.synthesis.shared	1	0.932311
16.5.1.1.4.2	secondary metabolism.sulfur-containing.glucosinolates.synthesis.shared.alkylthiohydroximate C-S lyase	1	0.932311
27.3.57	RNA.regulation of transcription.JUMONJI family	1	0.942909
3.2.2	minor CHO metabolism.trehalose.TPP	3	0.947051
3.2	minor CHO metabolism.trehalose	5	0.957151
27.1.1	RNA.processing.splicing	2	0.968046
13.1.5.3	amino acid metabolism.synthesis.serine-glycine-cysteine group.cysteine	2	0.969925
13.1.5	amino acid metabolism.synthesis.serine-glycine-cysteine group	2	0.969925
4.1.5	glycolysis.cytosolic branch.pyrophosphate-fructose-6-P phosphotransferase	1	0.974757
11.8.1	lipid metabolism.'exotics' (steroids, squalene etc).sphingolipids	1	0.974757
11.8.1.3	lipid metabolism.''exotics'' (steroids, squalene etc).sphingolipids.ceramide glucosyltransferase	1	0.974757
29.6	protein.folding	15	0.976859
26.4.1	misc.beta 1,3 glucan hydrolases.glucan endo-1,3-beta-glucosidase	1	0.977413
27.3.8	RNA.regulation of transcription.C2C2(Zn) DOF zinc finger family	1	0.977413
30.3	signalling.calcium	9	0.979993
3.2.4	minor CHO metabolism.trehalose.trehalase	2	0.99718
16.1.2	secondary metabolism.isoprenoids.mevalonate pathway	1	0.998671
16.1.2.3	secondary metabolism.isoprenoids.mevalonate pathway.HMG-CoA reductase	1	0.998671
