# Supplementary material for: Transcriptome profiling of developing leaf and shoot apices to reveal the molecular mechanism and co-expression genes responsible for the wheat heading date
Source: BMC Genomics. 2021 Jun 23;22:468. doi: 10.1186/s12864-021-07797-7 (PMC8220847; doi:10.1186/s12864-021-07797-7)
Supplement: Supplementary file 20 — Additional file 20: Table S5. Identification of transcription factors using differentially expressed genes. [file 12864_2021_7797_MOESM20_ESM.xlsx]

## Sheet: Sheet1
Table - S5 Identification of transcription factors using differentially expressed genes.
Transcript ID	Type	TF Family Name
TraesCS2A02G267600.1	TF	AP2/ERF->AP2/ERF-AP2
TraesCS2A02G514200.1	TF	AP2/ERF->AP2/ERF-AP2
TraesCS2B02G268100.1	TF	AP2/ERF->AP2/ERF-AP2
TraesCS2D02G256600.1	TF	AP2/ERF->AP2/ERF-AP2
TraesCS4A02G011600.1	TF	AP2/ERF->AP2/ERF-AP2
TraesCS4A02G060400.1	TF	AP2/ERF->AP2/ERF-AP2
TraesCS4A02G123800.1	TF	AP2/ERF->AP2/ERF-AP2
TraesCS4B02G235900.1	TF	AP2/ERF->AP2/ERF-AP2
TraesCS4B02G292900.1	TF	AP2/ERF->AP2/ERF-AP2
TraesCS4D02G237300.1	TF	AP2/ERF->AP2/ERF-AP2
TraesCS5A02G221600.1	TF	AP2/ERF->AP2/ERF-AP2
TraesCS5A02G405400.1	TF	AP2/ERF->AP2/ERF-AP2
TraesCS5B02G220400.1	TF	AP2/ERF->AP2/ERF-AP2
TraesCS5B02G410200.1	TF	AP2/ERF->AP2/ERF-AP2
TraesCS5D02G229400.1	TF	AP2/ERF->AP2/ERF-AP2
TraesCS5D02G415500.1	TF	AP2/ERF->AP2/ERF-AP2
TraesCS7B02G440400.1	TF	AP2/ERF->AP2/ERF-AP2
TraesCS7D02G512600.1	TF	AP2/ERF->AP2/ERF-AP2
TraesCS1A02G370400.1	TF	AP2/ERF->AP2/ERF-ERF
TraesCS1A02G370600.1	TF	AP2/ERF->AP2/ERF-ERF
TraesCS1A02G370600.1	TF	AP2/ERF->AP2/ERF-ERF
TraesCS1A02G370700.1	TF	AP2/ERF->AP2/ERF-ERF
TraesCS1B02G326600.1	TF	AP2/ERF->AP2/ERF-ERF
TraesCS1B02G389700.1	TF	AP2/ERF->AP2/ERF-ERF
TraesCS1B02G389900.1	TF	AP2/ERF->AP2/ERF-ERF
TraesCS1B02G389900.1	TF	AP2/ERF->AP2/ERF-ERF
TraesCS1D02G314700.1	TF	AP2/ERF->AP2/ERF-ERF
TraesCS1D02G331100.1	TF	AP2/ERF->AP2/ERF-ERF
TraesCS1D02G376500.1	TF	AP2/ERF->AP2/ERF-ERF
TraesCS1D02G376500.1	TF	AP2/ERF->AP2/ERF-ERF
TraesCS1D02G376600.1	TF	AP2/ERF->AP2/ERF-ERF
TraesCS1D02G376600.1	TF	AP2/ERF->AP2/ERF-ERF
TraesCS1D02G376700.1	TF	AP2/ERF->AP2/ERF-ERF
TraesCS1D02G376700.1	TF	AP2/ERF->AP2/ERF-ERF
TraesCS1D02G376800.1	TF	AP2/ERF->AP2/ERF-ERF
TraesCS1D02G418900.1	TF	AP2/ERF->AP2/ERF-ERF
TraesCS2A02G288000.1	TF	AP2/ERF->AP2/ERF-ERF
TraesCS2A02G393500.1	TF	AP2/ERF->AP2/ERF-ERF
TraesCS2A02G417300.1	TF	AP2/ERF->AP2/ERF-ERF
TraesCS2A02G427700.1	TF	AP2/ERF->AP2/ERF-ERF
TraesCS2A02G427700.1	TF	AP2/ERF->AP2/ERF-ERF
TraesCS2A02G514300.1	TF	AP2/ERF->AP2/ERF-ERF
TraesCS2B02G127800.1	TF	AP2/ERF->AP2/ERF-ERF
TraesCS2B02G304800.1	TF	AP2/ERF->AP2/ERF-ERF
TraesCS2B02G305500.1	TF	AP2/ERF->AP2/ERF-ERF
TraesCS2B02G411500.1	TF	AP2/ERF->AP2/ERF-ERF
TraesCS2B02G436300.1	TF	AP2/ERF->AP2/ERF-ERF
TraesCS2B02G542300.1	TF	AP2/ERF->AP2/ERF-ERF
TraesCS2D02G286300.1	TF	AP2/ERF->AP2/ERF-ERF
TraesCS2D02G412200.1	TF	AP2/ERF->AP2/ERF-ERF
TraesCS2D02G414600.1	TF	AP2/ERF->AP2/ERF-ERF
TraesCS2D02G515900.1	TF	AP2/ERF->AP2/ERF-ERF
TraesCS3A02G328100.1	TF	AP2/ERF->AP2/ERF-ERF
TraesCS3A02G379900.1	TF	AP2/ERF->AP2/ERF-ERF
TraesCS3B02G357500.1	TF	AP2/ERF->AP2/ERF-ERF
TraesCS3B02G412500.1	TF	AP2/ERF->AP2/ERF-ERF
TraesCS3D02G321500.1	TF	AP2/ERF->AP2/ERF-ERF
TraesCS3D02G321700.1	TF	AP2/ERF->AP2/ERF-ERF
TraesCS3D02G372900.1	TF	AP2/ERF->AP2/ERF-ERF
TraesCS4A02G005500.1	TF	AP2/ERF->AP2/ERF-ERF
TraesCS4A02G314600.1	TF	AP2/ERF->AP2/ERF-ERF
TraesCS4A02G326400.1	TF	AP2/ERF->AP2/ERF-ERF
TraesCS4A02G326400.1	TF	AP2/ERF->AP2/ERF-ERF
TraesCS4B02G002000.1	TF	AP2/ERF->AP2/ERF-ERF
TraesCS4B02G088900.1	TF	AP2/ERF->AP2/ERF-ERF
TraesCS4B02G299400.1	TF	AP2/ERF->AP2/ERF-ERF
TraesCS4D02G120200.1	TF	AP2/ERF->AP2/ERF-ERF
TraesCS4D02G298400.1	TF	AP2/ERF->AP2/ERF-ERF
TraesCS5A02G174700.1	TF	AP2/ERF->AP2/ERF-ERF
TraesCS5A02G310500.1	TF	AP2/ERF->AP2/ERF-ERF
TraesCS5A02G311900.1	TF	AP2/ERF->AP2/ERF-ERF
TraesCS5A02G314600.1	TF	AP2/ERF->AP2/ERF-ERF
TraesCS5B02G315500.1	TF	AP2/ERF->AP2/ERF-ERF
TraesCS5D02G180900.1	TF	AP2/ERF->AP2/ERF-ERF
TraesCS5D02G318000.1	TF	AP2/ERF->AP2/ERF-ERF
TraesCS5D02G318900.1	TF	AP2/ERF->AP2/ERF-ERF
TraesCS5D02G320800.1	TF	AP2/ERF->AP2/ERF-ERF
TraesCS6A02G208700.1	TF	AP2/ERF->AP2/ERF-ERF
TraesCS6A02G235100.1	TF	AP2/ERF->AP2/ERF-ERF
TraesCS6A02G243300.1	TF	AP2/ERF->AP2/ERF-ERF
TraesCS6A02G243500.1	TF	AP2/ERF->AP2/ERF-ERF
TraesCS6A02G301900.1	TF	AP2/ERF->AP2/ERF-ERF
TraesCS6A02G330500.1	TF	AP2/ERF->AP2/ERF-ERF
TraesCS6B02G281000.1	TF	AP2/ERF->AP2/ERF-ERF
TraesCS6B02G331000.1	TF	AP2/ERF->AP2/ERF-ERF
TraesCS6B02G361400.1	TF	AP2/ERF->AP2/ERF-ERF
TraesCS6D02G192200.1	TF	AP2/ERF->AP2/ERF-ERF
TraesCS6D02G225500.1	TF	AP2/ERF->AP2/ERF-ERF
TraesCS6D02G237800.1	TF	AP2/ERF->AP2/ERF-ERF
TraesCS6D02G238200.1	TF	AP2/ERF->AP2/ERF-ERF
TraesCS6D02G281200.1	TF	AP2/ERF->AP2/ERF-ERF
TraesCS6D02G309600.1	TF	AP2/ERF->AP2/ERF-ERF
TraesCS6D02G324200.1	TF	AP2/ERF->AP2/ERF-ERF
TraesCS7A02G145800.1	TF	AP2/ERF->AP2/ERF-ERF
TraesCS7A02G180900.1	TF	AP2/ERF->AP2/ERF-ERF
TraesCS7A02G264100.1	TF	AP2/ERF->AP2/ERF-ERF
TraesCS7B02G062200.1	TF	AP2/ERF->AP2/ERF-ERF
TraesCS7B02G085900.1	TF	AP2/ERF->AP2/ERF-ERF
TraesCS7B02G162100.1	TF	AP2/ERF->AP2/ERF-ERF
TraesCS7D02G147200.1	TF	AP2/ERF->AP2/ERF-ERF
TraesCS7D02G158500.1	TF	AP2/ERF->AP2/ERF-ERF
TraesCS7D02G182700.1	TF	AP2/ERF->AP2/ERF-ERF
TraesCS7D02G265000.1	TF	AP2/ERF->AP2/ERF-ERF
TraesCS7D02G265000.1	TF	AP2/ERF->AP2/ERF-ERF
TraesCS7D02G367500.1	TF	AP2/ERF->AP2/ERF-ERF
TraesCS7D02G372700.1	TF	AP2/ERF->AP2/ERF-ERF
TraesCS1A02G372200.1	TF	AP2/ERF->AP2/ERF-RAV
TraesCS1A02G372300.1	TF	AP2/ERF->AP2/ERF-RAV
TraesCS1B02G392000.1	TF	AP2/ERF->AP2/ERF-RAV
TraesCS1B02G392200.1	TF	AP2/ERF->AP2/ERF-RAV
TraesCS1B02G392300.1	TF	AP2/ERF->AP2/ERF-RAV
TraesCS1D02G378400.1	TF	AP2/ERF->AP2/ERF-RAV
TraesCS1D02G378500.1	TF	AP2/ERF->AP2/ERF-RAV
TraesCS1D02G378800.1	TF	AP2/ERF->AP2/ERF-RAV
TraesCS1D02G378900.1	TF	AP2/ERF->AP2/ERF-RAV
TraesCS3A02G054000.1	TF	AP2/ERF->AP2/ERF-RAV
TraesCS3A02G259900.1	TF	AP2/ERF->AP2/ERF-RAV
TraesCS3B02G064900.1	TF	AP2/ERF->AP2/ERF-RAV
TraesCS3D02G052400.1	TF	AP2/ERF->AP2/ERF-RAV
TraesCS3D02G260100.1	TF	AP2/ERF->AP2/ERF-RAV
TraesCSU02G179500.1	TF	AP2/ERF->AP2/ERF-RAV
TraesCSU02G227200.1	TF	AP2/ERF->AP2/ERF-RAV
TraesCS2A02G394700.1	TF	B3->B3
TraesCS2B02G168900.1	TF	B3->B3
TraesCS2B02G412700.1	TF	B3->B3
TraesCS2D02G148000.1	TF	B3->B3
TraesCS2D02G392400.1	TF	B3->B3
TraesCS2D02G466100.1	TF	B3->B3
TraesCS3A02G223800.1	TF	B3->B3
TraesCS3A02G310500.1	TF	B3->B3
TraesCS3A02G310600.1	TF	B3->B3
TraesCS3A02G462100.1	TF	B3->B3
TraesCS3A02G483200.1	TF	B3->B3
TraesCS3A02G483400.1	TF	B3->B3
TraesCS3B02G153600.1	TF	B3->B3
TraesCS3B02G530100.1	TF	B3->B3
TraesCS3B02G530200.1	TF	B3->B3
TraesCS3D02G136400.1	TF	B3->B3
TraesCS3D02G136500.1	TF	B3->B3
TraesCS3D02G384400.1	TF	B3->B3
TraesCS3D02G478600.1	TF	B3->B3
TraesCS3D02G478700.1	TF	B3->B3
TraesCS4A02G003900.1	TF	B3->B3
TraesCS4A02G167900.1	TF	B3->B3
TraesCS4A02G241500.1	TF	B3->B3
TraesCS4A02G241900.1	TF	B3->B3
TraesCS4A02G242300.1	TF	B3->B3
TraesCS4A02G242400.1	TF	B3->B3
TraesCS4B02G072800.1	TF	B3->B3
TraesCS4B02G073100.1	TF	B3->B3
TraesCS4B02G073200.1	TF	B3->B3
TraesCS4B02G073600.1	TF	B3->B3
TraesCS4B02G249100.1	TF	B3->B3
TraesCS4B02G249100.1	TF	B3->B3
TraesCS4B02G301400.1	TF	B3->B3
TraesCS4B02G348500.1	TF	B3->B3
TraesCS4D02G071500.1	TF	B3->B3
TraesCS4D02G071900.1	TF	B3->B3
TraesCS4D02G080400.1	TF	B3->B3
TraesCS4D02G114900.1	TF	B3->B3
TraesCS4D02G249400.1	TF	B3->B3
TraesCS4D02G299700.1	TF	B3->B3
TraesCS4D02G348900.1	TF	B3->B3
TraesCS5A02G066800.1	TF	B3->B3
TraesCS5A02G438600.1	TF	B3->B3
TraesCS5A02G516600.1	TF	B3->B3
TraesCS5A02G524700.1	TF	B3->B3
TraesCS5B02G073800.1	TF	B3->B3
TraesCS5B02G297100.1	TF	B3->B3
TraesCS5B02G365800.1	TF	B3->B3
TraesCS5B02G392500.1	TF	B3->B3
TraesCS5B02G441400.1	TF	B3->B3
TraesCS5D02G057300.1	TF	B3->B3
TraesCS5D02G077900.1	TF	B3->B3
TraesCS5D02G078100.1	TF	B3->B3
TraesCS5D02G496200.1	TF	B3->B3
TraesCS6A02G213000.1	TF	B3->B3
TraesCS7A02G031000.1	TF	B3->B3
TraesCS7A02G179800.1	TF	B3->B3
TraesCS7B02G406400.1	TF	B3->B3
TraesCS7D02G181300.1	TF	B3->B3
TraesCSU02G075300.1	TF	B3->B3
TraesCSU02G231000.1	TF	B3->B3
TraesCS1D02G337400.1	TF	B3->B3-ARF
TraesCS1D02G337400.1	TF	B3->B3-ARF
TraesCS2A02G491000.1	TF	B3->B3-ARF
TraesCS2B02G519200.1	TF	B3->B3-ARF
TraesCS2D02G491200.1	TF	B3->B3-ARF
TraesCS3A02G292400.1	TF	B3->B3-ARF
TraesCS3B02G475800.1	TF	B3->B3-ARF
TraesCS3D02G166700.1	TF	B3->B3-ARF
TraesCS3D02G245400.1	TF	B3->B3-ARF
TraesCS3D02G292100.1	TF	B3->B3-ARF
TraesCS3D02G434700.1	TF	B3->B3-ARF
TraesCS5A02G038300.1	TF	B3->B3-ARF
TraesCS5B02G039800.1	TF	B3->B3-ARF
TraesCS5D02G045700.1	TF	B3->B3-ARF
TraesCS6B02G141300.1	TF	B3->B3-ARF
TraesCS6B02G258800.1	TF	B3->B3-ARF
TraesCS6D02G102300.1	TF	B3->B3-ARF
TraesCS6D02G212700.1	TF	B3->B3-ARF
TraesCS7A02G416400.1	TF	B3->B3-ARF
TraesCS7B02G065800.1	TF	B3->B3-ARF
TraesCS7B02G316600.1	TF	B3->B3-ARF
TraesCS7D02G409700.1	TF	B3->B3-ARF
TraesCS7D02G463000.1	TF	B3->B3-ARF
TraesCS1A02G193200.1	TF	bHLH
TraesCS1A02G212700.1	TF	bHLH
TraesCS1A02G281300.1	TF	bHLH
TraesCS1B02G208000.1	TF	bHLH
TraesCS1B02G226200.1	TF	bHLH
TraesCS1B02G290500.1	TF	bHLH
TraesCS1B02G290500.1	TF	bHLH
TraesCS1D02G196900.1	TF	bHLH
TraesCS1D02G215600.1	TF	bHLH
TraesCS1D02G280600.1	TF	bHLH
TraesCS2A02G253900.1	TF	bHLH
TraesCS2A02G271700.1	TF	bHLH
TraesCS2A02G281200.1	TF	bHLH
TraesCS2A02G448500.1	TF	bHLH
TraesCS2A02G448800.1	TF	bHLH
TraesCS2A02G472300.1	TF	bHLH
TraesCS2A02G521500.1	TF	bHLH
TraesCS2B02G469700.1	TF	bHLH
TraesCS2B02G494900.1	TF	bHLH
TraesCS2B02G550900.1	TF	bHLH
TraesCS2D02G280100.1	TF	bHLH
TraesCS2D02G461700.1	TF	bHLH
TraesCS2D02G472000.1	TF	bHLH
TraesCS3A02G000400.1	TF	bHLH
TraesCS3A02G000600.1	TF	bHLH
TraesCS3A02G102600.1	TF	bHLH
TraesCS3A02G102900.1	TF	bHLH
TraesCS3A02G104400.1	TF	bHLH
TraesCS3A02G204800.1	TF	bHLH
TraesCS3A02G252900.1	TF	bHLH
TraesCS3A02G350600.1	TF	bHLH
TraesCS3A02G395000.1	TF	bHLH
TraesCS3B02G002200.1	TF	bHLH
TraesCS3B02G003500.1	TF	bHLH
TraesCS3B02G120200.1	TF	bHLH
TraesCS3B02G120500.1	TF	bHLH
TraesCS3B02G122800.1	TF	bHLH
TraesCS3B02G122900.1	TF	bHLH
TraesCS3B02G236900.1	TF	bHLH
TraesCS3B02G284800.1	TF	bHLH
TraesCS3B02G288700.1	TF	bHLH
TraesCS3B02G383000.1	TF	bHLH
TraesCS3B02G426900.1	TF	bHLH
TraesCS3D02G017700.1	TF	bHLH
TraesCS3D02G105100.1	TF	bHLH
TraesCS3D02G144700.1	TF	bHLH
TraesCS3D02G210600.1	TF	bHLH
TraesCS3D02G253700.1	TF	bHLH
TraesCS3D02G344600.1	TF	bHLH
TraesCS3D02G388700.1	TF	bHLH
TraesCS4A02G060200.1	TF	bHLH
TraesCS4A02G060200.1	TF	bHLH
TraesCS4A02G234500.1	TF	bHLH
TraesCS4A02G255800.1	TF	bHLH
TraesCS4A02G404700.1	TF	bHLH
TraesCS4B02G020700.1	TF	bHLH
TraesCS4B02G051500.1	TF	bHLH
TraesCS4B02G056600.1	TF	bHLH
TraesCS4B02G056600.1	TF	bHLH
TraesCS4B02G059000.1	TF	bHLH
TraesCS4B02G080700.1	TF	bHLH
TraesCS4B02G217400.1	TF	bHLH
TraesCS4B02G347100.1	TF	bHLH
TraesCS4B02G364800.1	TF	bHLH
TraesCS4D02G019200.1	TF	bHLH
TraesCS4D02G051600.1	TF	bHLH
TraesCS4D02G237100.1	TF	bHLH
TraesCS4D02G302700.1	TF	bHLH
TraesCS4D02G329000.1	TF	bHLH
TraesCS5A02G014800.1	TF	bHLH
TraesCS5A02G245600.1	TF	bHLH
TraesCS5A02G264800.1	TF	bHLH
TraesCS5A02G292900.1	TF	bHLH
TraesCS5A02G306700.1	TF	bHLH
TraesCS5A02G380900.1	TF	bHLH
TraesCS5A02G420200.1	TF	bHLH
TraesCS5A02G515800.1	TF	bHLH
TraesCS5A02G533200.1	TF	bHLH
TraesCS5B02G013000.1	TF	bHLH
TraesCS5B02G054800.1	TF	bHLH
TraesCS5B02G224200.1	TF	bHLH
TraesCS5B02G229000.1	TF	bHLH
TraesCS5B02G243000.1	TF	bHLH
TraesCS5B02G264300.1	TF	bHLH
TraesCS5B02G292100.1	TF	bHLH
TraesCS5B02G380200.1	TF	bHLH
TraesCS5B02G384500.1	TF	bHLH
TraesCS5B02G518400.1	TF	bHLH
TraesCS5B02G518500.1	TF	bHLH
TraesCS5D02G020600.1	TF	bHLH
TraesCS5D02G060300.1	TF	bHLH
TraesCS5D02G237300.1	TF	bHLH
TraesCS5D02G252300.1	TF	bHLH
TraesCS5D02G386500.1	TF	bHLH
TraesCS5D02G390700.1	TF	bHLH
TraesCS5D02G449200.1	TF	bHLH
TraesCS5D02G517900.1	TF	bHLH
TraesCS6A02G186200.1	TF	bHLH
TraesCS6A02G214900.1	TF	bHLH
TraesCS6A02G268800.1	TF	bHLH
TraesCS6A02G288100.1	TF	bHLH
TraesCS6A02G306200.1	TF	bHLH
TraesCS6A02G315700.1	TF	bHLH
TraesCS6B02G244800.1	TF	bHLH
TraesCS6B02G244800.1	TF	bHLH
TraesCS6B02G300400.1	TF	bHLH
TraesCS6B02G317600.1	TF	bHLH
TraesCS6B02G346100.1	TF	bHLH
TraesCS6D02G173300.1	TF	bHLH
TraesCS6D02G197500.1	TF	bHLH
TraesCS6D02G253000.1	TF	bHLH
TraesCS6D02G270900.1	TF	bHLH
TraesCS6D02G315200.1	TF	bHLH
TraesCS7A02G126900.1	TF	bHLH
TraesCS7A02G256200.1	TF	bHLH
TraesCS7A02G263700.1	TF	bHLH
TraesCS7B02G074900.1	TF	bHLH
TraesCS7B02G161700.1	TF	bHLH
TraesCS7B02G211600.1	TF	bHLH
TraesCS7B02G232000.1	TF	bHLH
TraesCS7B02G303300.1	TF	bHLH
TraesCS7B02G465400.1	TF	bHLH
TraesCS7D02G170900.1	TF	bHLH
TraesCS7D02G264600.1	TF	bHLH
TraesCS7D02G308300.1	TF	bHLH
TraesCS7D02G397300.1	TF	bHLH
TraesCS7D02G529200.1	TF	bHLH
TraesCSU02G075100.1	TF	bHLH
TraesCSU02G138900.1	TF	bHLH
TraesCS1B02G127400.1	TF	bZIP
TraesCS1D02G417100.1	TF	bZIP
TraesCS1D02G417100.1	TF	bZIP
TraesCS2A02G097500.1	TF	bZIP
TraesCS2A02G495400.1	TF	bZIP
TraesCS2A02G526300.1	TF	bZIP
TraesCS2B02G489900.1	TF	bZIP
TraesCS2B02G523600.1	TF	bZIP
TraesCS2B02G556600.1	TF	bZIP
TraesCS2D02G096800.1	TF	bZIP
TraesCS2D02G098700.1	TF	bZIP
TraesCS2D02G495700.1	TF	bZIP
TraesCS2D02G529000.1	TF	bZIP
TraesCS3A02G293700.1	TF	bZIP
TraesCS3A02G372400.1	TF	bZIP
TraesCS3A02G378700.1	TF	bZIP
TraesCS3B02G328400.1	TF	bZIP
TraesCS3B02G365100.1	TF	bZIP
TraesCS3B02G411300.1	TF	bZIP
TraesCS3D02G148200.1	TF	bZIP
TraesCS3D02G293500.1	TF	bZIP
TraesCS3D02G327600.1	TF	bZIP
TraesCS3D02G371900.1	TF	bZIP
TraesCS4A02G183400.1	TF	bZIP
TraesCS4B02G135000.1	TF	bZIP
TraesCS4B02G338700.1	TF	bZIP
TraesCS4D02G129900.1	TF	bZIP
TraesCS4D02G335000.1	TF	bZIP
TraesCS5A02G057500.1	TF	bZIP
TraesCS5A02G143300.1	TF	bZIP
TraesCS5A02G332000.1	TF	bZIP
TraesCS5A02G491600.1	TF	bZIP
TraesCS5A02G508600.1	TF	bZIP
TraesCS5B02G059200.1	TF	bZIP
TraesCS5B02G142200.1	TF	bZIP
TraesCS5B02G332300.1	TF	bZIP
TraesCS5D02G068800.1	TF	bZIP
TraesCS5D02G148700.1	TF	bZIP
TraesCS5D02G183500.1	TF	bZIP
TraesCS6A02G333600.1	TF	bZIP
TraesCS6B02G364000.1	TF	bZIP
TraesCS6D02G144400.1	TF	bZIP
TraesCS6D02G312800.1	TF	bZIP
TraesCS7A02G207100.1	TF	bZIP
TraesCS7A02G420400.1	TF	bZIP
TraesCS7B02G114300.1	TF	bZIP
TraesCS7B02G391800.1	TF	bZIP
TraesCS7D02G209800.1	TF	bZIP
TraesCS7D02G213200.1	TF	bZIP
TraesCS7D02G475100.1	TF	bZIP
TraesCS2A02G353900.1	TF	C2C2->C2C2-CO-like
TraesCS4A02G268500.1	TF	C2C2->C2C2-CO-like
TraesCS4B02G045700.1	TF	C2C2->C2C2-CO-like
TraesCS5A02G166100.1	TF	C2C2->C2C2-CO-like
TraesCS5B02G163500.1	TF	C2C2->C2C2-CO-like
TraesCS5D02G170700.1	TF	C2C2->C2C2-CO-like
TraesCS6D02G274100.1	TF	C2C2->C2C2-CO-like
TraesCS7B02G113400.1	TF	C2C2->C2C2-CO-like
TraesCS1A02G334100.1	TF	C2C2->C2C2-Dof
TraesCS1D02G274700.1	TF	C2C2->C2C2-Dof
TraesCS2A02G100800.1	TF	C2C2->C2C2-Dof
TraesCS2A02G590800.1	TF	C2C2->C2C2-Dof
TraesCS2A02G591200.1	TF	C2C2->C2C2-Dof
TraesCS2B02G249200.1	TF	C2C2->C2C2-Dof
TraesCS2B02G420400.1	TF	C2C2->C2C2-Dof
TraesCS2B02G592600.1	TF	C2C2->C2C2-Dof
TraesCS2B02G592700.1	TF	C2C2->C2C2-Dof
TraesCS2B02G592800.1	TF	C2C2->C2C2-Dof
TraesCS2D02G563000.1	TF	C2C2->C2C2-Dof
TraesCS2D02G563200.1	TF	C2C2->C2C2-Dof
TraesCS3B02G329700.1	TF	C2C2->C2C2-Dof
TraesCS3D02G271300.1	TF	C2C2->C2C2-Dof
TraesCS4A02G234000.1	TF	C2C2->C2C2-Dof
TraesCS4B02G081500.1	TF	C2C2->C2C2-Dof
TraesCS4D02G080100.1	TF	C2C2->C2C2-Dof
TraesCS5A02G251800.1	TF	C2C2->C2C2-Dof
TraesCS5A02G401800.1	TF	C2C2->C2C2-Dof
TraesCS5B02G249800.1	TF	C2C2->C2C2-Dof
TraesCS5B02G406500.1	TF	C2C2->C2C2-Dof
TraesCS5B02G492600.1	TF	C2C2->C2C2-Dof
TraesCS5D02G259700.1	TF	C2C2->C2C2-Dof
TraesCS5D02G412000.1	TF	C2C2->C2C2-Dof
TraesCS6A02G287700.1	TF	C2C2->C2C2-Dof
TraesCS7A02G213400.1	TF	C2C2->C2C2-Dof
TraesCS1B02G448200.1	TF	C2C2->C2C2-GATA
TraesCS1D02G425900.1	TF	C2C2->C2C2-GATA
TraesCS2B02G410200.1	TF	C2C2->C2C2-GATA
TraesCS2B02G618400.1	TF	C2C2->C2C2-GATA
TraesCS3B02G308500.1	TF	C2C2->C2C2-GATA
TraesCS4A02G249400.1	TF	C2C2->C2C2-GATA
TraesCS4B02G065300.1	TF	C2C2->C2C2-GATA
TraesCS4B02G374400.1	TF	C2C2->C2C2-GATA
TraesCS4D02G064200.1	TF	C2C2->C2C2-GATA
TraesCS4D02G362800.1	TF	C2C2->C2C2-GATA
TraesCS5A02G538600.1	TF	C2C2->C2C2-GATA
TraesCS5B02G018600.1	TF	C2C2->C2C2-GATA
TraesCS6A02G374600.1	TF	C2C2->C2C2-GATA
TraesCS6B02G214900.1	TF	C2C2->C2C2-GATA
TraesCS6B02G412300.1	TF	C2C2->C2C2-GATA
TraesCS7A02G363100.1	TF	C2C2->C2C2-GATA
TraesCS7B02G264800.1	TF	C2C2->C2C2-GATA
TraesCS7D02G359900.1	TF	C2C2->C2C2-GATA
TraesCS1A02G279500.1	TF	C2C2->C2C2-LSD
TraesCS1B02G288600.1	TF	C2C2->C2C2-LSD
TraesCS1D02G278800.1	TF	C2C2->C2C2-LSD
TraesCS5A02G048900.1	TF	C2C2->C2C2-LSD
TraesCS5B02G054000.1	TF	C2C2->C2C2-LSD
TraesCS5D02G059500.1	TF	C2C2->C2C2-LSD
TraesCS2A02G386200.1	TF	C2C2->C2C2-YABBY
TraesCS2D02G382700.1	TF	C2C2->C2C2-YABBY
TraesCS5B02G025100.1	TF	C2C2->C2C2-YABBY
TraesCS5D02G033700.1	TF	C2C2->C2C2-YABBY
TraesCS1B02G053200.1	TF	C2H2
TraesCS1D02G041500.1	TF	C2H2
TraesCS1D02G276200.1	TF	C2H2
TraesCS2A02G004600.1	TF	C2H2
TraesCS2D02G004200.1	TF	C2H2
TraesCS2D02G310500.1	TF	C2H2
TraesCS3A02G105100.1	TF	C2H2
TraesCS3A02G412700.1	TF	C2H2
TraesCS3B02G123600.1	TF	C2H2
TraesCS3B02G447100.1	TF	C2H2
TraesCS3B02G497200.1	TF	C2H2
TraesCS4A02G174100.1	TF	C2H2
TraesCS4A02G352700.1	TF	C2H2
TraesCS4D02G141500.1	TF	C2H2
TraesCS4D02G215000.1	TF	C2H2
TraesCS4D02G262500.1	TF	C2H2
TraesCS5A02G233700.1	TF	C2H2
TraesCS5A02G263200.1	TF	C2H2
TraesCS5A02G356100.1	TF	C2H2
TraesCS5A02G401200.1	TF	C2H2
TraesCS5B02G222200.1	TF	C2H2
TraesCS5B02G232200.1	TF	C2H2
TraesCS5B02G262400.1	TF	C2H2
TraesCS5B02G347900.1	TF	C2H2
TraesCS5B02G358600.1	TF	C2H2
TraesCS5B02G406000.1	TF	C2H2
TraesCS5B02G489800.1	TF	C2H2
TraesCS5B02G490900.1	TF	C2H2
TraesCS5D02G240600.1	TF	C2H2
TraesCS5D02G270700.1	TF	C2H2
TraesCS5D02G364900.1	TF	C2H2
TraesCS5D02G411400.1	TF	C2H2
TraesCS6D02G314600.1	TF	C2H2
TraesCS7A02G253400.1	TF	C2H2
TraesCS7D02G252000.1	TF	C2H2
TraesCS7D02G397800.1	TF	C2H2
TraesCSU02G012300.1	TF	C2H2
TraesCS1A02G445600.1	TF	C3H
TraesCS1D02G072200.1	TF	C3H
TraesCS1D02G453900.1	TF	C3H
TraesCS1D02G453900.1	TF	C3H
TraesCS2A02G039200.1	TF	C3H
TraesCS3B02G125600.1	TF	C3H
TraesCS3D02G109300.1	TF	C3H
TraesCS4D02G188300.1	TF	C3H
TraesCS5B02G105500.1	TF	C3H
TraesCS5D02G112900.1	TF	C3H
TraesCS7A02G093100.1	TF	C3H
TraesCS2B02G300800.1	TF	CAMTA
TraesCS2D02G282800.1	TF	CAMTA
TraesCS4A02G407100.1	TF	CAMTA
TraesCS4B02G306300.1	TF	CAMTA
TraesCS6B02G093900.1	TF	CSD
TraesCS2B02G406600.1	TF	DBB
TraesCS2D02G386300.1	TF	DBB
TraesCS2A02G308200.1	TF	DDT
TraesCS2D02G306400.1	TF	DDT
TraesCS3D02G080400.1	TF	DDT
TraesCS2D02G031400.1	TF	E2F-DP
TraesCS3A02G268500.1	TF	E2F-DP
TraesCS3D02G268600.1	TF	E2F-DP
TraesCS7A02G238500.1	TF	E2F-DP
TraesCS2A02G099900.1	TF	EIL
TraesCS2B02G116900.1	TF	EIL
TraesCS2D02G099400.1	TF	EIL
TraesCS4A02G129400.1	TF	EIL
TraesCS4B02G175100.1	TF	EIL
TraesCS4D02G177000.1	TF	EIL
TraesCS7B02G049000.1	TF	GARP->GARP-ARR-B
TraesCS7D02G148200.1	TF	GARP->GARP-ARR-B
TraesCS1A02G202500.1	TF	GARP->GARP-G2-like
TraesCS1A02G258400.1	TF	GARP->GARP-G2-like
TraesCS1A02G305500.1	TF	GARP->GARP-G2-like
TraesCS2A02G100600.1	TF	GARP->GARP-G2-like
TraesCS2A02G116100.1	TF	GARP->GARP-G2-like
TraesCS2A02G402700.1	TF	GARP->GARP-G2-like
TraesCS2B02G135600.1	TF	GARP->GARP-G2-like
TraesCS2B02G420900.1	TF	GARP->GARP-G2-like
TraesCS2B02G459800.1	TF	GARP->GARP-G2-like
TraesCS2D02G100100.1	TF	GARP->GARP-G2-like
TraesCS2D02G119100.1	TF	GARP->GARP-G2-like
TraesCS2D02G400100.1	TF	GARP->GARP-G2-like
TraesCS3A02G123700.1	TF	GARP->GARP-G2-like
TraesCS3A02G361800.1	TF	GARP->GARP-G2-like
TraesCS3A02G526600.1	TF	GARP->GARP-G2-like
TraesCS3B02G144100.1	TF	GARP->GARP-G2-like
TraesCS3B02G394200.1	TF	GARP->GARP-G2-like
TraesCS3D02G168200.1	TF	GARP->GARP-G2-like
TraesCS4D02G320400.1	TF	GARP->GARP-G2-like
TraesCS5D02G411800.1	TF	GARP->GARP-G2-like
TraesCS6A02G254700.1	TF	GARP->GARP-G2-like
TraesCS6A02G266400.1	TF	GARP->GARP-G2-like
TraesCS6B02G270800.1	TF	GARP->GARP-G2-like
TraesCS6B02G293700.1	TF	GARP->GARP-G2-like
TraesCS6D02G236000.1	TF	GARP->GARP-G2-like
TraesCS6D02G245900.1	TF	GARP->GARP-G2-like
TraesCS7B02G200700.1	TF	GARP->GARP-G2-like
TraesCS7B02G284400.1	TF	GARP->GARP-G2-like
TraesCS7B02G315800.1	TF	GARP->GARP-G2-like
TraesCS7D02G378400.1	TF	GARP->GARP-G2-like
TraesCS7D02G404000.1	TF	GARP->GARP-G2-like
TraesCS5D02G022900.1	TF	GeBP
TraesCS2A02G189600.1	TF	GRAS
TraesCS2A02G192600.1	TF	GRAS
TraesCS2A02G194600.1	TF	GRAS
TraesCS2A02G200700.1	TF	GRAS
TraesCS2A02G214400.1	TF	GRAS
TraesCS2B02G214600.1	TF	GRAS
TraesCS2D02G193300.1	TF	GRAS
TraesCS2D02G194800.1	TF	GRAS
TraesCS3A02G233000.1	TF	GRAS
TraesCS3A02G408000.1	TF	GRAS
TraesCS3B02G441600.1	TF	GRAS
TraesCS3D02G403100.1	TF	GRAS
TraesCS3D02G482600.1	TF	GRAS
TraesCS4A02G088500.1	TF	GRAS
TraesCS4A02G176300.1	TF	GRAS
TraesCS4A02G430600.1	TF	GRAS
TraesCS4B02G141200.1	TF	GRAS
TraesCS4B02G367300.1	TF	GRAS
TraesCS5A02G080300.1	TF	GRAS
TraesCS5A02G135000.1	TF	GRAS
TraesCS5A02G414000.1	TF	GRAS
TraesCS5A02G535000.1	TF	GRAS
TraesCS5B02G133800.1	TF	GRAS
TraesCS5D02G092000.1	TF	GRAS
TraesCS5D02G422300.1	TF	GRAS
TraesCS6A02G247200.1	TF	GRAS
TraesCS6B02G191800.1	TF	GRAS
TraesCS6B02G277400.1	TF	GRAS
TraesCS7A02G173000.1	TF	GRAS
TraesCS7A02G382800.1	TF	GRAS
TraesCS7B02G078300.1	TF	GRAS
TraesCS7D02G174100.1	TF	GRAS
TraesCS7D02G174300.1	TF	GRAS
TraesCS7D02G379200.1	TF	GRAS
TraesCS4A02G291500.1	TF	GRF
TraesCS4D02G020300.1	TF	GRF
TraesCS6A02G257600.1	TF	GRF
TraesCS6A02G269600.1	TF	GRF
TraesCS6B02G267500.1	TF	GRF
TraesCS6B02G296900.1	TF	GRF
TraesCS6D02G238900.1	TF	GRF
TraesCS6D02G238900.1	TF	GRF
TraesCS7A02G165600.1	TF	GRF
TraesCS7B02G070200.1	TF	GRF
TraesCS7D02G166400.1	TF	GRF
TraesCS4A02G022700.1	TF	HB->HB-BELL
TraesCS4A02G289500.1	TF	HB->HB-BELL
TraesCS4B02G025400.1	TF	HB->HB-BELL
TraesCS4B02G280700.1	TF	HB->HB-BELL
TraesCS4D02G022500.1	TF	HB->HB-BELL
TraesCS4D02G062100.1	TF	HB->HB-BELL
TraesCS4D02G279300.1	TF	HB->HB-BELL
TraesCS5A02G007800.1	TF	HB->HB-BELL
TraesCS5B02G006400.1	TF	HB->HB-BELL
TraesCS5D02G013300.1	TF	HB->HB-BELL
TraesCS7D02G364500.1	TF	HB->HB-BELL
TraesCS2A02G389400.1	TF	HB->HB-HD-ZIP
TraesCS2A02G401200.1	TF	HB->HB-HD-ZIP
TraesCS2A02G415900.1	TF	HB->HB-HD-ZIP
TraesCS2B02G407600.1	TF	HB->HB-HD-ZIP
TraesCS2B02G419200.1	TF	HB->HB-HD-ZIP
TraesCS2B02G434900.1	TF	HB->HB-HD-ZIP
TraesCS2D02G387300.1	TF	HB->HB-HD-ZIP
TraesCS2D02G398600.1	TF	HB->HB-HD-ZIP
TraesCS3A02G231600.1	TF	HB->HB-HD-ZIP
TraesCS3B02G260800.1	TF	HB->HB-HD-ZIP
TraesCS3D02G221800.1	TF	HB->HB-HD-ZIP
TraesCS4A02G016600.1	TF	HB->HB-HD-ZIP
TraesCS4A02G059600.1	TF	HB->HB-HD-ZIP
TraesCS4A02G382200.1	TF	HB->HB-HD-ZIP
TraesCS4A02G382400.1	TF	HB->HB-HD-ZIP
TraesCS4A02G405800.1	TF	HB->HB-HD-ZIP
TraesCS4A02G405800.1	TF	HB->HB-HD-ZIP
TraesCS4B02G287600.1	TF	HB->HB-HD-ZIP
TraesCS4B02G305300.1	TF	HB->HB-HD-ZIP
TraesCS4D02G286400.1	TF	HB->HB-HD-ZIP
TraesCS4D02G303500.1	TF	HB->HB-HD-ZIP
TraesCS5A02G043400.1	TF	HB->HB-HD-ZIP
TraesCS5A02G316800.1	TF	HB->HB-HD-ZIP
TraesCS5A02G549700.1	TF	HB->HB-HD-ZIP
TraesCS5B02G231300.1	TF	HB->HB-HD-ZIP
TraesCS5B02G315100.1	TF	HB->HB-HD-ZIP
TraesCS5B02G317400.1	TF	HB->HB-HD-ZIP
TraesCS5D02G052300.1	TF	HB->HB-HD-ZIP
TraesCS6A02G240400.1	TF	HB->HB-HD-ZIP
TraesCS6A02G240400.1	TF	HB->HB-HD-ZIP
TraesCS6B02G284300.1	TF	HB->HB-HD-ZIP
TraesCS6B02G284300.1	TF	HB->HB-HD-ZIP
TraesCS6D02G222600.1	TF	HB->HB-HD-ZIP
TraesCS6D02G222600.1	TF	HB->HB-HD-ZIP
TraesCS7A02G083800.1	TF	HB->HB-HD-ZIP
TraesCS7D02G078900.1	TF	HB->HB-HD-ZIP
TraesCS7D02G079000.1	TF	HB->HB-HD-ZIP
TraesCS4A02G256700.1	TF	HB->HB-KNOX
TraesCS4B02G021900.1	TF	HB->HB-KNOX
TraesCS4B02G057900.1	TF	HB->HB-KNOX
TraesCS4D02G019600.1	TF	HB->HB-KNOX
TraesCS4D02G058000.1	TF	HB->HB-KNOX
TraesCS5A02G405900.1	TF	HB->HB-KNOX
TraesCS5B02G410600.1	TF	HB->HB-KNOX
TraesCS5D02G415900.1	TF	HB->HB-KNOX
TraesCS2A02G124800.1	TF	HB->HB-other
TraesCS2A02G188500.1	TF	HB->HB-other
TraesCS2B02G218800.1	TF	HB->HB-other
TraesCS2D02G199200.1	TF	HB->HB-other
TraesCS4A02G040600.1	TF	HB->HB-other
TraesCS4B02G261600.1	TF	HB->HB-other
TraesCS4B02G261600.1	TF	HB->HB-other
TraesCS4D02G261600.1	TF	HB->HB-other
TraesCS4D02G261600.1	TF	HB->HB-other
TraesCS6B02G096700.1	TF	HB->HB-other
TraesCS1D02G406900.1	TF	HB->HB-WOX
TraesCS2A02G100700.1	TF	HB->HB-WOX
TraesCS3A02G247200.1	TF	HB->HB-WOX
TraesCS3A02G368100.1	TF	HB->HB-WOX
TraesCS3B02G272200.1	TF	HB->HB-WOX
TraesCS3B02G399800.1	TF	HB->HB-WOX
TraesCS3D02G361100.1	TF	HB->HB-WOX
TraesCS1A02G375600.1	TF	HSF
TraesCS1B02G396000.1	TF	HSF
TraesCS1D02G382900.1	TF	HSF
TraesCS1D02G382900.1	TF	HSF
TraesCS2A02G089300.1	TF	HSF
TraesCS2A02G204500.1	TF	HSF
TraesCS2A02G401600.1	TF	HSF
TraesCS2D02G399000.1	TF	HSF
TraesCS3A02G280800.1	TF	HSF
TraesCS3A02G289200.1	TF	HSF
TraesCS3B02G323800.1	TF	HSF
TraesCS4A02G027700.1	TF	HSF
TraesCS4B02G278100.1	TF	HSF
TraesCS4D02G239600.1	TF	HSF
TraesCS4D02G276500.1	TF	HSF
TraesCS5A02G237900.1	TF	HSF
TraesCS5A02G314700.1	TF	HSF
TraesCS5A02G383800.1	TF	HSF
TraesCS5B02G236400.1	TF	HSF
TraesCS5B02G315600.1	TF	HSF
TraesCS5B02G440700.1	TF	HSF
TraesCS5D02G243900.1	TF	HSF
TraesCS5D02G244800.1	TF	HSF
TraesCS5D02G321000.1	TF	HSF
TraesCS5D02G393200.1	TF	HSF
TraesCS5D02G445100.1	TF	HSF
TraesCS6A02G098800.1	TF	HSF
TraesCS6B02G127000.1	TF	HSF
TraesCS6D02G083800.1	TF	HSF
TraesCS7A02G270100.1	TF	HSF
TraesCS7A02G355300.1	TF	HSF
TraesCS7B02G168300.1	TF	HSF
TraesCS7B02G272500.1	TF	HSF
TraesCS7B02G272500.1	TF	HSF
TraesCS7D02G270600.1	TF	HSF
TraesCS7D02G367700.1	TF	HSF
TraesCSU02G127200.1	TF	HSF
TraesCS2A02G443100.1	TF	LFY
TraesCS2B02G464200.1	TF	LFY
TraesCS2D02G442200.1	TF	LFY
TraesCS2A02G194500.1	TF	LOB
TraesCS2A02G271300.1	TF	LOB
TraesCS2B02G212400.1	TF	LOB
TraesCS2B02G289800.1	TF	LOB
TraesCS2D02G193400.1	TF	LOB
TraesCS2D02G193400.1	TF	LOB
TraesCS2D02G270100.1	TF	LOB
TraesCS3A02G093200.1	TF	LOB
TraesCS3B02G106900.1	TF	LOB
TraesCS3D02G091700.1	TF	LOB
TraesCS3D02G093500.1	TF	LOB
TraesCS4A02G297500.1	TF	LOB
TraesCS4D02G225200.1	TF	LOB
TraesCS5A02G529400.1	TF	LOB
TraesCS1B02G275000.1	TF	MADS->MADS-MIKC
TraesCS2A02G261200.1	TF	MADS->MADS-MIKC
TraesCS2A02G261200.1	TF	MADS->MADS-MIKC
TraesCS2A02G261200.1	TF	MADS->MADS-MIKC
TraesCS2A02G311100.1	TF	MADS->MADS-MIKC
TraesCS2B02G200800.1	TF	MADS->MADS-MIKC
TraesCS2B02G200800.1	TF	MADS->MADS-MIKC
TraesCS2B02G281000.1	TF	MADS->MADS-MIKC
TraesCS2B02G281000.1	TF	MADS->MADS-MIKC
TraesCS2D02G181400.1	TF	MADS->MADS-MIKC
TraesCS2D02G262700.1	TF	MADS->MADS-MIKC
TraesCS2D02G262700.1	TF	MADS->MADS-MIKC
TraesCS2D02G309300.1	TF	MADS->MADS-MIKC
TraesCS3A02G090900.1	TF	MADS->MADS-MIKC
TraesCS3A02G284400.1	TF	MADS->MADS-MIKC
TraesCS3A02G314300.1	TF	MADS->MADS-MIKC
TraesCS3B02G105700.1	TF	MADS->MADS-MIKC
TraesCS3B02G318300.1	TF	MADS->MADS-MIKC
TraesCS3D02G090300.1	TF	MADS->MADS-MIKC
TraesCS3D02G284200.1	TF	MADS->MADS-MIKC
TraesCS4D02G243700.1	TF	MADS->MADS-MIKC
TraesCS4D02G245200.1	TF	MADS->MADS-MIKC
TraesCS4D02G276100.1	TF	MADS->MADS-MIKC
TraesCS4D02G301100.1	TF	MADS->MADS-MIKC
TraesCS4D02G341700.1	TF	MADS->MADS-MIKC
TraesCS5A02G391700.1	TF	MADS->MADS-MIKC
TraesCS5A02G391700.1	TF	MADS->MADS-MIKC
TraesCS5A02G391800.1	TF	MADS->MADS-MIKC
TraesCS5A02G515500.1	TF	MADS->MADS-MIKC
TraesCS5B02G396700.1	TF	MADS->MADS-MIKC
TraesCS5D02G401700.1	TF	MADS->MADS-MIKC
TraesCS6A02G158100.1	TF	MADS->MADS-MIKC
TraesCS6A02G292300.1	TF	MADS->MADS-MIKC
TraesCS6B02G322700.1	TF	MADS->MADS-MIKC
TraesCS6D02G273500.1	TF	MADS->MADS-MIKC
TraesCS7A02G383800.1	TF	MADS->MADS-MIKC
TraesCS7B02G377700.1	TF	MADS->MADS-MIKC
TraesCS7D02G120500.1	TF	MADS->MADS-MIKC
TraesCS7D02G380300.1	TF	MADS->MADS-MIKC
TraesCS3A02G432900.1	TF	MADS->MADS-M-type
TraesCS3A02G434900.1	TF	MADS->MADS-M-type
TraesCS3B02G155200.1	TF	MADS->MADS-M-type
TraesCS3B02G469700.1	TF	MADS->MADS-M-type
TraesCS3B02G470000.1	TF	MADS->MADS-M-type
TraesCS3B02G612600.1	TF	MADS->MADS-M-type
TraesCS3D02G427700.1	TF	MADS->MADS-M-type
TraesCS3D02G513800.1	TF	MADS->MADS-M-type
TraesCS7A02G260900.1	TF	MADS->MADS-M-type
TraesCS1D02G387100.1	TF	MYB->MYB
TraesCS2A02G157600.1	TF	MYB->MYB
TraesCS2A02G157600.1	TF	MYB->MYB
TraesCS2A02G206400.1	TF	MYB->MYB
TraesCS2A02G370000.1	TF	MYB->MYB
TraesCS2A02G381900.1	TF	MYB->MYB
TraesCS2A02G381900.1	TF	MYB->MYB
TraesCS2A02G445500.1	TF	MYB->MYB
TraesCS2A02G552400.1	TF	MYB->MYB
TraesCS2B02G177900.1	TF	MYB->MYB
TraesCS2B02G178000.1	TF	MYB->MYB
TraesCS2B02G183100.1	TF	MYB->MYB
TraesCS2B02G343800.1	TF	MYB->MYB
TraesCS2B02G387000.1	TF	MYB->MYB
TraesCS2B02G399200.1	TF	MYB->MYB
TraesCS2B02G466400.1	TF	MYB->MYB
TraesCS2D02G158200.1	TF	MYB->MYB
TraesCS2D02G158300.1	TF	MYB->MYB
TraesCS2D02G163700.1	TF	MYB->MYB
TraesCS2D02G366400.1	TF	MYB->MYB
TraesCS2D02G378400.1	TF	MYB->MYB
TraesCS3A02G108000.1	TF	MYB->MYB
TraesCS3A02G187800.1	TF	MYB->MYB
TraesCS3A02G336500.1	TF	MYB->MYB
TraesCS3A02G439500.1	TF	MYB->MYB
TraesCS3A02G535100.1	TF	MYB->MYB
TraesCS3B02G039100.1	TF	MYB->MYB
TraesCS3B02G367500.1	TF	MYB->MYB
TraesCS3B02G407700.1	TF	MYB->MYB
TraesCS3D02G329400.1	TF	MYB->MYB
TraesCS4A02G172200.1	TF	MYB->MYB
TraesCS4A02G217800.1	TF	MYB->MYB
TraesCS4B02G129100.1	TF	MYB->MYB
TraesCS4D02G142900.1	TF	MYB->MYB
TraesCS5A02G087100.1	TF	MYB->MYB
TraesCS5A02G159600.1	TF	MYB->MYB
TraesCS5A02G227400.1	TF	MYB->MYB
TraesCS5B02G093000.1	TF	MYB->MYB
TraesCS5B02G157300.1	TF	MYB->MYB
TraesCS5B02G203100.1	TF	MYB->MYB
TraesCS5B02G226100.1	TF	MYB->MYB
TraesCS5B02G330100.1	TF	MYB->MYB
TraesCS5D02G099100.1	TF	MYB->MYB
TraesCS5D02G164600.1	TF	MYB->MYB
TraesCS5D02G210900.1	TF	MYB->MYB
TraesCS5D02G234800.1	TF	MYB->MYB
TraesCS5D02G335700.1	TF	MYB->MYB
TraesCS6A02G173800.1	TF	MYB->MYB
TraesCS6A02G224100.1	TF	MYB->MYB
TraesCS6A02G236700.1	TF	MYB->MYB
TraesCS6A02G236900.1	TF	MYB->MYB
TraesCS6B02G201700.1	TF	MYB->MYB
TraesCS6B02G257100.1	TF	MYB->MYB
TraesCS6B02G257200.1	TF	MYB->MYB
TraesCS6B02G265200.1	TF	MYB->MYB
TraesCS6B02G265400.1	TF	MYB->MYB
TraesCS6D02G162900.1	TF	MYB->MYB
TraesCS6D02G211200.1	TF	MYB->MYB
TraesCS6D02G219300.1	TF	MYB->MYB
TraesCS6D02G219500.1	TF	MYB->MYB
TraesCS7B02G169900.1	TF	MYB->MYB
TraesCS7B02G443900.1	TF	MYB->MYB
TraesCS7D02G514800.1	TF	MYB->MYB
TraesCSU02G069000.1	TF	MYB->MYB
TraesCS1A02G218800.1	TF	MYB->MYB-related
TraesCS1B02G129800.1	TF	MYB->MYB-related
TraesCS1B02G232300.1	TF	MYB->MYB-related
TraesCS1B02G449300.1	TF	MYB->MYB-related
TraesCS1D02G111400.1	TF	MYB->MYB-related
TraesCS1D02G220500.1	TF	MYB->MYB-related
TraesCS2A02G456600.1	TF	MYB->MYB-related
TraesCS2B02G478700.1	TF	MYB->MYB-related
TraesCS2D02G456900.1	TF	MYB->MYB-related
TraesCS3A02G107000.1	TF	MYB->MYB-related
TraesCS3A02G107000.1	TF	MYB->MYB-related
TraesCS3A02G109300.1	TF	MYB->MYB-related
TraesCS3A02G216200.1	TF	MYB->MYB-related
TraesCS3A02G308500.1	TF	MYB->MYB-related
TraesCS3B02G125500.1	TF	MYB->MYB-related
TraesCS3B02G128500.1	TF	MYB->MYB-related
TraesCS3B02G399300.1	TF	MYB->MYB-related
TraesCS3D02G056100.1	TF	MYB->MYB-related
TraesCS3D02G109100.1	TF	MYB->MYB-related
TraesCS3D02G111100.1	TF	MYB->MYB-related
TraesCS4A02G452600.1	TF	MYB->MYB-related
TraesCS5A02G153800.1	TF	MYB->MYB-related
TraesCS6A02G261100.1	TF	MYB->MYB-related
TraesCS6B02G266800.1	TF	MYB->MYB-related
TraesCS6B02G288500.1	TF	MYB->MYB-related
TraesCS6D02G241900.1	TF	MYB->MYB-related
TraesCS7A02G036100.1	TF	MYB->MYB-related
TraesCS7A02G336900.1	TF	MYB->MYB-related
TraesCS7A02G553800.1	TF	MYB->MYB-related
TraesCS7B02G478200.1	TF	MYB->MYB-related
TraesCS7D02G014900.1	TF	MYB->MYB-related
TraesCS7D02G032700.1	TF	MYB->MYB-related
TraesCS7D02G233300.1	TF	MYB->MYB-related
TraesCS7D02G302800.1	TF	MYB->MYB-related
TraesCS7D02G344500.1	TF	MYB->MYB-related
TraesCS1D02G275500.1	TF	NAC
TraesCS2A02G101400.1	TF	NAC
TraesCS2A02G101900.1	TF	NAC
TraesCS2A02G101900.1	TF	NAC
TraesCS2A02G102000.1	TF	NAC
TraesCS2A02G306800.1	TF	NAC
TraesCS2A02G326300.1	TF	NAC
TraesCS2A02G326500.1	TF	NAC
TraesCS2A02G382400.1	TF	NAC
TraesCS2B02G118500.1	TF	NAC
TraesCS2B02G119000.1	TF	NAC
TraesCS2B02G119000.1	TF	NAC
TraesCS2B02G119100.1	TF	NAC
TraesCS2B02G343600.1	TF	NAC
TraesCS2B02G399700.1	TF	NAC
TraesCS2D02G100900.1	TF	NAC
TraesCS2D02G101400.1	TF	NAC
TraesCS2D02G305300.1	TF	NAC
TraesCS2D02G324700.1	TF	NAC
TraesCS2D02G336400.1	TF	NAC
TraesCS2D02G378800.1	TF	NAC
TraesCS3A02G078400.1	TF	NAC
TraesCS3A02G336300.1	TF	NAC
TraesCS3A02G339600.1	TF	NAC
TraesCS3A02G406000.1	TF	NAC
TraesCS3B02G093300.1	TF	NAC
TraesCS3B02G184300.1	TF	NAC
TraesCS3B02G371200.1	TF	NAC
TraesCS3B02G407600.1	TF	NAC
TraesCS3B02G421300.1	TF	NAC
TraesCS3B02G439600.1	TF	NAC
TraesCS3D02G333100.1	TF	NAC
TraesCS3D02G401200.1	TF	NAC
TraesCS4A02G130600.1	TF	NAC
TraesCS4A02G219700.1	TF	NAC
TraesCS4A02G421000.1	TF	NAC
TraesCS4A02G421100.1	TF	NAC
TraesCS4A02G421300.1	TF	NAC
TraesCS4A02G499900.1	TF	NAC
TraesCS4B02G098200.1	TF	NAC
TraesCS4B02G174000.1	TF	NAC
TraesCS4B02G328800.1	TF	NAC
TraesCS4B02G328900.1	TF	NAC
TraesCS4B02G329100.1	TF	NAC
TraesCS4D02G094400.1	TF	NAC
TraesCS4D02G175700.1	TF	NAC
TraesCS4D02G176000.1	TF	NAC
TraesCS4D02G325800.1	TF	NAC
TraesCS5A02G049100.1	TF	NAC
TraesCS5A02G127200.1	TF	NAC
TraesCS5A02G143200.1	TF	NAC
TraesCS5A02G143200.1	TF	NAC
TraesCS5A02G291200.1	TF	NAC
TraesCS5A02G468300.1	TF	NAC
TraesCS5A02G491700.1	TF	NAC
TraesCS5A02G500700.1	TF	NAC
TraesCS5B02G104200.1	TF	NAC
TraesCS5B02G142100.1	TF	NAC
TraesCS5B02G290200.1	TF	NAC
TraesCS5D02G059700.1	TF	NAC
TraesCS5D02G148800.1	TF	NAC
TraesCS5D02G148800.1	TF	NAC
TraesCS5D02G298600.1	TF	NAC
TraesCS5D02G360700.1	TF	NAC
TraesCS5D02G481200.1	TF	NAC
TraesCS6A02G057400.1	TF	NAC
TraesCS6A02G378600.1	TF	NAC
TraesCS6B02G075200.1	TF	NAC
TraesCS6D02G059300.1	TF	NAC
TraesCS6D02G362900.1	TF	NAC
TraesCS7A02G068000.1	TF	NAC
TraesCS7A02G204300.1	TF	NAC
TraesCS7A02G204700.1	TF	NAC
TraesCS7A02G247600.1	TF	NAC
TraesCS7A02G263100.1	TF	NAC
TraesCS7A02G317100.1	TF	NAC
TraesCS7A02G334800.1	TF	NAC
TraesCS7B02G143900.1	TF	NAC
TraesCS7B02G160900.1	TF	NAC
TraesCS7B02G205600.1	TF	NAC
TraesCS7B02G246300.1	TF	NAC
TraesCS7B02G472600.1	TF	NAC
TraesCS7D02G062600.1	TF	NAC
TraesCS7D02G246100.1	TF	NAC
TraesCS7D02G263800.1	TF	NAC
TraesCS7D02G302000.1	TF	NAC
TraesCS7D02G314000.1	TF	NAC
TraesCS7D02G342300.1	TF	NAC
TraesCS7D02G365200.1	TF	NAC
TraesCS7D02G452500.1	TF	NAC
TraesCS7D02G535300.1	TF	NAC
TraesCS2A02G172500.1	TF	NF-Y->NF-YA
TraesCS4A02G277300.1	TF	NF-Y->NF-YA
TraesCS5A02G029900.1	TF	NF-Y->NF-YA
TraesCS5B02G028500.1	TF	NF-Y->NF-YA
TraesCS6B02G366100.1	TF	NF-Y->NF-YA
TraesCS2A02G173500.1	TF	NF-Y->NF-YB
TraesCS2A02G359400.1	TF	NF-Y->NF-YB
TraesCS4D02G007000.1	TF	NF-Y->NF-YB
TraesCS6A02G287300.1	TF	NF-Y->NF-YB
TraesCS6B02G316600.1	TF	NF-Y->NF-YB
TraesCS6D02G268000.1	TF	NF-Y->NF-YB
TraesCS7B02G377200.1	TF	NF-Y->NF-YC
TraesCS2B02G123000.1	TF	OFP
TraesCS3A02G281100.1	TF	OFP
TraesCS3A02G376000.1	TF	OFP
TraesCS3B02G314800.1	TF	OFP
TraesCS3B02G408300.1	TF	OFP
TraesCS3D02G281000.1	TF	OFP
TraesCS3D02G289200.1	TF	OFP
TraesCS3D02G339100.1	TF	OFP
TraesCS3D02G368400.1	TF	OFP
TraesCS3D02G368500.1	TF	OFP
TraesCS4B02G116800.1	TF	OFP
TraesCS5A02G195700.1	TF	OFP
TraesCS5B02G187700.1	TF	OFP
TraesCS6B02G267100.1	TF	OFP
TraesCS6D02G239400.1	TF	OFP
TraesCS1A02G192800.1	TF	PLATZ
TraesCS1B02G207700.1	TF	PLATZ
TraesCS1D02G196400.1	TF	PLATZ
TraesCS6A02G156600.1	TF	PLATZ
TraesCS6A02G264400.1	TF	PLATZ
TraesCS7D02G466400.1	TF	PLATZ
TraesCS4B02G325500.1	TF	RWP-RK
TraesCS4D02G322400.1	TF	RWP-RK
TraesCS5A02G349500.1	TF	RWP-RK
TraesCS5B02G350900.1	TF	RWP-RK
TraesCS5D02G355900.1	TF	RWP-RK
TraesCS6D02G286800.1	TF	RWP-RK
TraesCS1A02G255300.1	TF	SBP
TraesCS1B02G266100.1	TF	SBP
TraesCS2A02G232400.1	TF	SBP
TraesCS2B02G250900.1	TF	SBP
TraesCS2B02G432700.1	TF	SBP
TraesCS2D02G232800.1	TF	SBP
TraesCS2D02G410700.1	TF	SBP
TraesCS2D02G502900.1	TF	SBP
TraesCS3A02G432500.1	TF	SBP
TraesCS5A02G265900.1	TF	SBP
TraesCS5B02G265600.1	TF	SBP
TraesCS5D02G273900.1	TF	SBP
TraesCS6A02G152000.1	TF	SBP
TraesCS6D02G142100.1	TF	SBP
TraesCS7A02G246500.1	TF	SBP
TraesCS7B02G144900.1	TF	SBP
TraesCS7B02G158500.1	TF	SBP
TraesCS7D02G245200.1	TF	SBP
TraesCS5A02G319200.1	TF	SRS
TraesCS5B02G319600.1	TF	SRS
TraesCS5D02G325400.1	TF	SRS
TraesCS5D02G325400.1	TF	SRS
TraesCS7B02G306300.1	TF	SRS
TraesCS1A02G214200.1	TF	STAT
TraesCS1D02G335300.1	TF	TCP
TraesCS2B02G392900.1	TF	TCP
TraesCS3B02G470700.1	TF	TCP
TraesCS3D02G428700.1	TF	TCP
TraesCS4B02G042700.1	TF	TCP
TraesCS5A02G001900.1	TF	TCP
TraesCS5A02G001900.1	TF	TCP
TraesCS5A02G031900.1	TF	TCP
TraesCS5A02G207300.1	TF	TCP
TraesCS5B02G002300.1	TF	TCP
TraesCS5B02G032000.1	TF	TCP
TraesCS5B02G205600.1	TF	TCP
TraesCS5D02G002300.1	TF	TCP
TraesCS5D02G002300.1	TF	TCP
TraesCS5D02G040100.1	TF	TCP
TraesCS5D02G213400.1	TF	TCP
TraesCS6A02G233800.1	TF	TCP
TraesCS6B02G262600.1	TF	TCP
TraesCS6D02G216100.1	TF	TCP
TraesCS6D02G397000.1	TF	TCP
TraesCS7B02G091900.1	TF	TCP
TraesCS7D02G187600.1	TF	TCP
TraesCS2A02G169300.1	TF	Tify
TraesCS2A02G169300.1	TF	Tify
TraesCS2A02G286700.1	TF	Tify
TraesCS2A02G286700.1	TF	Tify
TraesCS2B02G195600.1	TF	Tify
TraesCS2D02G176800.1	TF	Tify
TraesCS2D02G285300.1	TF	Tify
TraesCS4A02G007900.1	TF	Tify
TraesCS4B02G297000.1	TF	Tify
TraesCS4B02G364700.1	TF	Tify
TraesCS4D02G295900.1	TF	Tify
TraesCS4D02G296000.1	TF	Tify
TraesCS5A02G204900.1	TF	Tify
TraesCS5A02G212800.1	TF	Tify
TraesCS5A02G533000.1	TF	Tify
TraesCS5B02G203400.1	TF	Tify
TraesCS5B02G211000.1	TF	Tify
TraesCS5D02G211200.1	TF	Tify
TraesCS5D02G219300.1	TF	Tify
TraesCS7A02G201400.1	TF	Tify
TraesCS7B02G108000.1	TF	Tify
TraesCSU02G139100.1	TF	Tify
TraesCS1A02G176700.1	TF	Trihelix
TraesCS1B02G203300.1	TF	Trihelix
TraesCS1B02G203300.1	TF	Trihelix
TraesCS1D02G072600.1	TF	Trihelix
TraesCS1D02G162400.1	TF	Trihelix
TraesCS1D02G162400.1	TF	Trihelix
TraesCS2A02G389200.1	TF	Trihelix
TraesCS2B02G407400.1	TF	Trihelix
TraesCS2D02G387100.1	TF	Trihelix
TraesCS3A02G116400.1	TF	Trihelix
TraesCS3B02G135500.1	TF	Trihelix
TraesCS3D02G118300.1	TF	Trihelix
TraesCS4A02G294700.1	TF	Trihelix
TraesCS4B02G019200.1	TF	Trihelix
TraesCS4B02G112700.1	TF	Trihelix
TraesCS4B02G396900.1	TF	Trihelix
TraesCS4D02G017200.1	TF	Trihelix
TraesCS5A02G558200.1	TF	Trihelix
TraesCS5B02G362600.1	TF	Trihelix
TraesCS5D02G369500.1	TF	Trihelix
TraesCS6A02G013200.1	TF	Trihelix
TraesCS6A02G240200.1	TF	Trihelix
TraesCS6D02G016300.1	TF	Trihelix
TraesCS6D02G222500.1	TF	Trihelix
TraesCSU02G029700.1	TF	Trihelix
TraesCS1A02G273100.1	TF	TUB
TraesCS1B02G347200.1	TF	TUB
TraesCS2A02G574000.1	TF	TUB
TraesCS2D02G122900.1	TF	TUB
TraesCS6A02G149400.1	TF	TUB
TraesCS6D02G138700.1	TF	TUB
TraesCS3B02G349300.1	TF	ULT
TraesCS3D02G314100.1	TF	ULT
TraesCS3A02G291900.1	TF	VOZ
TraesCS3B02G326500.1	TF	VOZ
TraesCS1A02G070400.1	TF	WRKY
TraesCS1A02G358100.1	TF	WRKY
TraesCS1B02G088900.1	TF	WRKY
TraesCS1B02G374700.1	TF	WRKY
TraesCS1D02G072900.1	TF	WRKY
TraesCS1D02G300600.1	TF	WRKY
TraesCS1D02G300700.1	TF	WRKY
TraesCS1D02G362900.1	TF	WRKY
TraesCS1D02G363300.1	TF	WRKY
TraesCS1D02G418000.1	TF	WRKY
TraesCS1D02G418500.1	TF	WRKY
TraesCS1D02G429900.1	TF	WRKY
TraesCS2A02G104800.1	TF	WRKY
TraesCS2A02G104800.1	TF	WRKY
TraesCS2A02G104900.1	TF	WRKY
TraesCS2A02G161500.1	TF	WRKY
TraesCS2A02G182700.1	TF	WRKY
TraesCS2A02G270200.1	TF	WRKY
TraesCS2A02G270200.1	TF	WRKY
TraesCS2A02G330500.1	TF	WRKY
TraesCS2A02G392100.1	TF	WRKY
TraesCS2A02G443800.1	TF	WRKY
TraesCS2A02G489500.1	TF	WRKY
TraesCS2A02G489500.1	TF	WRKY
TraesCS2B02G010500.1	TF	WRKY
TraesCS2B02G121800.1	TF	WRKY
TraesCS2B02G121900.1	TF	WRKY
TraesCS2B02G187500.1	TF	WRKY
TraesCS2B02G280300.1	TF	WRKY
TraesCS2B02G289000.1	TF	WRKY
TraesCS2B02G351600.1	TF	WRKY
TraesCS2B02G410400.1	TF	WRKY
TraesCS2B02G517400.1	TF	WRKY
TraesCS2B02G517400.1	TF	WRKY
TraesCS2D02G011700.1	TF	WRKY
TraesCS2D02G104500.1	TF	WRKY
TraesCS2D02G104600.1	TF	WRKY
TraesCS2D02G168600.1	TF	WRKY
TraesCS2D02G269200.1	TF	WRKY
TraesCS2D02G332300.1	TF	WRKY
TraesCS2D02G390200.1	TF	WRKY
TraesCS2D02G489700.1	TF	WRKY
TraesCS2D02G489700.1	TF	WRKY
TraesCS3A02G111200.1	TF	WRKY
TraesCS3A02G116200.1	TF	WRKY
TraesCS3A02G167200.1	TF	WRKY
TraesCS3A02G209800.1	TF	WRKY
TraesCS3A02G228600.1	TF	WRKY
TraesCS3A02G242500.1	TF	WRKY
TraesCS3A02G289700.1	TF	WRKY
TraesCS3A02G343900.1	TF	WRKY
TraesCS3A02G347500.1	TF	WRKY
TraesCS3B02G130000.1	TF	WRKY
TraesCS3B02G135300.1	TF	WRKY
TraesCS3B02G199000.1	TF	WRKY
TraesCS3B02G240200.1	TF	WRKY
TraesCS3B02G270500.1	TF	WRKY
TraesCS3B02G375600.1	TF	WRKY
TraesCS3B02G375800.1	TF	WRKY
TraesCS3B02G379200.1	TF	WRKY
TraesCS3D02G029100.1	TF	WRKY
TraesCS3D02G118100.1	TF	WRKY
TraesCS3D02G173300.1	TF	WRKY
TraesCS3D02G212700.1	TF	WRKY
TraesCS3D02G238300.1	TF	WRKY
TraesCS3D02G242500.1	TF	WRKY
TraesCS3D02G337400.1	TF	WRKY
TraesCS3D02G337500.1	TF	WRKY
TraesCS3D02G337600.1	TF	WRKY
TraesCS3D02G341100.1	TF	WRKY
TraesCS4A02G135000.1	TF	WRKY
TraesCS4A02G320800.1	TF	WRKY
TraesCS4A02G396200.1	TF	WRKY
TraesCS4B02G170100.1	TF	WRKY
TraesCS4D02G014100.1	TF	WRKY
TraesCS4D02G172200.1	TF	WRKY
TraesCS5A02G060200.1	TF	WRKY
TraesCS5A02G104900.1	TF	WRKY
TraesCS5A02G225500.1	TF	WRKY
TraesCS5A02G395100.1	TF	WRKY
TraesCS5A02G495800.1	TF	WRKY
TraesCS5B02G067700.1	TF	WRKY
TraesCS5B02G145300.1	TF	WRKY
TraesCS5B02G257300.1	TF	WRKY
TraesCS5B02G399900.1	TF	WRKY
TraesCS5B02G558100.1	TF	WRKY
TraesCS5D02G071800.1	TF	WRKY
TraesCS5D02G190800.1	TF	WRKY
TraesCS5D02G232700.1	TF	WRKY
TraesCS5D02G404400.1	TF	WRKY
TraesCS5D02G564500.1	TF	WRKY
TraesCS6A02G146900.1	TF	WRKY
TraesCS6B02G175100.1	TF	WRKY
TraesCS6D02G074200.1	TF	WRKY
TraesCS6D02G136200.1	TF	WRKY
TraesCS7A02G096300.1	TF	WRKY
TraesCS7A02G116000.1	TF	WRKY
TraesCS7A02G338500.1	TF	WRKY
TraesCS7A02G508800.1	TF	WRKY
TraesCS7B02G012600.1	TF	WRKY
TraesCS7B02G249700.1	TF	WRKY
TraesCS7B02G419400.1	TF	WRKY
TraesCS7D02G092300.1	TF	WRKY
TraesCS7D02G092400.1	TF	WRKY
TraesCS7D02G092500.1	TF	WRKY
TraesCS7D02G110600.1	TF	WRKY
TraesCS7D02G345700.1	TF	WRKY
TraesCS7D02G345700.1	TF	WRKY
TraesCS7D02G497800.1	TF	WRKY
TraesCS2A02G305400.1	TF	zf-HD
TraesCS2A02G305400.1	TF	zf-HD
TraesCS2B02G322200.1	TF	zf-HD
TraesCS2D02G303900.1	TF	zf-HD
TraesCS3D02G224100.1	TF	zf-HD
TraesCS5A02G142700.1	TF	zf-HD
TraesCS5A02G246500.1	TF	zf-HD
TraesCS5B02G141400.1	TF	zf-HD
TraesCS5B02G243800.1	TF	zf-HD
TraesCS5D02G149400.1	TF	zf-HD
TraesCS5D02G253100.1	TF	zf-HD
TraesCS6A02G273700.1	TF	zf-HD
TraesCS6B02G301000.1	TF	zf-HD
TraesCS6D02G253700.1	TF	zf-HD
TraesCSU02G070700.1	TF	zf-HD
