# Supplementary material for: Transcriptome profiling of developing leaf and shoot apices to reveal the molecular mechanism and co-expression genes responsible for the wheat heading date
Source: BMC Genomics. 2021 Jun 23;22:468. doi: 10.1186/s12864-021-07797-7 (PMC8220847; doi:10.1186/s12864-021-07797-7)
Supplement: Supplementary file 21 — Additional file 21: Table S6. Functional annotation of genes co-expressed with flowering time genes. [file 12864_2021_7797_MOESM21_ESM.xlsx]

## Sheet: Vrn1-5A
Table - S6 Functional annotation of genes co expressed with Vrn1-5A
Gene-ID	weight value with Vrn1-5A	Blast-Hit-Accession	Description
TraesCS1D02G361000	0.0209277	tr|B6TU35|B6TU35_MAIZE	Choline/ethanolamine kinase
TraesCS2A02G562100	0.0200439	tr|B9RX59|B9RX59_RICCO	Oligopeptide transporter, putative
TraesCS2D02G181400	0.183188	tr|A0A023JBL9|A0A023JBL9_9ROSI	MADS-box transcription factor
TraesCS3A02G007200	0.0223183	tr|B9SUC9|B9SUC9_RICCO	Receptor-kinase, putative
TraesCS3A02G231100	0.0256147	tr|A0A1D1YML1|A0A1D1YML1_9ARAE	SWI/SNF-related matrix-associated actin-dependent regulator of chromatin subfamily A-like protein 1
TraesCS3B02G152300	0.0240766	tr|A7UHA4|A7UHA4_9POAL	Glutathione S-transferase
TraesCS3B02G213900	0.0216203	tr|M7ZFR9|M7ZFR9_TRIUA	Aconitate hydratase
TraesCS3B02G260400	0.0204082	tr|A0A1D1YML1|A0A1D1YML1_9ARAE	SWI/SNF-related matrix-associated actin-dependent regulator of chromatin subfamily A-like protein 1
TraesCS3B02G339300	0.0213644	tr|M7ZLQ7|M7ZLQ7_TRIUA	O-acyltransferase WSD1
TraesCS4D02G337000	0.0228843	tr|Q2L3D9|Q2L3D9_BRASY	Mechanosensitive ion channel
TraesCS5D02G386500	0.0221271	tr|A0A0H3YBW7|A0A0H3YBW7_SALMI	Basic helix-loop-helix transcription factor
TraesCS6A02G146500	0.0202713	tr|I1H4M6|I1H4M6_BRADI	Glucose-6-phosphate 1-dehydrogenase
TraesCS7A02G439300	0.022171	AT3G25855.1	Copper transport protein family
TraesCS7A02G489000	0.0234602	tr|R7WBF2|R7WBF2_AEGTA	Aspartic proteinase nepenthesin-2
TraesCS7D02G429000	0.020304	AT3G25855.1	Copper transport protein family
TraesCS7D02G475300	0.0216076	tr|R7WBF2|R7WBF2_AEGTA	Aspartic proteinase nepenthesin-2

## Sheet: Vrn3-7B
Table - S6 Functional annotation of genes co expressed with Vrn3-7B
Gene-ID	weight value with Vrn3-7B	Blast-Hit-Accession	Description
TraesCS1A02G030600	0.0213227	tr|A0A061H018|A0A061H018_THECC	Rab5-interacting family protein
TraesCS1A02G066900	0.0250494	tr|A0A061FQ68|A0A061FQ68_THECC	p-loop containing nucleoside triphosphate hydrolases superfamily protein
TraesCS1A02G082000	0.0404925	tr|M7YFM5|M7YFM5_TRIUA	Aspartic proteinase
TraesCS1A02G083300	0.0212375	sp|Q49Z65|RF1_STAS1	Peptide chain release factor 1
TraesCS1A02G111000	0.0411682	AT1G10970.2	zinc transporter
TraesCS1A02G119500	0.0257104	tr|A0A0K9PL91|A0A0K9PL91_ZOSMR	Copper ion binding protein
TraesCS1A02G150400	0.0352819	tr|G7I4R9|G7I4R9_MEDTR	Peptide transporter
TraesCS1A02G166100	0.0214163	tr|B9GHT3|B9GHT3_POPTR	Plant basic secretory family protein
TraesCS1A02G177300	0.0303902	tr|Q9FW91|Q9FW91_ORYSJ	Cytochrome P450 family protein
TraesCS1A02G201700	0.0234475	tr|B6UAG1|B6UAG1_MAIZE	Ring finger protein
TraesCS1A02G210600	0.0334623	tr|M7YZS8|M7YZS8_TRIUA	Flavin-containing monooxygenase
TraesCS1A02G213400	0.0220485	tr|A0A061G4H4|A0A061G4H4_THECC	S-adenosyl-L-methionine-dependent methyltransferases superfamily protein
TraesCS1A02G265900	0.0628185	tr|Q5YF94|Q5YF94_ZEADI	Wound-induced protease inhibitor
TraesCS1A02G279800	0.0294228	tr|Q9SH89|Q9SH89_ARATH	O-fucosyltransferase family protein
TraesCS1A02G372400	0.028936	tr|M7YYZ1|M7YYZ1_TRIUA	Lactation elevated protein 1
TraesCS1A02G373200	0.0219847	AT1G73760.1	RING/U-box superfamily protein
TraesCS1A02G390500	0.0285277	tr|A0A199ULJ4|A0A199ULJ4_ANACO	Protein PLANT CADMIUM RESISTANCE 2
TraesCS1A02G395100	0.0466708	tr|Q851G2|Q851G2_ORYSJ	Cytochrome P450 family protein, expressed
TraesCS1A02G396900	0.037489	tr|A0A061E5A7|A0A061E5A7_THECC	Glutaredoxin, putative
TraesCS1A02G399600	0.0325058	tr|B6T286|B6T286_MAIZE	60S ribosomal protein L18A
TraesCS1B02G019100	0.0276391	tr|G5DX74|G5DX74_SILLA	Ras-like protein
TraesCS1B02G099600	0.0315154	tr|M7YFM5|M7YFM5_TRIUA	Aspartic proteinase
TraesCS1B02G100700	0.030923	sp|Q49Z65|RF1_STAS1	Peptide chain release factor 1
TraesCS1B02G110800	0.0480453	tr|B7E5A6|B7E5A6_ORYSJ	cDNA clone:001-032-A03, full insert sequence
TraesCS1B02G127900	0.031374	tr|B9STR1|B9STR1_RICCO	Leucine aminopeptidase, putative
TraesCS1B02G128800	0.0394747	tr|A5BDR3|A5BDR3_VITVI	Zinc transporter protein
TraesCS1B02G136200	0.020907	tr|W5GG94|W5GG94_WHEAT	Cellulose synthase
TraesCS1B02G138900	0.0487256	tr|A0A0K9PL91|A0A0K9PL91_ZOSMR	Copper ion binding protein
TraesCS1B02G143000	0.0552465	tr|W5A9A7|W5A9A7_WHEAT	PRA1 family protein
TraesCS1B02G168100	0.102154	tr|G7I4R9|G7I4R9_MEDTR	Peptide transporter
TraesCS1B02G174600	0.0211725	tr|B7FJV5|B7FJV5_MEDTR	Transmembrane protein, putative
TraesCS1B02G191100	0.0236611	tr|G5DXK7|G5DXK7_SILLA	Membrane steroid-binding protein
TraesCS1B02G194100	0.0201544	tr|Q6WSC2|Q6WSC2_ORYSI	Glutathione S-transferase
TraesCS1B02G207900	0.026113	tr|A0A0K9Q1P3|A0A0K9Q1P3_ZOSMR	ADP-ribosylation factor GTPase-activating protein
TraesCS1B02G210500	0.0394709	tr|A0A1D5SGF9|A0A1D5SGF9_WHEAT	Xyloglucan endotransglucosylase/hydrolase
TraesCS1B02G224600	0.0407846	tr|A0A1D5SBM1|A0A1D5SBM1_WHEAT	Flavin-containing monooxygenase
TraesCS1B02G226800	0.0376845	tr|A0A061G4H4|A0A061G4H4_THECC	S-adenosyl-L-methionine-dependent methyltransferases superfamily protein
TraesCS1B02G276900	0.0422439	tr|Q5YF94|Q5YF94_ZEADI	Wound-induced protease inhibitor
TraesCS1B02G288800	0.03044	tr|Q9SH89|Q9SH89_ARATH	O-fucosyltransferase family protein
TraesCS1B02G384500	0.0212268	tr|G7J770|G7J770_MEDTR	Sec14p-like phosphatidylinositol transfer family protein
TraesCS1B02G393400	0.0383317	AT1G17970.1	RING/U-box superfamily protein
TraesCS1B02G418800	0.0232648	tr|A0A1D1Y359|A0A1D1Y359_9ARAE	Protein PLANT CADMIUM RESISTANCE 2
TraesCS1B02G478400	0.023339	tr|Q7XZQ2|Q7XZQ2_MAIZE	UDP-glucose-4-epimerase
TraesCS1D02G076200	0.0594749	tr|B9SPH8|B9SPH8_RICCO	Kinase, putative
TraesCS1D02G083600	0.0258045	tr|M7YFM5|M7YFM5_TRIUA	Aspartic proteinase
TraesCS1D02G104800	0.0569034	tr|B9STR1|B9STR1_RICCO	Leucine aminopeptidase, putative
TraesCS1D02G112500	0.0290325	tr|A5BDR3|A5BDR3_VITVI	Zinc transporter protein
TraesCS1D02G140600	0.0215136	tr|Q337S9|Q337S9_ORYSJ	Translin family protein, expressed
TraesCS1D02G144800	0.0256249	tr|M7ZDQ1|M7ZDQ1_TRIUA	Riboflavin kinase
TraesCS1D02G191900	0.0438497	sp|B2V771|HEM1_SULSY	Glutamyl-tRNA reductase
TraesCS1D02G199300	0.0360744	tr|A0A1D5SRI6|A0A1D5SRI6_WHEAT	Xyloglucan endotransglucosylase/hydrolase
TraesCS1D02G207200	0.0202009	tr|A0A1D1YHL0|A0A1D1YHL0_9ARAE	Adipocyte plasma membrane-associated protein
TraesCS1D02G216200	0.0275887	tr|A0A061G4H4|A0A061G4H4_THECC	S-adenosyl-L-methionine-dependent methyltransferases superfamily protein
TraesCS1D02G245600	0.0264227	tr|Q2R0R5|Q2R0R5_ORYSJ	Cytochrome P450 family protein
TraesCS1D02G305000	0.0277711	AT3G47510.1	transmembrane protein
TraesCS1D02G372200	0.0239793	tr|G7J770|G7J770_MEDTR	Sec14p-like phosphatidylinositol transfer family protein
TraesCS1D02G380000	0.0400565	AT1G73760.1	RING/U-box superfamily protein
TraesCS1D02G407300	0.022993	tr|B6T286|B6T286_MAIZE	60S ribosomal protein L18A
TraesCS1D02G451900	0.0318855	tr|Q7XZQ2|Q7XZQ2_MAIZE	UDP-glucose-4-epimerase
TraesCS2A02G158000	0.0206522	tr|A0A118JU91|A0A118JU91_CYNCS	Lipase/lipooxygenase, PLAT/LH2
TraesCS2A02G177200	0.0441145	tr|M8CBI3|M8CBI3_AEGTA	Dihydroflavonol-4-reductase
TraesCS2A02G181800	0.0208202	tr|A0A199US53|A0A199US53_ANACO	S phase cyclin A-associated protein in the endoplasmic reticulum
TraesCS2A02G238900	0.0226759	tr|A0A072TGP1|A0A072TGP1_MEDTR	C2 calcium/lipid-binding and GRAM domain protein
TraesCS2A02G246700	0.0215236	sp|Q5QZ53|UBIG_IDILO	Ubiquinone biosynthesis O-methyltransferase
TraesCS2A02G255600	0.0204475	tr|G7L5L1|G7L5L1_MEDTR	Plant/T7H20-70 protein
TraesCS2A02G302500	0.0204558	tr|A0A0K9NVX2|A0A0K9NVX2_ZOSMR	Protein kinase family protein
TraesCS2A02G309100	0.0527544	sp|Q8LPL2|PTR32_ARATH	Protein NRT1/ PTR FAMILY 1.1
TraesCS2A02G342100	0.0541885	tr|A0A0B0N6Q8|A0A0B0N6Q8_GOSAR	Lipoxygenase domain-containing 1
TraesCS2A02G359600	0.049926	tr|A0A0K9PBZ9|A0A0K9PBZ9_ZOSMR	Trichome birefringence
TraesCS2A02G384400	0.0477848	tr|B6SKX7|B6SKX7_MAIZE	Beta-glucosidase
TraesCS2A02G407100	0.0254482	sp|B0UUA1|THII_HISS2	tRNA sulfurtransferase
TraesCS2A02G504600	0.0208452	tr|G7JCC9|G7JCC9_MEDTR	COP9 signalosome complex subunit 5
TraesCS2A02G521600	0.0203896	AT2G43410.6	RNA binding protein
TraesCS2B02G038500	0.0432643	AT1G06650.2	2-oxoglutarate (2OG) and Fe(II)-dependent oxygenase superfamily protein
TraesCS2B02G100200	0.0216055	AT5G38350.1	Disease resistance protein (NBS-LRR class) family
TraesCS2B02G111100	0.035576	tr|W5BNT1|W5BNT1_WHEAT	Nicotianamine synthase
TraesCS2B02G137700	0.0652232	tr|A0A151TQ32|A0A151TQ32_CAJCA	Zinc finger protein 512B family
TraesCS2B02G182800	0.0268821	tr|C6FF78|C6FF78_SOYBN	NBS-LRR disease resistance protein
TraesCS2B02G183700	0.0384689	tr|A0A118JU91|A0A118JU91_CYNCS	Lipase/lipooxygenase, PLAT/LH2
TraesCS2B02G194900	0.0268932	tr|I2AW39|I2AW39_9POAL	Erect panicle 2 protein
TraesCS2B02G196500	0.0291595	tr|M8BF29|M8BF29_AEGTA	Adipocyte plasma membrane-associated protein
TraesCS2B02G200100	0.036927	tr|A0A1D6RNC0|A0A1D6RNC0_WHEAT	Sulfotransferase
TraesCS2B02G221100	0.0205004	tr|E7CWB5|E7CWB5_WHEAT	Lectin receptor kinase
TraesCS2B02G266200	0.0212813	AT3G11780.1	MD-2-related lipid recognition domain-containing protein / ML domain-containing protein
TraesCS2B02G305100	0.0345555	AT5G37000.1	glycosyltransferase family exostosin protein
TraesCS2B02G385600	0.0310393	tr|A0A0B0N0U7|A0A0B0N0U7_GOSAR	Cytochrome P450
TraesCS2B02G456100	0.0235401	AT5G10650.2	RING/U-box superfamily protein
TraesCS2B02G475200	0.0570643	AT4G17670.1	senescence-associated family protein (DUF581)
TraesCS2B02G543500	0.0490315	tr|A0A061DND1|A0A061DND1_THECC	Leucine-rich repeat receptor-like protein kinase
TraesCS2B02G554900	0.0576698	tr|M8A766|M8A766_TRIUA	Anthocyanin 5-aromatic acyltransferase
TraesCS2D02G027600	0.0277926	tr|A0A061EMA7|A0A061EMA7_THECC	2-oxoglutarate (2OG) and Fe(II)-dependent oxygenase superfamily protein, putative
TraesCS2D02G033100	0.0359146	tr|Q9SQL3|Q9SQL3_POAPR	Chitinase
TraesCS2D02G085500	0.0231546	tr|M8C5F3|M8C5F3_AEGTA	Isoflavone reductase-like protein
TraesCS2D02G117400	0.0559222	tr|Q01979|Q01979_WHEAT	Proline-rich protein
TraesCS2D02G147100	0.025432	sp|Q9MAA7|GID1A_ARATH	Gibberellin receptor GID1A
TraesCS2D02G163900	0.0255308	tr|A0A072VR73|A0A072VR73_MEDTR	Transcription factor
TraesCS2D02G192000	0.0202534	tr|G7JCS6|G7JCS6_MEDTR	Eukaryotic aspartyl protease family protein
TraesCS2D02G234800	0.0229548	tr|A0A072TGP1|A0A072TGP1_MEDTR	C2 calcium/lipid-binding and GRAM domain protein
TraesCS2D02G250700	0.0350686	AT3G11780.1	MD-2-related lipid recognition domain-containing protein / ML domain-containing protein
TraesCS2D02G257900	0.0234327	sp|B1KDF2|ASTD_SHEWM	N-succinylglutamate 5-semialdehyde dehydrogenase
TraesCS2D02G307400	0.0587384	sp|Q9M817|PTR6_ARATH	Protein NRT1/ PTR FAMILY 1.2
TraesCS2D02G380800	0.0202353	tr|A0A1I9W089|A0A1I9W089_POPTO	CC-NBS-LRR family disease resistance protein
TraesCS2D02G517200	0.0332871	tr|M4PPG8|M4PPG8_WHEAT	Glycerol kinase
TraesCS2D02G527800	0.0307543	tr|M8A766|M8A766_TRIUA	Anthocyanin 5-aromatic acyltransferase
TraesCS2D02G557900	0.0239157	sp|P39062|ACSA_BACSU	Acetyl-coenzyme A synthetase
TraesCS2D02G577000	0.0386013	tr|B9N888|B9N888_POPTR	Kinase family protein
TraesCS3A02G017800	0.0550553	AT5G22791.2	F-box family protein
TraesCS3A02G107600	0.0315724	tr|M7YY65|M7YY65_TRIUA	ATP-dependent 6-phosphofructokinase
TraesCS3A02G113900	0.0749893	tr|Q8H6N3|Q8H6N3_SOLLC	Alkaline alpha-galactosidase seed imbibition protein
TraesCS3A02G229400	0.034874	tr|A0A1D5VN70|A0A1D5VN70_WHEAT	Protein DETOXIFICATION
TraesCS3A02G260000	0.0275212	tr|B9RFC2|B9RFC2_RICCO	Arginine/serine-rich splicing factor, putative
TraesCS3A02G283600	0.0476891	tr|W9RLB7|W9RLB7_9ROSA	Subtilisin-like protease
TraesCS3A02G299000	0.0265438	tr|A0A097PPN4|A0A097PPN4_BRADI	Tunicamycin induced 1
TraesCS3A02G312100	0.023721	tr|A0A061GK57|A0A061GK57_THECC	Alpha/beta-Hydrolases superfamily protein
TraesCS3A02G341300	0.0295267	tr|Q8S7S6|Q8S7S6_ORYSJ	Cytochrome P450 family protein, expressed
TraesCS3A02G347400	0.0258803	tr|Q56ZM7|Q56ZM7_ARATH	Heavy metal transport/detoxification superfamily protein
TraesCS3A02G402000	0.0294621	tr|M8AV99|M8AV99_AEGTA	Tropinone reductase-like protein
TraesCS3A02G403800	0.0385751	tr|A9ZN10|A9ZN10_HEVBR	2-C-methyl-D-erythritol 4-phosphate cytidylyltransferase
TraesCS3A02G423600	0.0225882	tr|C0LGH4|C0LGH4_ARATH	Leucine-rich repeat receptor-like protein kinase
TraesCS3A02G459200	0.0214462	AT4G26540.1	Leucine-rich repeat receptor-like protein kinase family protein
TraesCS3A02G517100	0.0235735	sp|P83343|PR4_PRUPE	Pathogenesis-related protein PR-4
TraesCS3B02G056100	0.0340293	tr|G7KMN1|G7KMN1_MEDTR	Receptor-like kinase
TraesCS3B02G056600	0.0206155	AT5G38210.2	Protein kinase family protein
TraesCS3B02G123700	0.047326	tr|A0A0A0LN11|A0A0A0LN11_CUCSA	Glutaredoxin
TraesCS3B02G133400	0.0625995	tr|Q8H6N3|Q8H6N3_SOLLC	Alkaline alpha-galactosidase seed imbibition protein
TraesCS3B02G157400	0.0270732	AT1G31870.2	pre-mRNA-splicing factor of RES complex protein
TraesCS3B02G160100	0.0278591	tr|A0A061GK57|A0A061GK57_THECC	Alpha/beta-Hydrolases superfamily protein
TraesCS3B02G163900	0.0215037	tr|A0A068FIL6|A0A068FIL6_ARATH	Cellulose synthase
TraesCS3B02G235000	0.0216203	tr|A0A1D1ZL62|A0A1D1ZL62_9ARAE	Protein CHUP1, chloroplastic
TraesCS3B02G238300	0.0281398	tr|Q9ZWI4|Q9ZWI4_MAIZE	ZmGR2c protein
TraesCS3B02G282500	0.0230015	tr|Q8H2A6|Q8H2A6_ANACO	Germin-like protein
TraesCS3B02G321100	0.0245389	tr|A0A0U2RTH9|A0A0U2RTH9_ORYSA	NBS-LRR-like resistance protein
TraesCS3B02G337500	0.0210082	tr|A0A097PPN4|A0A097PPN4_BRADI	Tunicamycin induced 1
TraesCS3B02G364500	0.0333856	tr|A0A061EQW9|A0A061EQW9_THECC	Receptor lectin kinase
TraesCS3B02G373400	0.0308635	tr|Q8S7S6|Q8S7S6_ORYSJ	Cytochrome P450 family protein, expressed
TraesCS3B02G410000	0.0280171	tr|A0A067ZY74|A0A067ZY74_PRUVU	Actin
TraesCS3B02G439600	0.0284838	tr|A0A059ZXH8|A0A059ZXH8_BOENI	NAC domain-containing protein
TraesCS3B02G451800	0.0352089	AT2G28290.6	P-loop containing nucleoside triphosphate hydrolases superfamily protein
TraesCS3D02G036900	0.0533494	tr|M8BDU3|M8BDU3_AEGTA	Nuclease S1
TraesCS3D02G061500	0.0238281	tr|R4WM32|R4WM32_9POAL	Cytochrome P450
TraesCS3D02G094800	0.0368068	tr|B9STK1|B9STK1_RICCO	Cellulose synthase, putative
TraesCS3D02G109600	0.0303795	tr|R7WAB0|R7WAB0_AEGTA	ATP-dependent 6-phosphofructokinase
TraesCS3D02G140900	0.0201423	tr|F4JIW2|F4JIW2_ARATH	Core-2/I-branching beta-1,6-N-acetylglucosaminyltransferase family protein
TraesCS3D02G142300	0.0425363	tr|A0A061GK57|A0A061GK57_THECC	Alpha/beta-Hydrolases superfamily protein
TraesCS3D02G216200	0.025915	AT5G19590.2	DUF538 family protein (Protein of unknown function, DUF538)
TraesCS3D02G258500	0.0267575	tr|O04882|O04882_ORYSJ	Farnesyl diphosphate synthase
TraesCS3D02G261800	0.0327264	tr|A0A072UMB2|A0A072UMB2_MEDTR	Receptor-like kinase
TraesCS3D02G283500	0.0704411	tr|W9RLB7|W9RLB7_9ROSA	Subtilisin-like protease
TraesCS3D02G286600	0.0205296	tr|A0A0U2RTH9|A0A0U2RTH9_ORYSA	NBS-LRR-like resistance protein
TraesCS3D02G287800	0.0674813	tr|B9R6Y4|B9R6Y4_RICCO	Serine carboxypeptidase, putative
TraesCS3D02G401200	0.0270412	tr|A0A059ZXH8|A0A059ZXH8_BOENI	NAC domain-containing protein
TraesCS3D02G430000	0.023917	tr|M8C6A7|M8C6A7_AEGTA	Metacaspase-1
TraesCS4A02G045100	0.0230895	sp|Q8XL08|OGA_CLOPE	O-GlcNAcase NagJ
TraesCS4A02G053700	0.0323442	tr|A0A072U7E1|A0A072U7E1_MEDTR	Plant calmodulin-binding-like protein
TraesCS4A02G065700	0.0260452	tr|A4K4Z1|A4K4Z1_WHEAT	Tubulin alpha chain
TraesCS4A02G066200	0.0266975	tr|B9RTZ7|B9RTZ7_RICCO	Sugar transporter, putative
TraesCS4A02G070600	0.0302424	tr|A0A067XU00|A0A067XU00_CICAR	UDP-glycosyltransferase
TraesCS4A02G080600	0.0313987	tr|A0A061DZH3|A0A061DZH3_THECC	Calcium-binding EF-hand family protein
TraesCS4A02G130400	0.0327601	tr|B9SHJ2|B9SHJ2_RICCO	Thioredoxin, putative
TraesCS4A02G177600	0.113899	tr|A0A142F4Z8|A0A142F4Z8_WHEAT	Ribulose bisphosphate carboxylase/oxygenase activase
TraesCS4A02G216900	0.0413482	tr|A0A0K9Q0M2|A0A0K9Q0M2_ZOSMR	ABC transporter G family member
TraesCS4A02G257400	0.0268288	tr|A0A0K9P7K6|A0A0K9P7K6_ZOSMR	Sulfite exporter TauE/SafE family protein
TraesCS4A02G275700	0.0437672	tr|A0A1D1ZCJ6|A0A1D1ZCJ6_9ARAE	F-box protein
TraesCS4A02G311700	0.0402137	tr|A0A103Y012|A0A103Y012_CYNCS	ACT domain-containing protein
TraesCS4A02G320100	0.0403821	AT5G20400.1	2-oxoglutarate (2OG) and Fe(II)-dependent oxygenase superfamily protein
TraesCS4A02G336200	0.0282413	tr|A0A1E5W2I7|A0A1E5W2I7_9POAL	Pirin-like protein
TraesCS4A02G367400	0.0233311	tr|A0A0K9Q5Y1|A0A0K9Q5Y1_ZOSMR	Late embryogenesis abundant hydroxyproline-rich glycoprotein
TraesCS4A02G370500	0.036286	tr|A0A0K9Q0M2|A0A0K9Q0M2_ZOSMR	ABC transporter G family member
TraesCS4A02G401700	0.0267472	tr|B6UB52|B6UB52_MAIZE	Cysteine synthase
TraesCS4A02G411000	0.0467495	tr|M8C7Q9|M8C7Q9_AEGTA	Pheophorbide a oxygenase, chloroplastic
TraesCS4A02G414700	0.0245668	tr|A7VM39|A7VM39_MARPO	Receptor-like kinase
TraesCS4A02G446500	0.0902163	tr|F4JK83|F4JK83_ARATH	Calcium-dependent lipid-binding domain-containing protein
TraesCS4B02G055100	0.0261264	tr|A0A061DH70|A0A061DH70_THECC	Sec14p-like phosphatidylinositol transfer family protein
TraesCS4B02G067800	0.0422138	tr|M7Z7L4|M7Z7L4_TRIUA	Magnesium-dependent phosphatase 1
TraesCS4B02G191400	0.0396503	tr|Q10MT8|Q10MT8_ORYSJ	Gamma interferon inducible lysosomal thiol reductase family protein, expressed
TraesCS4B02G226700	0.02487	tr|A0A067XU00|A0A067XU00_CICAR	UDP-glycosyltransferase
TraesCS4B02G230100	0.0218569	tr|G7IBG6|G7IBG6_MEDTR	Type I inositol-1,4,5-trisphosphate 5-phosphatase
TraesCS4B02G260200	0.0238853	tr|A0A1D1XE18|A0A1D1XE18_9ARAE	Bifunctional protein HldE
TraesCS4B02G283700	0.0442413	AT1G13990.1	plant/protein
TraesCS4B02G283800	0.0215292	sp|A1C4A5|MYO1_ASPCL	Myosin-1
TraesCS4B02G311100	0.0287067	tr|M8C7Q9|M8C7Q9_AEGTA	Pheophorbide a oxygenase, chloroplastic
TraesCS4B02G344300	0.0213512	tr|A0A1D5XHR6|A0A1D5XHR6_WHEAT	Beta-amylase
TraesCS4B02G360700	0.033291	sp|B2SY78|PDXH_PARPJ	Pyridoxine/pyridoxamine 5'-phosphate oxidase
TraesCS4B02G376300	0.0290752	tr|A0A061GB44|A0A061GB44_THECC	PPPDE thiol peptidase family protein, putative
TraesCS4D02G015800	0.0425405	tr|A9ZMG0|A9ZMG0_NEPAL	Thaumatin like protein
TraesCS4D02G088800	0.0404682	tr|A2T582|A2T582_HORVV	Rpr4901.2
TraesCS4D02G120700	0.0241797	tr|A0A1E5VEN9|A0A1E5VEN9_9POAL	Coiled-coil domain-containing protein SCD2
TraesCS4D02G179800	0.0275684	tr|A0A1E5VGF3|A0A1E5VGF3_9POAL	Calmodulin
TraesCS4D02G181800	0.036695	tr|A0A072VMN8|A0A072VMN8_MEDTR	Transmembrane protein, putative
TraesCS4D02G187900	0.021314	sp|Q54H86|PEX11_DICDI	Peroxisomal membrane protein 11 homolog
TraesCS4D02G210600	0.0244688	tr|A0A1J3I559|A0A1J3I559_NOCCA	Beta-1,3-N-acetylglucosaminyltransferase lunatic fringe
TraesCS4D02G223900	0.0249964	tr|D7MW82|D7MW82_ARALL	Oxidoreductase/ transition metal ion binding protein
TraesCS4D02G249500	0.0218183	AT5G07910.1	Leucine-rich repeat (LRR) family protein
TraesCS4D02G301700	0.0427703	tr|A0A0B0MVF4|A0A0B0MVF4_GOSAR	Zinc finger protein
TraesCS4D02G326400	0.0379725	tr|G8A1U1|G8A1U1_MEDTR	LysM domain GPI-anchored protein
TraesCS4D02G366100	0.020342	tr|Q10T54|Q10T54_ORYSJ	Palmitoyl protein thioesterase containing protein, expressed
TraesCS5A02G007800	0.0336794	tr|M8APM2|M8APM2_TRIUA	BEL1-like homeodomain protein 6
TraesCS5A02G030800	0.0335407	AT3G21500.3	1-deoxy-D-xylulose 5-phosphate synthase 1
TraesCS5A02G048900	0.0295916	tr|F8RP38|F8RP38_PEA	Zinc finger protein LSD1
TraesCS5A02G126100	0.0303317	tr|A0A1D5YQ93|A0A1D5YQ93_WHEAT	HVA22-like protein
TraesCS5A02G164600	0.0360433	tr|W9R965|W9R965_9ROSA	Plastid-lipid-associated protein
TraesCS5A02G166100	0.0314688	tr|Q8LKZ4|Q8LKZ4_HORVV	CONSTANS-like protein
TraesCS5A02G245700	0.0270225	tr|A0A1D5YR02|A0A1D5YR02_WHEAT	Carbonic anhydrase
TraesCS5A02G253800	0.0367419	tr|W9SM54|W9SM54_9ROSA	F-box protein
TraesCS5A02G261500	0.0289212	AT1G24265.2	bZIP transcription factor, putative (DUF1664)
TraesCS5A02G287100	0.0412769	tr|M8BYE0|M8BYE0_AEGTA	GDSL esterase/lipase
TraesCS5A02G303000	0.0294739	tr|M8APM6|M8APM6_TRIUA	Glutathione S-transferase
TraesCS5A02G304800	0.0331915	tr|A0A1E5VAJ0|A0A1E5VAJ0_9POAL	Acyl-coenzyme A thioesterase 9, mitochondrial
TraesCS5A02G365300	0.0206717	sp|P93194|RPK1_IPONI	Receptor-like protein kinase
TraesCS5A02G367300	0.0453831	AT3G02645.1	transmembrane protein, putative (DUF247)
TraesCS5A02G391000	0.0274583	AT4G16370.1	oligopeptide transporter
TraesCS5A02G403300	0.0218263	tr|W9RN22|W9RN22_9ROSA	Thioredoxin-like protein
TraesCS5A02G469800	0.0429883	tr|Q8RXN8|Q8RXN8_ARATH	DCD (Development and Cell Death) domain protein
TraesCS5A02G510900	0.0299092	tr|D8L9Q0|D8L9Q0_WHEAT	Cytochrome P450, putative, expressed
TraesCS5A02G557100	0.0238158	tr|A0A061EMT6|A0A061EMT6_THECC	2-oxoglutarate (2OG) and Fe(II)-dependent oxygenase superfamily protein, putative
TraesCS5B02G006400	0.0343781	tr|M8APM2|M8APM2_TRIUA	BEL1-like homeodomain protein 6
TraesCS5B02G054000	0.046885	tr|F8RP38|F8RP38_PEA	Zinc finger protein LSD1
TraesCS5B02G075800	0.0214916	tr|B9N888|B9N888_POPTR	Kinase family protein
TraesCS5B02G097600	0.0235454	tr|A0A199VUV9|A0A199VUV9_ANACO	Universal stress protein
TraesCS5B02G125300	0.0283602	tr|A0A1D5ZCX3|A0A1D5ZCX3_WHEAT	HVA22-like protein
TraesCS5B02G156000	0.0277085	tr|A0A061FNA6|A0A061FNA6_THECC	Alpha/beta-Hydrolases superfamily protein
TraesCS5B02G162100	0.0446756	tr|W9R965|W9R965_9ROSA	Plastid-lipid-associated protein
TraesCS5B02G191400	0.0314493	AT5G54300.1	cotton fiber-like protein (DUF761)
TraesCS5B02G200700	0.0395431	tr|A0A061F4Z5|A0A061F4Z5_THECC	Inositol-1,4,5-trisphosphate 5-phosphatase 4 isoform 1
TraesCS5B02G204800	0.0482189	tr|W5FJ50|W5FJ50_WHEAT	Dihydrolipoamide acetyltransferase component of pyruvate dehydrogenase complex
TraesCS5B02G207800	0.0213274	tr|B6T7B4|B6T7B4_MAIZE	MTD1
TraesCS5B02G226500	0.0230431	tr|Q2HVS4|Q2HVS4_MEDTR	DUF1666 family protein
TraesCS5B02G285400	0.0244861	tr|M8CJD3|M8CJD3_AEGTA	Purple acid phosphatase
TraesCS5B02G298600	0.0279347	AT5G37000.1	glycosyltransferase family exostosin protein
TraesCS5B02G303200	0.0272137	tr|M8ASA8|M8ASA8_AEGTA	Glutathione S-transferase
TraesCS5B02G313800	0.0209788	tr|A0A0K9Q6H4|A0A0K9Q6H4_ZOSMR	RING/U-box superfamily protein
TraesCS5B02G339100	0.0272723	tr|A0A199W233|A0A199W233_ANACO	Enoyl-CoA hydratase 2, peroxisomal
TraesCS5B02G342100	0.0360228	tr|E5GC22|E5GC22_CUCME	Aquaporin
TraesCS5B02G368300	0.0714226	tr|B9SGK5|B9SGK5_RICCO	Cysteine protease, putative
TraesCS5B02G402500	0.0605446	tr|A0A151SVA3|A0A151SVA3_CAJCA	GDSL esterase/lipase family
TraesCS5B02G427700	0.0229927	tr|B6TK02|B6TK02_MAIZE	Expp1 protein
TraesCS5B02G461600	0.0242045	tr|A0MAU4|A0MAU4_WHEAT	Lipid transfer protein
TraesCS5D02G006000	0.0231637	tr|G7KGB6|G7KGB6_MEDTR	Ubiquitin-conjugating enzyme E2
TraesCS5D02G013300	0.0331714	tr|M8BWC2|M8BWC2_AEGTA	BEL1-like homeodomain protein 6
TraesCS5D02G015600	0.0241674	tr|A0A061GJ02|A0A061GJ02_THECC	Core-2/I-branching beta-1,6-N-acetylglucosaminyltransferase family protein
TraesCS5D02G059500	0.0454511	tr|F8RP38|F8RP38_PEA	Zinc finger protein LSD1
TraesCS5D02G062900	0.0203082	tr|Q6QIT0|Q6QIT0_ORYSJ	Glutathione S-transferase
TraesCS5D02G073900	0.0221759	tr|A7VM25|A7VM25_MARPO	Receptor-like kinase
TraesCS5D02G104900	0.0227635	tr|A0A1D6A0Z3|A0A1D6A0Z3_WHEAT	ATP-dependent 6-phosphofructokinase
TraesCS5D02G133800	0.0247498	tr|A0A1D6S5X0|A0A1D6S5X0_WHEAT	HVA22-like protein
TraesCS5D02G166400	0.0604018	sp|P93194|RPK1_IPONI	Receptor-like protein kinase
TraesCS5D02G170700	0.0303967	tr|Q8LKZ4|Q8LKZ4_HORVV	CONSTANS-like protein
TraesCS5D02G190600	0.0301248	tr|W0TUG3|W0TUG3_ACAMN	Pleiotropic drug resistance ABC transporter
TraesCS5D02G205300	0.0223	tr|M8BDW0|M8BDW0_AEGTA	Acetyl-coenzyme A synthetase
TraesCS5D02G208400	0.0258552	tr|A0A061F4Z5|A0A061F4Z5_THECC	Inositol-1,4,5-trisphosphate 5-phosphatase 4 isoform 1
TraesCS5D02G212800	0.0403818	tr|A0A1D5ZN76|A0A1D5ZN76_WHEAT	Dihydrolipoamide acetyltransferase component of pyruvate dehydrogenase complex
TraesCS5D02G234900	0.0221522	tr|A0A1I9W064|A0A1I9W064_POPTO	Alpha/beta-hydrolase superfamily protein
TraesCS5D02G309700	0.0236024	tr|M8ASA8|M8ASA8_AEGTA	Glutathione S-transferase
TraesCS5D02G411800	0.027645	tr|W9S908|W9S908_9ROSA	Two-component response regulator
TraesCS5D02G413300	0.0234563	tr|W9RN22|W9RN22_9ROSA	Thioredoxin-like protein
TraesCS5D02G446400	0.0216187	tr|A0A072VMZ8|A0A072VMZ8_MEDTR	DUF506 family protein
TraesCS5D02G456000	0.0214712	tr|I1QHE7|I1QHE7_ORYGL	Chloride channel protein
TraesCS5D02G494500	0.0210783	tr|A9UKM2|A9UKM2_HORVU	NBS-LRR resistance-like protein
TraesCS6A02G033800	0.0308729	sp|O07529|AZR_BACSU	FMN-dependent NADPH-azoreductase
TraesCS6A02G129100	0.0227078	tr|Q6Z856|Q6Z856_ORYSJ	Kelch repeat containing F-box protein family-like
TraesCS6A02G132300	0.0713161	tr|E7CWB5|E7CWB5_WHEAT	Lectin receptor kinase
TraesCS6A02G132400	0.0791131	tr|E7CWB5|E7CWB5_WHEAT	Lectin receptor kinase
TraesCS6A02G239400	0.0285164	tr|A0A124SH95|A0A124SH95_CYNCS	Glutaredoxin
TraesCS6A02G267100	0.0225236	AT2G35585.1	cystic fibrosis transmembrane conductance regulator
TraesCS6A02G285900	0.0228827	tr|A0A199VDB7|A0A199VDB7_ANACO	KH domain-containing protein
TraesCS6A02G291200	0.0213094	tr|M8CLV4|M8CLV4_AEGTA	Aspartic proteinase Asp1
TraesCS6A02G320500	0.0390745	tr|N1R5U2|N1R5U2_AEGTA	Galactoside 2-alpha-L-fucosyltransferase
TraesCS6A02G321300	0.0379791	tr|N1QYM3|N1QYM3_AEGTA	DNA damage-binding protein 1
TraesCS6A02G321400	0.0572592	tr|A0A0G3BHR6|A0A0G3BHR6_WHEAT	Cyclin-dependent kinase inhibitor
TraesCS6A02G333600	0.0411662	tr|A0A077B2S9|A0A077B2S9_TRIUA	BZIP transcription factor
TraesCS6B02G175500	0.0233534	sp|Q6FQY4|ENO2_CANGA	Enolase 2
TraesCS6B02G203100	0.0227706	tr|A0A1D1Y8U0|A0A1D1Y8U0_9ARAE	Kynurenine formamidase
TraesCS6B02G273400	0.0225414	tr|Q5CAQ1|Q5CAQ1_TRITD	Dehydrin
TraesCS6B02G297000	0.0208486	tr|F6I0X6|F6I0X6_VITVI	Methyltransferase
TraesCS6B02G314700	0.0211211	tr|A0A199VDB7|A0A199VDB7_ANACO	KH domain-containing protein
TraesCS6B02G344000	0.020269	tr|A0A199VJD1|A0A199VJD1_ANACO	Universal stress protein
TraesCS6B02G352000	0.0390646	AT5G66800.1	membrane-associated kinase regulator-like protein
TraesCS6B02G353300	0.0225091	tr|D7RJ71|D7RJ71_CARPA	Metal tolerance protein
TraesCS6B02G364000	0.0321248	tr|A0A077B2S9|A0A077B2S9_TRIUA	BZIP transcription factor
TraesCS6B02G411600	0.0257829	tr|B9H236|B9H236_POPTR	Oxidoreductase family protein
TraesCS6B02G432600	0.0301479	tr|D2KZ12|D2KZ12_WHEAT	3-ketoacyl-CoA thiolase-like protein
TraesCS6B02G439700	0.021681	tr|A7VM39|A7VM39_MARPO	Receptor-like kinase
TraesCS6B02G461200	0.0282079	tr|Q9LHE6|Q9LHE6_ARATH	E3 ubiquitin-protein ligase
TraesCS6D02G008600	0.020415	tr|G7LC15|G7LC15_MEDTR	Rhodanese-related sulfurtransferase
TraesCS6D02G057700	0.0301915	tr|G7KW19|G7KW19_MEDTR	LURP-one-like protein
TraesCS6D02G115100	0.0327333	tr|B8XA57|B8XA57_GOSBA	Receptor kinase
TraesCS6D02G122100	0.0289393	tr|E7CWB5|E7CWB5_WHEAT	Lectin receptor kinase
TraesCS6D02G122200	0.0231154	tr|E7CWB5|E7CWB5_WHEAT	Lectin receptor kinase
TraesCS6D02G191500	0.0311482	tr|B8XSM9|B8XSM9_WHEAT	Lectin receptor kinase
TraesCS6D02G235000	0.0258548	AT1G76240.1	DUF241 domain protein (DUF241)
TraesCS6D02G251600	0.0206033	AT1G31930.6	extra-large GTP-binding protein 3
TraesCS6D02G310500	0.0217359	tr|R7WEW2|R7WEW2_AEGTA	Glycosyltransferase
TraesCS6D02G312800	0.0541783	tr|A0A077B2S9|A0A077B2S9_TRIUA	BZIP transcription factor
TraesCS7A02G019200	0.0229631	AT4G30820.3	cyclin-dependent kinase-activating kinase assembly factor-related / CDK-activating kinase assembly factor-like protein
TraesCS7A02G103400	0.0493323	AT5G40060.2	Disease resistance protein (NBS-LRR class) family
TraesCS7A02G121500	0.0234783	tr|M8A1U6|M8A1U6_TRIUA	TOM1-like protein 2
TraesCS7A02G134400	0.0272977	tr|B9RAG8|B9RAG8_RICCO	Exocyst complex component, putative
TraesCS7A02G137000	0.0306996	tr|M8C6J5|M8C6J5_AEGTA	Pheophorbide a oxygenase, chloroplastic
TraesCS7A02G236200	0.0453553	tr|B6T444|B6T444_MAIZE	Glycosyltransferase
TraesCS7A02G366700	0.0464448	sp|Q3II09|DXS_PSEHT	1-deoxy-D-xylulose-5-phosphate synthase
TraesCS7A02G367000	0.02302	sp|P21979|SPAA_STRDO	Cell surface antigen I/II
TraesCS7A02G384500	0.0225385	AT5G21222.4	protein kinase family protein
TraesCS7A02G463300	0.0391285	sp|B1JGD5|RECF_YERPY	DNA replication and repair protein RecF
TraesCS7B02G000300	0.0461035	tr|A0A173GPK3|A0A173GPK3_9ASPA	Glutathione S-transferase
TraesCS7B02G038300	0.0515749	tr|M8C6J5|M8C6J5_AEGTA	Pheophorbide a oxygenase, chloroplastic
TraesCS7B02G042100	0.0290085	tr|A0A061GN11|A0A061GN11_THECC	2-oxoglutarate (2OG) and Fe(II)-dependent oxygenase superfamily protein
TraesCS7B02G099700	0.0224233	AT4G30130.4	DUF630 family protein (DUF630 and DUF632)
TraesCS7B02G128000	0.0331187	tr|A0A0K9NVH6|A0A0K9NVH6_ZOSMR	Eukaryotic aspartyl protease family protein
TraesCS7B02G135900	0.0209036	tr|B5KPW3|B5KPW3_TRIMO	Caffeoyl-CoA O-methyltransferase
TraesCS7B02G213000	0.0266562	tr|B9RBN4|B9RBN4_RICCO	Amino acid transporter, putative
TraesCS7B02G250200	0.0298886	tr|B9RIY7|B9RIY7_RICCO	Alpha/beta hydrolase, putative
TraesCS7B02G250400	0.0328951	tr|A0A1D6CA75|A0A1D6CA75_WHEAT	Acyl-coenzyme A oxidase
TraesCS7B02G274400	0.0319515	tr|G7JGB7|G7JGB7_MEDTR	Transmembrane protein, putative
TraesCS7B02G333700	0.0377466	tr|Q654Z6|Q654Z6_ORYSJ	Receptor protein kinase-like
TraesCS7B02G355200	0.0398807	tr|A0A072VCH6|A0A072VCH6_MEDTR	Early nodulin-like protein
TraesCS7B02G401000	0.0241785	tr|A0A1D6C6Z3|A0A1D6C6Z3_WHEAT	CASP-like protein
TraesCS7B02G412700	0.0225469	tr|M7ZN52|M7ZN52_TRIUA	Anthocyanidin reductase
TraesCS7B02G480300	0.0217595	tr|K7PRK8|K7PRK8_MAIZE	Callose synthase
TraesCS7D02G016200	0.0200341	AT4G25670.2	stress response NST1-like protein
TraesCS7D02G041500	0.060494	tr|B4ERX7|B4ERX7_WHEAT	O-methyltransferase
TraesCS7D02G059300	0.0374195	tr|W8CFI4|W8CFI4_9ROSA	GH3 family protein
TraesCS7D02G097500	0.0248094	AT5G40060.2	Disease resistance protein (NBS-LRR class) family
TraesCS7D02G107600	0.0374353	tr|M7ZTY1|M7ZTY1_TRIUA	Protein IQ-DOMAIN 1
TraesCS7D02G236600	0.0239318	tr|A0A097PQ11|A0A097PQ11_BRADI	BTB/POZ domain-containing protein
TraesCS7D02G324800	0.024665	tr|B9SCW7|B9SCW7_RICCO	Vesicle-associated membrane protein, putative
TraesCS7D02G346100	0.0280328	tr|B9RIY7|B9RIY7_RICCO	Alpha/beta hydrolase, putative
TraesCS7D02G349900	0.0242086	tr|A0A1D6CBS8|A0A1D6CBS8_WHEAT	GTP-binding nuclear protein
TraesCS7D02G351000	0.0365255	tr|W5HZE8|W5HZE8_WHEAT	Acyl-[acyl-carrier-protein] hydrolase
TraesCS7D02G411800	0.0212733	tr|G7L5V3|G7L5V3_MEDTR	Transcription elongation factor (TFIIS) family protein
TraesCS7D02G442900	0.0204227	tr|Q42415|Q42415_MAIZE	Polyubiquitin protein
TraesCS7D02G451900	0.0265837	tr|B9SMT1|B9SMT1_RICCO	Metal transporter, putative
TraesCS7D02G466700	0.0218827	sp|Q76CU2|PDR1_TOBAC	Pleiotropic drug resistance protein 1
TraesCS7D02G471300	0.0331504	tr|B9GYG5|B9GYG5_POPTR	Vacuolar sorting receptor family protein
TraesCS7D02G492100	0.0298378	tr|A0A024FSN6|A0A024FSN6_9CHLO	Calmodulin
TraesCS7D02G499500	0.0317636	tr|M8CHP6|M8CHP6_AEGTA	Lysosomal Pro-X carboxypeptidase
TraesCS7D02G512800	0.0277145	tr|R4WM21|R4WM21_9POAL	Cytochrome P450

## Sheet: Ppd-1D
Table - S6 Functional annotation of genes co expressed with Ppd-1D
Gene-ID	weight value with Ppd-1D	Blast-Hit-Accession	Description
TraesCS1A02G029300	0.0272236	tr|A0A061DTI0|A0A061DTI0_THECC	ERD (Early-responsive to dehydration stress) family protein
TraesCS1A02G032900	0.0320328	tr|W4ZWM1|W4ZWM1_WHEAT	Protein DETOXIFICATION
TraesCS1A02G033500	0.0409009	tr|A9PFS3|A9PFS3_POPTR	Mitochondrial import inner membrane translocase subunit Tim17/Tim22/Tim23 family protein
TraesCS1A02G068100	0.08503	AT5G64190.2	neuronal PAS domain protein
TraesCS1A02G089500	0.0200007	tr|A0A0E3JS38|A0A0E3JS38_ECHCG	1-aminocyclopropane-1-carboxylate oxidase
TraesCS1A02G089600	0.0202478	tr|A0A0E3JS38|A0A0E3JS38_ECHCG	1-aminocyclopropane-1-carboxylate oxidase
TraesCS1A02G095500	0.0295311	tr|W4ZVQ0|W4ZVQ0_WHEAT	Serine/threonine-protein phosphatase
TraesCS1A02G105900	0.0320206	tr|A0A1D1YZH1|A0A1D1YZH1_9ARAE	GDSL esterase/lipase
TraesCS1A02G110000	0.0473252	tr|C6ZRQ0|C6ZRQ0_SOYBN	Kinase-like protein
TraesCS1A02G150800	0.0727365	AT1G02205.2	Fatty acid hydroxylase superfamily
TraesCS1A02G161200	0.0283358	tr|A0A072VGZ9|A0A072VGZ9_MEDTR	Ubiquitin carboxyl-terminal hydrolase-like protein
TraesCS1A02G168100	0.0396866	tr|A0A1D5RVQ7|A0A1D5RVQ7_WHEAT	Carboxypeptidase
TraesCS1A02G178700	0.0420218	tr|A0A0K9PGR6|A0A0K9PGR6_ZOSMR	SAUR-like auxin-responsive protein family
TraesCS1A02G185700	0.0786115	tr|A0A072TW71|A0A072TW71_MEDTR	Heavy metal transport/detoxification superfamily protein
TraesCS1A02G211500	0.0223336	tr|A0A0D3AJS2|A0A0D3AJS2_BRAOL	Hexosyltransferase
TraesCS1A02G212700	0.074615	tr|A0A0H3YB30|A0A0H3YB30_SALMI	Basic helix-loop-helix transcription factor
TraesCS1A02G220300	0.0812384	tr|Q6ETM8|Q6ETM8_ORYSJ	CONSTANS-like protein
TraesCS1A02G250100	0.0449798	tr|M8C0I4|M8C0I4_AEGTA	Endo-1,31,4-beta-D-glucanase
TraesCS1A02G255400	0.0255601	tr|B6UAB9|B6UAB9_MAIZE	Lipase
TraesCS1A02G255800	0.0742395	tr|B6SSS2|B6SSS2_MAIZE	1-deoxy-D-xylulose-5-phosphate synthase
TraesCS1A02G261400	0.0259129	tr|A0A1D5RVW8|A0A1D5RVW8_WHEAT	MLO-like protein
TraesCS1A02G276200	0.0256346	tr|B9SCU1|B9SCU1_RICCO	Glucan endo-1,3-beta-glucosidase, putative
TraesCS1A02G299200	0.0884147	tr|A0A0K9Q0P2|A0A0K9Q0P2_ZOSMR	Nodulin-like / Major Facilitator Superfamily protein
TraesCS1A02G301400	0.0864323	tr|B9HIY8|B9HIY8_POPTR	Kinase family protein
TraesCS1A02G303600	0.0866214	tr|G7II68|G7II68_MEDTR	LURP-one-like protein
TraesCS1A02G304200	0.0289338	tr|A0A0K9NJI5|A0A0K9NJI5_ZOSMR	Protein kinase-like protein
TraesCS1A02G314800	0.070153	tr|B6UHS1|B6UHS1_MAIZE	Early light-induced protein
TraesCS1A02G320300	0.0256169	AT1G61660.3	basic helix-loop-helix (bHLH) DNA-binding superfamily protein
TraesCS1A02G335800	0.0216119	tr|D0VBJ2|D0VBJ2_9POAL	O-methyltransferase-like protein
TraesCS1A02G338400	0.0749936	tr|Q8GV42|Q8GV42_SOLTU	Hemoglobin
TraesCS1A02G351600	0.0387923	tr|Q2R491|Q2R491_ORYSJ	Cytochrome P450 family protein, expressed
TraesCS1A02G352200	0.0409743	tr|A9Q116|A9Q116_MAIZE	Calcineurin B-like protein
TraesCS1A02G358100	0.0965468	tr|A0A059Q168|A0A059Q168_9POAL	WRKY transcription factor
TraesCS1A02G362700	0.0441224	tr|A0A072VUE3|A0A072VUE3_MEDTR	Homogentisate phytyltransferase
TraesCS1A02G363800	0.0967502	tr|I0YKU3|I0YKU3_COCSC	Alpha/beta-hydrolase
TraesCS1A02G369600	0.0869755	tr|B3IWJ1|B3IWJ1_9BRAS	Methyltransferase
TraesCS1A02G383200	0.118998	tr|A0A0F7CYR4|A0A0F7CYR4_9ASPA	Photosynthetic NDH subcomplex B 3
TraesCS1A02G384300	0.0289386	tr|A4ZYX4|A4ZYX4_MAIZE	1-deoxy-D-xylulose 5-phosphate synthase
TraesCS1A02G420900	0.0915444	tr|B9GGY7|B9GGY7_POPTR	Solanesyl diphosphate synthase family protein
TraesCS1A02G426700	0.100534	tr|G7J6R7|G7J6R7_MEDTR	RNA polymerase sigma factor
TraesCS1B02G036500	0.0945904	tr|A0A061DTI0|A0A061DTI0_THECC	ERD (Early-responsive to dehydration stress) family protein
TraesCS1B02G062400	0.0246419	AT1G31130.1	polyadenylate-binding protein 1-B-binding protein
TraesCS1B02G084700	0.0977754	tr|A0A1D5SM88|A0A1D5SM88_WHEAT	Dihydrolipoyl dehydrogenase
TraesCS1B02G098600	0.0380473	tr|W5AC07|W5AC07_WHEAT	Non-specific serine/threonine protein kinase
TraesCS1B02G100300	0.0767514	tr|A0A1D5SLT6|A0A1D5SLT6_WHEAT	Auxin-responsive protein
TraesCS1B02G109400	0.0525719	tr|U5GAR5|U5GAR5_POPTR	Kinase family protein
TraesCS1B02G117400	0.031952	tr|A0A0E3JS38|A0A0E3JS38_ECHCG	1-aminocyclopropane-1-carboxylate oxidase
TraesCS1B02G117500	0.0421792	tr|A0A0E3JS38|A0A0E3JS38_ECHCG	1-aminocyclopropane-1-carboxylate oxidase
TraesCS1B02G201800	0.0306585	tr|D7LF78|D7LF78_ARALL	Auxin-responsive family protein
TraesCS1B02G226200	0.0664621	tr|A0A0H3YB30|A0A0H3YB30_SALMI	Basic helix-loop-helix transcription factor
TraesCS1B02G260800	0.108074	tr|M8C0I4|M8C0I4_AEGTA	Endo-1,31,4-beta-D-glucanase
TraesCS1B02G266200	0.0331096	tr|B6UAB9|B6UAB9_MAIZE	Lipase
TraesCS1B02G311200	0.0567907	tr|B9HIY8|B9HIY8_POPTR	Kinase family protein
TraesCS1B02G312800	0.0970852	tr|A0A0K9Q444|A0A0K9Q444_ZOSMR	Protein kinase-like protein
TraesCS1B02G314700	0.0216517	tr|A0A0K9NJI5|A0A0K9NJI5_ZOSMR	Protein kinase-like protein
TraesCS1B02G315700	0.022511	tr|A0A1E5W892|A0A1E5W892_9POAL	Xyloglucan galactosyltransferase KATAMARI1-like protein
TraesCS1B02G326800	0.0849898	tr|B6UHS1|B6UHS1_MAIZE	Early light-induced protein
TraesCS1B02G326900	0.073824	tr|B6UI73|B6UI73_MAIZE	Early light-induced protein
TraesCS1B02G351600	0.0255705	tr|K7V516|K7V516_MAIZE	Trehalose-6-phosphate synthase
TraesCS1B02G362100	0.0438937	tr|A0A1D5SB57|A0A1D5SB57_WHEAT	Glycosyltransferase
TraesCS1B02G374700	0.02345	tr|A0A059Q168|A0A059Q168_9POAL	WRKY transcription factor
TraesCS1B02G379800	0.0536286	tr|A0A072VUE3|A0A072VUE3_MEDTR	Homogentisate phytyltransferase
TraesCS1B02G382600	0.0398044	tr|N1QYN1|N1QYN1_AEGTA	Phospholipase D
TraesCS1B02G388500	0.0477228	tr|A0A096UJV2|A0A096UJV2_WHEAT	Chlorophyll a-b binding protein, chloroplastic
TraesCS1B02G388700	0.0681159	tr|B3IWJ1|B3IWJ1_9BRAS	Methyltransferase
TraesCS1B02G445600	0.033938	tr|M8A6V8|M8A6V8_TRIUA	Galactoside 2-alpha-L-fucosyltransferase
TraesCS1B02G452100	0.110594	tr|B9GGY7|B9GGY7_POPTR	Solanesyl diphosphate synthase family protein
TraesCS1B02G461600	0.115596	tr|G7J6R7|G7J6R7_MEDTR	RNA polymerase sigma factor
TraesCS1D02G020800	0.036521	tr|G7IDC2|G7IDC2_MEDTR	Mechanosensitive ion channel family protein
TraesCS1D02G029500	0.0522739	tr|A0A061DTI0|A0A061DTI0_THECC	ERD (Early-responsive to dehydration stress) family protein
TraesCS1D02G047300	0.0745783	tr|A0A0K9PBZ9|A0A0K9PBZ9_ZOSMR	Trichome birefringence
TraesCS1D02G054100	0.091584	tr|R7W1P9|R7W1P9_AEGTA	GDSL esterase/lipase
TraesCS1D02G069500	0.0815346	AT5G64190.2	neuronal PAS domain protein
TraesCS1D02G082600	0.0431071	tr|A0A1D5T4D4|A0A1D5T4D4_WHEAT	Non-specific serine/threonine protein kinase
TraesCS1D02G084900	0.0202727	tr|I0YS34|I0YS34_COCSC	Dehydrogenase
TraesCS1D02G090800	0.11441	tr|M8CW49|M8CW49_AEGTA	GDSL esterase/lipase
TraesCS1D02G091600	0.0693427	tr|U5GAR5|U5GAR5_POPTR	Kinase family protein
TraesCS1D02G098000	0.0319908	tr|A0A0E3JS38|A0A0E3JS38_ECHCG	1-aminocyclopropane-1-carboxylate oxidase
TraesCS1D02G098100	0.0260683	tr|A0A0E3JS38|A0A0E3JS38_ECHCG	1-aminocyclopropane-1-carboxylate oxidase
TraesCS1D02G114700	0.0476891	tr|Q5PYQ3|Q5PYQ3_MANES	Glycerophosphodiester phosphodiesterase-like protein
TraesCS1D02G166100	0.0757251	tr|A0A1J3K328|A0A1J3K328_NOCCA	Thylakoid lumenal 17.4 kDa protein, chloroplastic
TraesCS1D02G172800	0.108375	tr|A0A1D5SQZ0|A0A1D5SQZ0_WHEAT	Carboxypeptidase
TraesCS1D02G177000	0.0870728	tr|D7LF78|D7LF78_ARALL	Auxin-responsive family protein
TraesCS1D02G200000	0.108338	tr|A0A151QWI6|A0A151QWI6_CAJCA	Antiholin-like protein lrgB
TraesCS1D02G215600	0.0946053	tr|A0A0H3YB30|A0A0H3YB30_SALMI	Basic helix-loop-helix transcription factor
TraesCS1D02G255100	0.0602065	tr|B6SSS2|B6SSS2_MAIZE	1-deoxy-D-xylulose-5-phosphate synthase
TraesCS1D02G269700	0.0274188	sp|O80436|PTR29_ARATH	Protein NRT1/ PTR FAMILY 5.5
TraesCS1D02G275500	0.0554428	tr|A0A061GU56|A0A061GU56_THECC	NAC domain protein,
TraesCS1D02G303100	0.0815161	tr|G7II68|G7II68_MEDTR	LURP-one-like protein
TraesCS1D02G303700	0.0371044	tr|A0A0K9NJI5|A0A0K9NJI5_ZOSMR	Protein kinase-like protein
TraesCS1D02G305500	0.059126	tr|G7IDM2|G7IDM2_MEDTR	Type I inositol-1,4,5-trisphosphate 5-phosphatase
TraesCS1D02G312800	0.0777625	tr|Q65X69|Q65X69_ORYSJ	'putative beta-1,3-glucanase
TraesCS1D02G315200	0.0397843	tr|B6UI73|B6UI73_MAIZE	Early light-induced protein
TraesCS1D02G338100	0.0670154	tr|D0VBJ2|D0VBJ2_9POAL	O-methyltransferase-like protein
TraesCS1D02G358400	0.0569223	tr|A9Q116|A9Q116_MAIZE	Calcineurin B-like protein
TraesCS1D02G362900	0.071437	tr|A0A059Q168|A0A059Q168_9POAL	WRKY transcription factor
TraesCS1D02G368900	0.0268981	tr|I0YKU3|I0YKU3_COCSC	Alpha/beta-hydrolase
TraesCS1D02G372400	0.0259927	tr|Q6Z6V2|Q6Z6V2_ORYSJ	Protein kinase-like
TraesCS1D02G374900	0.0715217	tr|A0A096UJV2|A0A096UJV2_WHEAT	Chlorophyll a-b binding protein, chloroplastic
TraesCS1D02G389100	0.0841862	tr|D3GC10|D3GC10_JATCU	Avr9/Cf-9 rapidly elicited protein
TraesCS1D02G389200	0.0650172	tr|D3GC10|D3GC10_JATCU	Avr9/Cf-9 rapidly elicited protein
TraesCS1D02G416200	0.124332	AT2G34930.1	disease resistance family protein / LRR family protein
TraesCS1D02G423100	0.0568281	tr|M8A6V8|M8A6V8_TRIUA	Galactoside 2-alpha-L-fucosyltransferase
TraesCS1D02G428800	0.098537	tr|B9GGY7|B9GGY7_POPTR	Solanesyl diphosphate synthase family protein
TraesCS1D02G432800	0.0614468	tr|A0A098GMQ9|A0A098GMQ9_9ROSI	S-type anion channel
TraesCS1D02G436500	0.103216	tr|G7J6R7|G7J6R7_MEDTR	RNA polymerase sigma factor
TraesCS1D02G449000	0.0972856	AT5G59430.3	telomeric repeat binding protein 1
TraesCS1D02G452900	0.022556	sp|Q5R6C7|RBM40_PONAB	RNA-binding protein 40
TraesCS2A02G002700	0.0577627	tr|A0A1E5VE12|A0A1E5VE12_9POAL	3'-N-debenzoyl-2'-deoxytaxol N-benzoyltransferase
TraesCS2A02G026500	0.0282604	tr|A0A061ENP3|A0A061ENP3_THECC	2-oxoglutarate (2OG) and Fe(II)-dependent oxygenase superfamily protein, putative
TraesCS2A02G049700	0.0265815	tr|A0A0K9PAR3|A0A0K9PAR3_ZOSMR	ABC transporter G family member
TraesCS2A02G052500	0.0850529	tr|B9HLH9|B9HLH9_POPTR	Amino acid transporter family protein
TraesCS2A02G054200	0.0694406	tr|A0A1D5TMV0|A0A1D5TMV0_WHEAT	Glycosyltransferase
TraesCS2A02G067100	0.0866312	tr|A0A1D5TMY8|A0A1D5TMY8_WHEAT	Ribulose bisphosphate carboxylase small chain
TraesCS2A02G067200	0.0760391	tr|M8BJD8|M8BJD8_AEGTA	Ribulose bisphosphate carboxylase small chain
TraesCS2A02G075000	0.0207695	tr|Q6TM44|Q6TM44_MAIZE	Germin-like protein
TraesCS2A02G083600	0.0216675	tr|W5B000|W5B000_WHEAT	MLO-like protein
TraesCS2A02G084800	0.0804295	tr|P93350|P93350_TOBAC	Omega-3 fatty acid desaturase
TraesCS2A02G100300	0.0492077	tr|A0A072VLQ4|A0A072VLQ4_MEDTR	Alpha/beta-hydrolase superfamily protein
TraesCS2A02G112600	0.0440381	tr|Q4VSM2|Q4VSM2_HORVV	Universal stress protein
TraesCS2A02G113600	0.0685175	tr|A0A072UJC1|A0A072UJC1_MEDTR	3-oxo-5-alpha-steroid 4-dehydrogenase family protein
TraesCS2A02G113900	0.0239127	sp|C7N914|FTSH_LEPBD	ATP-dependent zinc metalloprotease FtsH
TraesCS2A02G150000	0.106951	tr|M8BRT5|M8BRT5_AEGTA	Pyruvate dehydrogenase kinase, mitochondrial
TraesCS2A02G152400	0.0385349	tr|Q6T485|Q6T485_WHEAT	Cytochrome P450
TraesCS2A02G169600	0.0287492	tr|D7LBV7|D7LBV7_ARALL	SPX domain-containing protein
TraesCS2A02G173000	0.0597117	AT5G54700.1	Ankyrin repeat family protein
TraesCS2A02G174500	0.0807979	tr|A0A1E5W4Q6|A0A1E5W4Q6_9POAL	PI-PLC X domain-containing protein
TraesCS2A02G188600	0.0267181	tr|I1W6X3|I1W6X3_CAMSI	Polyol transporter
TraesCS2A02G199700	0.0250677	tr|B2KTB2|B2KTB2_WHEAT	Calcium-dependent protein kinase
TraesCS2A02G211400	0.0374417	tr|B6SJH2|B6SJH2_MAIZE	60S ribosomal protein L17
TraesCS2A02G251800	0.0228702	tr|V9LSK7|V9LSK7_WHEAT	Non-specific serine/threonine protein kinase
TraesCS2A02G263800	0.0903078	sp|Q2ULE1|ATG2_ASPOR	Autophagy-related protein 2
TraesCS2A02G265300	0.0314407	AT3G28330.1	F-box family protein-like protein
TraesCS2A02G268800	0.0682664	sp|B9LIK3|PDXS_CHLSY	Pyridoxal 5'-phosphate synthase subunit PdxS
TraesCS2A02G280500	0.101123	tr|Q9AU61|Q9AU61_WHEAT	Violaxanthin de-epoxidase
TraesCS2A02G286000	0.0242804	tr|Q67UP1|Q67UP1_ORYSJ	Hydroxyproline-rich glycoprotein-like
TraesCS2A02G286700	0.0238272	tr|A0A0X8VYK1|A0A0X8VYK1_ELECO	Jasmonate ZIM domain protein
TraesCS2A02G302700	0.12886	tr|A0A1E5W4J6|A0A1E5W4J6_9POAL	PI-PLC X domain-containing protein
TraesCS2A02G304200	0.0530982	tr|B6SW95|B6SW95_MAIZE	Neutral/alkaline invertase
TraesCS2A02G306100	0.0261398	tr|A0A173GPL4|A0A173GPL4_9ASPA	Glutathione S-transferase
TraesCS2A02G320200	0.0762029	tr|B9HTC6|B9HTC6_POPTR	F-box family protein
TraesCS2A02G326200	0.0420792	tr|M8ANG4|M8ANG4_TRIUA	Beta-1,4-mannosyl-glycoprotein 4-beta-N-acetylglucosaminyltransferase
TraesCS2A02G348200	0.11082	tr|B9HA11|B9HA11_POPTR	Kinase family protein
TraesCS2A02G362200	0.065103	tr|A0A199UH97|A0A199UH97_ANACO	Protein LOW PSII ACCUMULATION 1, chloroplastic
TraesCS2A02G396200	0.0588259	tr|E9JE14|E9JE14_MAIZE	Beta-carotene hydroxylase
TraesCS2A02G432400	0.0387559	sp|Q2JMX6|RS10_SYNJB	30S ribosomal protein S10
TraesCS2A02G462700	0.0357878	tr|G7IJ72|G7IJ72_MEDTR	Receptor-like kinase
TraesCS2A02G480300	0.139764	tr|A0A061F6X0|A0A061F6X0_THECC	Thioredoxin
TraesCS2A02G484700	0.0282072	AT1G61660.3	basic helix-loop-helix (bHLH) DNA-binding superfamily protein
TraesCS2A02G493400	0.0415019	tr|A0A072VGQ1|A0A072VGQ1_MEDTR	Cysteine/histidine-rich C1 domain protein
TraesCS2A02G509600	0.0331284	tr|B9SYC3|B9SYC3_RICCO	Kinase, putative
TraesCS2A02G527800	0.12194	tr|Q9LL53|Q9LL53_ORYSA	Receptor-like kinase
TraesCS2A02G544700	0.0208876	tr|A0A0U2QMM4|A0A0U2QMM4_ORYSA	NBS-LRR-like resistance protein
TraesCS2A02G545800	0.0737885	tr|A2XTD1|A2XTD1_ORYSI	Serine/threonine-protein kinase
TraesCS2A02G571000	0.0475583	tr|B9RX64|B9RX64_RICCO	Kinase, putative
TraesCS2A02G574800	0.0899051	tr|O24436|O24436_ORYLO	Receptor kinase-like protein
TraesCS2B02G036600	0.0341546	AT2G37710.1	receptor lectin kinase
TraesCS2B02G045600	0.0249602	tr|A0A0U2RG68|A0A0U2RG68_ORYSA	NBS-LRR-like resistance protein
TraesCS2B02G046000	0.0733454	AT5G45260.1	Disease resistance protein (TIR-NBS-LRR class)
TraesCS2B02G050900	0.0599705	tr|A0A061F1P3|A0A061F1P3_THECC	2-oxoglutarate (2OG) and Fe(II)-dependent oxygenase superfamily protein, putative
TraesCS2B02G065200	0.0806701	tr|B9HLH9|B9HLH9_POPTR	Amino acid transporter family protein
TraesCS2B02G079400	0.0721998	tr|M8CFA7|M8CFA7_AEGTA	Ribulose bisphosphate carboxylase small chain
TraesCS2B02G079500	0.0814755	tr|W5BMD1|W5BMD1_WHEAT	Ribulose bisphosphate carboxylase small chain
TraesCS2B02G100300	0.0202057	AT1G65790.1	receptor kinase 1
TraesCS2B02G106200	0.0372396	tr|E7CWB5|E7CWB5_WHEAT	Lectin receptor kinase
TraesCS2B02G111300	0.0598155	tr|Q6ZCS3|Q6ZCS3_ORYSJ	F-box protein family-like
TraesCS2B02G132900	0.0397171	sp|B9KXV3|FTSH1_THERP	ATP-dependent zinc metalloprotease FtsH 1
TraesCS2B02G171300	0.0338464	tr|A0A061EM25|A0A061EM25_THECC	Plastid-lipid associated protein PAP / fibrillin family protein
TraesCS2B02G188100	0.0349753	AT5G65030.1	nitric oxide synthase-interacting protein
TraesCS2B02G192000	0.0214491	AT2G15760.1	calmodulin-binding protein (DUF1645)
TraesCS2B02G216800	0.0281619	tr|B9I3F6|B9I3F6_POPTR	Kinase family protein
TraesCS2B02G218700	0.0364647	tr|I1W6X3|I1W6X3_CAMSI	Polyol transporter
TraesCS2B02G224800	0.0657358	tr|B9HG67|B9HG67_POPTR	Transporter-related family protein
TraesCS2B02G227000	0.0290378	tr|B2KTB2|B2KTB2_WHEAT	Calcium-dependent protein kinase
TraesCS2B02G229900	0.0821058	AT1G11170.7	lysine ketoglutarate reductase trans-splicing-like protein (DUF707)
TraesCS2B02G245900	0.0537329	tr|A0A072VF80|A0A072VF80_MEDTR	Glucose-6-phosphate/phosphate translocator-like protein
TraesCS2B02G269300	0.0692852	tr|G7KJ00|G7KJ00_MEDTR	3-oxo-5-alpha-steroid 4-dehydrogenase family protein
TraesCS2B02G271700	0.0238199	tr|W5BDD1|W5BDD1_WHEAT	Non-specific serine/threonine protein kinase
TraesCS2B02G278500	0.0458647	tr|W5BAV5|W5BAV5_WHEAT	Peroxidase
TraesCS2B02G287600	0.0408156	sp|B8G663|PDXS_CHLAD	Pyridoxal 5'-phosphate synthase subunit PdxS
TraesCS2B02G291800	0.0529395	tr|B6SV25|B6SV25_MAIZE	Protein phosphatase 2C containing protein
TraesCS2B02G295300	0.0258454	sp|P07754|ADH3_EMENI	Alcohol dehydrogenase 3
TraesCS2B02G297800	0.0984383	tr|Q9AU61|Q9AU61_WHEAT	Violaxanthin de-epoxidase
TraesCS2B02G318600	0.115865	tr|A0A1E5W4J6|A0A1E5W4J6_9POAL	PI-PLC X domain-containing protein
TraesCS2B02G336000	0.0369101	tr|A0A1D1XNC6|A0A1D1XNC6_9ARAE	Dihydrofolate reductase
TraesCS2B02G363000	0.107956	tr|B9HTC6|B9HTC6_POPTR	F-box family protein
TraesCS2B02G366600	0.0678373	tr|B9HA11|B9HA11_POPTR	Kinase family protein
TraesCS2B02G369600	0.0582098	tr|A0A072U4Q2|A0A072U4Q2_MEDTR	Haloacid dehalogenase-like hydrolase
TraesCS2B02G383100	0.0263296	tr|B6ETT7|B6ETT7_ARATH	Calcium-dependent lipid-binding (CaLB domain) family protein
TraesCS2B02G417200	0.0775126	tr|B9GW54|B9GW54_POPTR	SPX domain-containing family protein
TraesCS2B02G424600	0.0562588	tr|Q2L3D9|Q2L3D9_BRASY	Mechanosensitive ion channel
TraesCS2B02G428300	0.0607799	tr|W5BF50|W5BF50_WHEAT	Glycosyltransferase
TraesCS2B02G440700	0.0255841	tr|B9SBS8|B9SBS8_RICCO	Cysteine protease, putative
TraesCS2B02G445900	0.0610273	tr|D4IIJ1|D4IIJ1_HELAN	Kaurene synthase
TraesCS2B02G446100	0.0235178	tr|B9GYG5|B9GYG5_POPTR	Vacuolar sorting receptor family protein
TraesCS2B02G447500	0.0260883	tr|A0A193H6V8|A0A193H6V8_AEGBI	Cold-responsive protein WCOR15
TraesCS2B02G451400	0.0219258	tr|A0A0U3RFT4|A0A0U3RFT4_BETPL	Sodium transporter
TraesCS2B02G459000	0.0524415	tr|F2DND7|F2DND7_HORVV	Ubiquinol oxidase
TraesCS2B02G472800	0.0467944	tr|A0A061FKD3|A0A061FKD3_THECC	Multidrug resistance protein ABC transporter family
TraesCS2B02G482300	0.0313925	tr|G7KAG0|G7KAG0_MEDTR	Leguminosin group485 secreted peptide
TraesCS2B02G482800	0.0639773	tr|Q40032|Q40032_HORVU	BLT14.1 protein
TraesCS2B02G518900	0.0339515	tr|A0A1E5VYJ5|A0A1E5VYJ5_9POAL	Agmatine coumaroyltransferase-2
TraesCS2B02G519100	0.0289136	tr|A0A1E5VYJ5|A0A1E5VYJ5_9POAL	Agmatine coumaroyltransferase-2
TraesCS2B02G529400	0.0202725	tr|G8XUN9|G8XUN9_WHEAT	C2 domain-containing protein
TraesCS2B02G537500	0.0649709	tr|B9SYC3|B9SYC3_RICCO	Kinase, putative
TraesCS2D02G018200	0.103242	tr|N1R0R0|N1R0R0_AEGTA	Disease resistance protein RGA2
TraesCS2D02G065600	0.0684749	tr|M8CFA7|M8CFA7_AEGTA	Ribulose bisphosphate carboxylase small chain
TraesCS2D02G081400	0.0476567	tr|W5BP96|W5BP96_WHEAT	MLO-like protein
TraesCS2D02G252600	0.0264407	tr|M8D762|M8D762_AEGTA	Non-specific serine/threonine protein kinase
TraesCS2D02G301000	0.13251	tr|Q339N6|Q339N6_ORYSJ	Cellulose synthase family protein, expressed
TraesCS2D02G346600	0.0798583	tr|B9HA11|B9HA11_POPTR	Kinase family protein
TraesCS2D02G351300	0.0320489	tr|A0A1D5TGT1|A0A1D5TGT1_WHEAT	Endoglucanase
TraesCS2D02G371300	0.02411	AT1G73390.7	Endosomal targeting BRO1-like domain-containing protein
TraesCS2D02G460800	0.0451488	tr|A0A061E119|A0A061E119_THECC	Hydroxyproline-rich glycoprotein family protein, putative
TraesCS2D02G492100	0.0605186	AT2G24520.4	plasma membrane H+-ATPase
TraesCS3A02G006900	0.0306517	tr|B5RHV5|B5RHV5_MUSBA	Protein kinase family protein
TraesCS3A02G009000	0.033268	tr|Q84PD4|Q84PD4_ORYSJ	Receptor kinase-like protein
TraesCS3A02G022200	0.0208299	tr|Q5QPY8|Q5QPY8_WHEAT	Glycosyltransferase
TraesCS3A02G022400	0.061299	tr|A0A061DQ59|A0A061DQ59_THECC	Ring finger protein, putative
TraesCS3A02G109200	0.0553658	tr|Q9C6F0|Q9C6F0_ARATH	2-oxoglutarate (2OG) and Fe(II)-dependent oxygenase superfamily protein
TraesCS3A02G111200	0.0671842	tr|A3FBG1|A3FBG1_WHEAT	WRKY transcription factor
TraesCS3A02G124700	0.0358324	tr|A0A1D5WT26|A0A1D5WT26_WHEAT	Glycosyltransferase
TraesCS3A02G204800	0.0233215	AT4G09820.1	basic helix-loop-helix (bHLH) DNA-binding superfamily protein
TraesCS3A02G250700	0.0463101	tr|A0A1J3HL52|A0A1J3HL52_NOCCA	Lysine-specific histone demethylase 1-like protein 1
TraesCS3A02G277300	0.0873685	tr|A0A061GN98|A0A061GN98_THECC	Oxidative stress 3
TraesCS3A02G355400	0.0204682	AT3G55240.1	Plant protein 1589 of unknown function
TraesCS3A02G417200	0.0855793	tr|B9RKT3|B9RKT3_RICCO	Aldehyde dehydrogenase, putative
TraesCS3A02G446500	0.0209379	AT1G13390.2	translocase subunit seca
TraesCS3A02G481000	0.0266103	tr|I3VIX2|I3VIX2_HORVV	Cytokinin oxidase/dehydrogenase
TraesCS3B02G067900	0.0967024	sp|P9WMY9|GLGSY_MYCTU	Glycogen synthase
TraesCS3B02G128400	0.0585371	tr|Q9C6F0|Q9C6F0_ARATH	2-oxoglutarate (2OG) and Fe(II)-dependent oxygenase superfamily protein
TraesCS3B02G144400	0.0285657	tr|B2CW78|B2CW78_WHEAT	Glycosyltransferase
TraesCS3B02G144800	0.0203228	tr|W5D5K2|W5D5K2_WHEAT	Glycosyltransferase
TraesCS3B02G191100	0.0328746	tr|Q5NAM3|Q5NAM3_ORYSJ	Branched-chain amino acid aminotransferase-like
TraesCS3B02G205500	0.0456128	tr|B9SAQ3|B9SAQ3_RICCO	Beta-glucosidase, putative
TraesCS3B02G300300	0.0284761	tr|A0A1E5V0Q9|A0A1E5V0Q9_9POAL	O-acyltransferase WSD1
TraesCS3B02G361900	0.0492317	tr|Q70EV8|Q70EV8_WHEAT	Cytochrome P450
TraesCS3B02G382900	0.0235335	tr|G7K771|G7K771_MEDTR	Trichome birefringence-like protein
TraesCS3B02G392100	0.0299633	tr|A0A0K9PV75|A0A0K9PV75_ZOSMR	Calcium-dependent lipid-binding domain-containing protein
TraesCS3B02G397400	0.0277536	tr|D7LKR5|D7LKR5_ARALL	Soul heme-binding family protein
TraesCS3B02G397600	0.029993	tr|Q9SH89|Q9SH89_ARATH	O-fucosyltransferase family protein
TraesCS3B02G427600	0.0210789	tr|A0A061ERL0|A0A061ERL0_THECC	S-adenosyl-L-methionine-dependent methyltransferases superfamily protein
TraesCS3B02G552100	0.0631112	tr|A0A0B2RJH3|A0A0B2RJH3_GLYSO	GPI-anchored protein LORELEI
TraesCS3B02G597900	0.023266	tr|N1QUA0|N1QUA0_AEGTA	Vacuolar-processing enzyme
TraesCS3D02G055400	0.047335	sp|P9WMY9|GLGSY_MYCTU	Glycogen synthase
TraesCS3D02G080100	0.0375971	sp|A9VJ02|ADDA_BACWK	ATP-dependent helicase/nuclease subunit A
TraesCS3D02G085000	0.026593	tr|D7MH74|D7MH74_ARALL	Transferase, transferring glycosyl groups
TraesCS3D02G102300	0.0473159	tr|M8C9D7|M8C9D7_AEGTA	Glycosyltransferase
TraesCS3D02G126300	0.106808	tr|A0A1D5WT25|A0A1D5WT25_WHEAT	Glycosyltransferase
TraesCS3D02G126500	0.0693246	tr|C5HUX8|C5HUX8_WHEAT	Glycosyltransferase
TraesCS3D02G140100	0.0394565	AT1G31870.2	pre-mRNA-splicing factor of RES complex protein
TraesCS3D02G151500	0.0411582	tr|M8BVC0|M8BVC0_AEGTA	Non-specific serine/threonine protein kinase
TraesCS3D02G165800	0.0861335	AT2G28290.5	P-loop containing nucleoside triphosphate hydrolases superfamily protein
TraesCS3D02G188900	0.023264	tr|Q5NBJ1|Q5NBJ1_ORYSJ	Alpha-glucosidase-like
TraesCS3D02G211600	0.0303869	tr|A0A1D1ZL62|A0A1D1ZL62_9ARAE	Protein CHUP1, chloroplastic
TraesCS3D02G258000	0.0214523	tr|M8BLS4|M8BLS4_AEGTA	GDSL esterase/lipase
TraesCS3D02G326100	0.0766799	tr|A0A0F7GXD1|A0A0F7GXD1_9ROSI	Photosystem II reaction center PsbP family protein
TraesCS3D02G353700	0.0645812	tr|A0A0K9PV75|A0A0K9PV75_ZOSMR	Calcium-dependent lipid-binding domain-containing protein
TraesCS3D02G391600	0.110139	tr|G7K0V8|G7K0V8_MEDTR	Receptor-like kinase
TraesCS3D02G411900	0.0262179	tr|C0P7I7|C0P7I7_MAIZE	Pro-resilin
TraesCS3D02G451400	0.060953	AT3G24240.1	Leucine-rich repeat receptor-like protein kinase family protein
TraesCS3D02G475800	0.0403542	tr|I3VIX2|I3VIX2_HORVV	Cytokinin oxidase/dehydrogenase
TraesCS3D02G477300	0.0377687	tr|Q4JH28|Q4JH28_WHEAT	Beta-1,3-glucanase
TraesCS3D02G508800	0.0561502	sp|Q9P7V5|SEC7B_SCHPO	Protein transport protein sec72
TraesCS3D02G536200	0.0207283	tr|B4FP41|B4FP41_MAIZE	Plant-specific domain TIGR01615 family protein
TraesCS4A02G027700	0.0634677	tr|A0A076L230|A0A076L230_GOSHI	Heat shock transcription factor
TraesCS4A02G041000	0.067241	tr|A0A103YCI7|A0A103YCI7_CYNCS	DnaJ domain-containing protein
TraesCS4A02G078300	0.0786928	tr|A0A072VEU8|A0A072VEU8_MEDTR	Erythronate-4-phosphate dehydrogenase family protein
TraesCS4A02G107100	0.0398394	AT2G38905.1	Low temperature and salt responsive protein family
TraesCS4A02G262600	0.0275603	tr|M8BQE7|M8BQE7_AEGTA	Glutamate decarboxylase
TraesCS4A02G263200	0.0371266	tr|Q94AM5|Q94AM5_ARATH	Alpha/beta-Hydrolases superfamily protein
TraesCS4A02G283400	0.0336814	tr|B2KTB0|B2KTB0_WHEAT	Calcium-dependent protein kinase
TraesCS4A02G304600	0.0303749	tr|N1R183|N1R183_AEGTA	GDSL esterase/lipase
TraesCS4A02G352700	0.0466132	tr|D7KK61|D7KK61_ARALL	Zinc finger family protein
TraesCS4A02G382900	0.077965	tr|D7MGJ0|D7MGJ0_ARALL	Kinase family protein
TraesCS4A02G384800	0.0568461	tr|W0TSU1|W0TSU1_ACAMN	Pleiotropic drug resistance ABC transporter
TraesCS4B02G009500	0.141717	tr|A0A061FG24|A0A061FG24_THECC	Receptor protein kinase, putative
TraesCS4B02G091100	0.0516988	tr|Q6EZE8|Q6EZE8_WHEAT	Sucrose-phosphate synthase
TraesCS4B02G122700	0.0262542	tr|A0A1E5VEN9|A0A1E5VEN9_9POAL	Coiled-coil domain-containing protein SCD2
TraesCS4B02G262800	0.0569747	tr|Q10QG4|Q10QG4_ORYSJ	Sugar transporter family protein, expressed
TraesCS4B02G272400	0.0962411	tr|A0A0K9NM22|A0A0K9NM22_ZOSMR	ABC transporter G family member
TraesCS4B02G278100	0.0730323	tr|A0A076L230|A0A076L230_GOSHI	Heat shock transcription factor
TraesCS4B02G290500	0.0561868	tr|A0A072UUA6|A0A072UUA6_MEDTR	DIS3-exonuclease-like protein
TraesCS4B02G332800	0.0533882	tr|B5TWD1|B5TWD1_HORVV	Late embryogenesis abundant protein
TraesCS4D02G015000	0.0557388	tr|A0A0K9PEC1|A0A0K9PEC1_ZOSMR	SAUR-like auxin-responsive protein family
TraesCS4D02G052500	0.040029	tr|M8BQE7|M8BQE7_AEGTA	Glutamate decarboxylase
TraesCS4D02G053000	0.0289351	AT3G01311.2	actin cross-linking protein, putative (DUF569)
TraesCS4D02G060200	0.0289816	tr|M7ZB70|M7ZB70_TRIUA	Lecithin-cholesterol acyltransferase-like 1
TraesCS4D02G068900	0.112318	tr|A0A1D5Y5B0|A0A1D5Y5B0_WHEAT	Protein DETOXIFICATION
TraesCS4D02G088200	0.0688056	tr|Q6EZE8|Q6EZE8_WHEAT	Sucrose-phosphate synthase
TraesCS4D02G179700	0.0213346	tr|A0A0D3R0R3|A0A0D3R0R3_WHEAT	Non-specific serine/threonine protein kinase
TraesCS4D02G235500	0.0794524	tr|A0A072VEU8|A0A072VEU8_MEDTR	Erythronate-4-phosphate dehydrogenase family protein
TraesCS4D02G262900	0.0210652	tr|Q10QG4|Q10QG4_ORYSJ	Sugar transporter family protein, expressed
TraesCS4D02G276500	0.0902473	tr|A0A076L230|A0A076L230_GOSHI	Heat shock transcription factor
TraesCS4D02G291700	0.0201235	tr|Q8GUT5|Q8GUT5_ARATH	Acyl-CoA N-acyltransferases-like protein
TraesCS4D02G316500	0.0315526	tr|M8C8W9|M8C8W9_AEGTA	Non-specific serine/threonine protein kinase
TraesCS4D02G317900	0.0229049	tr|K7PRK8|K7PRK8_MAIZE	Callose synthase
TraesCS4D02G329500	0.0549512	tr|B5TWD1|B5TWD1_HORVV	Late embryogenesis abundant protein
TraesCS4D02G349000	0.0231563	tr|A0A0K9PLY4|A0A0K9PLY4_ZOSMR	4-hydroxy-tetrahydrodipicolinate reductase
TraesCS5A02G024400	0.0805625	AT4G08850.1	Leucine-rich repeat receptor-like protein kinase family protein
TraesCS5A02G060600	0.0637783	tr|B4FBZ3|B4FBZ3_MAIZE	Calcineurin B-like protein
TraesCS5A02G129500	0.0207305	tr|Q53PZ7|Q53PZ7_ORYSJ	Cytochrome P450
TraesCS5A02G189500	0.020726	tr|U5G9U5|U5G9U5_POPTR	Transporter-related family protein
TraesCS5A02G249200	0.026045	tr|A0A1D5YBH6|A0A1D5YBH6_WHEAT	Peroxidase
TraesCS5A02G305200	0.0298112	tr|A0A1E5VA54|A0A1E5VA54_9POAL	Ankyrin repeat-containing protein
TraesCS5A02G330900	0.033098	tr|Q5K3Q1|Q5K3Q1_TRIMO	Beta-galactosidase
TraesCS5A02G335500	0.117935	tr|G7LB52|G7LB52_MEDTR	Eukaryotic aspartyl protease family protein
TraesCS5A02G375600	0.0826736	tr|B9SKU5|B9SKU5_RICCO	Cationic amino acid transporter, putative
TraesCS5A02G401200	0.0277388	tr|K0A0J9|K0A0J9_ELAGV	Zinc-finger protein
TraesCS5A02G461100	0.0671339	tr|A0A1D5YG15|A0A1D5YG15_WHEAT	Glycosyltransferase
TraesCS5A02G464900	0.0293844	tr|B6UDX2|B6UDX2_MAIZE	Remorin
TraesCS5A02G492000	0.0296332	tr|M8C8W9|M8C8W9_AEGTA	Non-specific serine/threonine protein kinase
TraesCS5A02G503800	0.0593793	tr|B5TWD1|B5TWD1_HORVV	Late embryogenesis abundant protein
TraesCS5A02G503900	0.0541603	tr|B5TWD1|B5TWD1_HORVV	Late embryogenesis abundant protein
TraesCS5B02G067700	0.051344	tr|C4J9B4|C4J9B4_MAIZE	WRKY transcription factor
TraesCS5B02G089700	0.104351	tr|M8AXL0|M8AXL0_AEGTA	GDSL esterase/lipase
TraesCS5B02G115300	0.100193	tr|W5FL09|W5FL09_WHEAT	Fructose-bisphosphate aldolase
TraesCS5B02G160900	0.0237088	AT2G24100.1	ATP-dependent DNA helicase
TraesCS5B02G206600	0.028424	AT4G13985.1	FBD-associated F-box protein
TraesCS5B02G218200	0.0567358	tr|B6UI73|B6UI73_MAIZE	Early light-induced protein
TraesCS5B02G218600	0.0329404	tr|B6UHS1|B6UHS1_MAIZE	Early light-induced protein
TraesCS5B02G219500	0.0201663	tr|W5FI30|W5FI30_WHEAT	WAT1-related protein
TraesCS5B02G236400	0.0416844	tr|D4QAU8|D4QAU8_CARPA	Heat stress transcription factor
TraesCS5B02G242700	0.0218631	AT5G42690.5	transcription factor, putative (Protein of unknown function, DUF547)
TraesCS5B02G334700	0.160838	AT4G35880.1	Eukaryotic aspartyl protease family protein
TraesCS5B02G356700	0.0761946	tr|B6SVJ1|B6SVJ1_MAIZE	Auxin Efflux Carrier family protein
TraesCS5B02G398500	0.0742519	tr|A0A067XU00|A0A067XU00_CICAR	UDP-glycosyltransferase
TraesCS5B02G406000	0.0700978	tr|B1Q4T8|B1Q4T8_BRUGY	Zinc-finger protein
TraesCS5B02G414000	0.101889	sp|Q8LPL2|PTR32_ARATH	Protein NRT1/ PTR FAMILY 1.1
TraesCS5B02G414300	0.0244189	tr|Q8VXA7|Q8VXA7_ORYSA	Cinnamoyl CoA reductase
TraesCS5B02G415000	0.106781	tr|G7KPX0|G7KPX0_MEDTR	Receptor-like kinase
TraesCS5B02G474600	0.0573756	tr|A0A165XS50|A0A165XS50_DAUCA	UDP-glycosyltransferase
TraesCS5B02G482400	0.0262538	tr|A0A072TUZ0|A0A072TUZ0_MEDTR	DCD (Development and cell death) domain protein
TraesCS5B02G489100	0.0388932	tr|Q7XF95|Q7XF95_ORYSJ	Leucine Rich Repeat family protein, expressed
TraesCS5D02G017500	0.0461102	AT1G31720.4	chitin synthase, putative (DUF1218)
TraesCS5D02G061700	0.0344655	tr|B9RX67|B9RX67_RICCO	Kinase, putative
TraesCS5D02G061900	0.0817133	AT4G00955.2	wall-associated receptor kinase-like protein
TraesCS5D02G075000	0.0268159	tr|Q53KW6|Q53KW6_ORYSJ	Cytochrome P450 family protein, expressed
TraesCS5D02G136700	0.0341433	tr|A0A1D5ZMX4|A0A1D5ZMX4_WHEAT	Purple acid phosphatase
TraesCS5D02G140200	0.0205371	tr|K9J8V0|K9J8V0_MALDO	Response regulator
TraesCS5D02G196200	0.0244304	tr|V5QRD1|V5QRD1_MUSAC	Isochorismate synthase
TraesCS5D02G217200	0.0259507	tr|V5ZDZ5|V5ZDZ5_9POAL	Cytochrome P450
TraesCS5D02G217400	0.0417805	tr|V5ZDZ5|V5ZDZ5_9POAL	Cytochrome P450
TraesCS5D02G235500	0.0762585	tr|I3SDA0|I3SDA0_MEDTR	Transmembrane protein, putative
TraesCS5D02G256400	0.0339851	tr|A0A1D5ZID1|A0A1D5ZID1_WHEAT	Peroxidase
TraesCS5D02G276200	0.0728243	tr|E3NZI6|E3NZI6_GOSHI	Cinnamoyl-CoA reductase 4
TraesCS5D02G332300	0.0694784	tr|A0A1D5YNQ1|A0A1D5YNQ1_WHEAT	Protein DETOXIFICATION
TraesCS5D02G340300	0.136209	tr|G7LB52|G7LB52_MEDTR	Eukaryotic aspartyl protease family protein
TraesCS5D02G375500	0.0209848	tr|B9SYT2|B9SYT2_RICCO	Cysteine protease, putative
TraesCS5D02G390700	0.0429678	tr|Q25BJ5|Q25BJ5_BRAOL	Basic helix-loop-helix (BHLH) family transcription factor
TraesCS5D02G482800	0.0453769	tr|A0A072TUZ0|A0A072TUZ0_MEDTR	DCD (Development and cell death) domain protein
TraesCS5D02G489000	0.0397085	tr|W6D8R8|W6D8R8_AEGTA	Chalcone-flavonone isomerase family protein
TraesCS5D02G545200	0.0239676	tr|B9RKV9|B9RKV9_RICCO	Ankyrin repeat domain protein, putative
TraesCS6A02G036200	0.0254328	AT3G59700.1	lectin-receptor kinase
TraesCS6A02G057400	0.0512433	tr|B9SAA0|B9SAA0_RICCO	NAC domain-containing protein, putative
TraesCS6A02G120000	0.0324485	AT5G40060.2	Disease resistance protein (NBS-LRR class) family
TraesCS6A02G154800	0.0826339	tr|Q8L676|Q8L676_ORYSJ	Serine-threonine protein phosphatase, putative, expressed
TraesCS6A02G162900	0.0918533	tr|W5GHG3|W5GHG3_WHEAT	Caleosin
TraesCS6A02G183200	0.0698394	tr|W0TS79|W0TS79_ACAMN	ATP-binding cassette transporter subfamily A member
TraesCS6A02G233100	0.0715517	sp|P0CY20|HAL21_CANAL	3'(2'),5'-bisphosphate nucleotidase 1
TraesCS6A02G240900	0.0495554	tr|E3UJQ6|E3UJQ6_BRADI	Yellow stripe 1A transporter
TraesCS6A02G268400	0.0270925	tr|A6YJX4|A6YJX4_9MAGN	Peptide transporter
TraesCS6A02G280000	0.0302767	tr|B1PHV2|B1PHV2_SORBI	Fatty acid desaturase
TraesCS6A02G299100	0.0327151	tr|A0A1E5VTY3|A0A1E5VTY3_9POAL	MACPF domain-containing protein
TraesCS6A02G350300	0.026482	tr|Q9SPA7|Q9SPA7_HORVU	Dehydrin
TraesCS6A02G375100	0.0500347	tr|A0A061GN11|A0A061GN11_THECC	2-oxoglutarate (2OG) and Fe(II)-dependent oxygenase superfamily protein
TraesCS6A02G389300	0.0748188	AT3G03940.1	Protein kinase family protein
TraesCS6B02G033300	0.0905327	tr|B9H049|B9H049_POPTR	Kinase family protein
TraesCS6B02G084400	0.0270841	tr|G7L1U4|G7L1U4_MEDTR	Ribose-5-phosphate isomerase A
TraesCS6B02G099900	0.0912464	AT4G12020.5	protein kinase family protein
TraesCS6B02G128300	0.0977013	tr|Q5ZC21|Q5ZC21_ORYSJ	Esterase/lipase/thioesterase-like protein
TraesCS6B02G184400	0.0249866	tr|B6SZ44|B6SZ44_MAIZE	VQ motif family protein
TraesCS6B02G201500	0.0680428	tr|A0A1D6AYZ3|A0A1D6AYZ3_WHEAT	Glycosyltransferase
TraesCS6B02G211300	0.106767	tr|W0TS79|W0TS79_ACAMN	ATP-binding cassette transporter subfamily A member
TraesCS6B02G231200	0.0404745	tr|A0A061F6L1|A0A061F6L1_THECC	Kinase superfamily protein
TraesCS6B02G257100	0.0217458	tr|A0A1B1LIV7|A0A1B1LIV7_WHEAT	MYB
TraesCS6B02G257200	0.0438835	tr|A0A1B1LIV7|A0A1B1LIV7_WHEAT	MYB
TraesCS6B02G265600	0.122006	tr|A0A0K9Q5X7|A0A0K9Q5X7_ZOSMR	Methyltransferase
TraesCS6B02G266800	0.0863404	tr|Q6EPN5|Q6EPN5_ORYSJ	Myb family transcription factor-like
TraesCS6B02G278100	0.0487487	tr|I1P2W5|I1P2W5_ORYGL	Glutathione peroxidase
TraesCS6B02G295200	0.0386336	tr|M7ZJ03|M7ZJ03_TRIUA	ADP-ribosylation factor
TraesCS6B02G295600	0.0442349	tr|W9SG60|W9SG60_9ROSA	Peptide transporter
TraesCS6B02G383200	0.0497041	tr|Q9SPA7|Q9SPA7_HORVU	Dehydrin
TraesCS6D02G016100	0.0751504	AT2G33170.2	Leucine-rich repeat receptor-like protein kinase family protein
TraesCS6D02G027700	0.0630119	tr|B9H049|B9H049_POPTR	Kinase family protein
TraesCS6D02G110000	0.0255278	tr|N1R195|N1R195_AEGTA	Disease resistance protein RPP13
TraesCS6D02G110100	0.0208103	AT5G17680.2	disease resistance protein (TIR-NBS-LRR class)
TraesCS6D02G131700	0.0200122	tr|A0A0B2PCL1|A0A0B2PCL1_GLYSO	Flotillin-like protein 1
TraesCS6D02G211200	0.039797	tr|A0A1B1LIV7|A0A1B1LIV7_WHEAT	MYB
TraesCS6D02G260200	0.0678164	tr|B1PHV2|B1PHV2_SORBI	Fatty acid desaturase
TraesCS6D02G332500	0.067771	tr|Q9SPA7|Q9SPA7_HORVU	Dehydrin
TraesCS7A02G077500	0.024684	tr|Q10A28|Q10A28_ORYSJ	Cytochrome P450 family protein, expressed
TraesCS7A02G130300	0.0560515	tr|A0A1D6BSY1|A0A1D6BSY1_WHEAT	Protein DETOXIFICATION
TraesCS7A02G189500	0.115431	tr|A0A1D6SFG9|A0A1D6SFG9_WHEAT	Glycosyltransferase
TraesCS7A02G200100	0.0344957	tr|H2DPY4|H2DPY4_9ROSA	Potassium channel
TraesCS7A02G202900	0.0275988	tr|X4YI83|X4YI83_WHEAT	Caleosin
TraesCS7A02G228300	0.0896599	tr|B6T6L2|B6T6L2_MAIZE	Carboxyl-terminal-processing protease
TraesCS7A02G241600	0.108963	tr|A0A1D6DE14|A0A1D6DE14_WHEAT	Protein DETOXIFICATION
TraesCS7A02G328500	0.0543241	tr|A0A0B2SCL3|A0A0B2SCL3_GLYSO	O-glucosyltransferase rumi like
TraesCS7A02G328600	0.0620504	tr|A0A1D1Z7A5|A0A1D1Z7A5_9ARAE	Cleavage and polyadenylation specificity factor subunit 5
TraesCS7A02G345400	0.0616936	tr|Q9SAZ6|Q9SAZ6_MAIZE	Phosphoenolpyruvate carboxylase
TraesCS7A02G365200	0.0668542	tr|I3SNC1|I3SNC1_MEDTR	Transmembrane protein, putative
TraesCS7A02G365400	0.0494278	tr|B9SUC9|B9SUC9_RICCO	Receptor-kinase, putative
TraesCS7A02G371900	0.0657681	tr|A0A1D6BPR4|A0A1D6BPR4_WHEAT	Acyl-[acyl-carrier-protein] hydrolase
TraesCS7A02G382700	0.0257617	tr|Q8LMQ0|Q8LMQ0_ORYSJ	Heavy metal-associated domain containing protein, expressed
TraesCS7A02G412000	0.0547604	tr|B6UFI8|B6UFI8_MAIZE	Glycosyltransferase
TraesCS7A02G481500	0.108204	tr|A9GYV1|A9GYV1_SOYBN	Allantoate amidohydrolase
TraesCS7A02G483700	0.0495343	tr|B9GYG5|B9GYG5_POPTR	Vacuolar sorting receptor family protein
TraesCS7A02G508800	0.0416699	tr|A0A191XX62|A0A191XX62_WHEAT	WRKY transcription factor
TraesCS7B02G030600	0.0900189	tr|A0A1D6CHN1|A0A1D6CHN1_WHEAT	Protein DETOXIFICATION
TraesCS7B02G094400	0.0951361	tr|A0A1D6CFF0|A0A1D6CFF0_WHEAT	Glycosyltransferase
TraesCS7B02G096500	0.117478	tr|C6ZS31|C6ZS31_SOYBN	Disease resistance protein
TraesCS7B02G107400	0.0327054	tr|A0A1E5VTY3|A0A1E5VTY3_9POAL	MACPF domain-containing protein
TraesCS7B02G108000	0.0283314	tr|G7JYM0|G7JYM0_MEDTR	Jasmonate zim-domain protein
TraesCS7B02G175200	0.051378	tr|A0A0N9HQ32|A0A0N9HQ32_9MAGN	Cytochrome P450
TraesCS7B02G179900	0.117991	tr|A0A1D6CHP0|A0A1D6CHP0_WHEAT	Carboxypeptidase
TraesCS7B02G184800	0.0869215	tr|A0A072TGI9|A0A072TGI9_MEDTR	RNA polymerase sigma factor
TraesCS7B02G191400	0.0408436	tr|B6T6L2|B6T6L2_MAIZE	Carboxyl-terminal-processing protease
TraesCS7B02G260200	0.0563306	tr|A0A0K9NIL3|A0A0K9NIL3_ZOSMR	Dehydrogenase/reductase
TraesCS7B02G261900	0.0784021	AT1G51870.2	protein kinase family protein
TraesCS7B02G333500	0.023668	tr|Q654Z6|Q654Z6_ORYSJ	Receptor protein kinase-like
TraesCS7B02G365500	0.0614285	tr|A0A1D6C345|A0A1D6C345_WHEAT	Sulfotransferase
TraesCS7B02G383900	0.110682	tr|A9GYV1|A9GYV1_SOYBN	Allantoate amidohydrolase
TraesCS7B02G400300	0.0325045	tr|M8CXE1|M8CXE1_AEGTA	3'-N-debenzoyl-2'-deoxytaxol N-benzoyltransferase
TraesCS7D02G036800	0.034059	tr|F4JK83|F4JK83_ARATH	Calcium-dependent lipid-binding domain-containing protein
TraesCS7D02G041100	0.0398054	tr|Q2R8J2|Q2R8J2_ORYSJ	NBS-LRR disease resistance protein, putative, expressed
TraesCS7D02G080300	0.0760283	tr|W0TSU1|W0TSU1_ACAMN	Pleiotropic drug resistance ABC transporter
TraesCS7D02G092400	0.0542321	tr|G7JPY7|G7JPY7_MEDTR	WRKY family transcription factor
TraesCS7D02G190600	0.0721933	tr|A0A1D6SFG9|A0A1D6SFG9_WHEAT	Glycosyltransferase
TraesCS7D02G194000	0.0472864	tr|A0A0B0Q0N1|A0A0B0Q0N1_GOSAR	D-ribose-binding periplasmic
TraesCS7D02G226300	0.064477	tr|B6T6L2|B6T6L2_MAIZE	Carboxyl-terminal-processing protease
TraesCS7D02G240600	0.101441	tr|A0A1D6D3I4|A0A1D6D3I4_WHEAT	Protein DETOXIFICATION
TraesCS7D02G292000	0.0827661	tr|A0A072TGI9|A0A072TGI9_MEDTR	RNA polymerase sigma factor
TraesCS7D02G325500	0.029355	tr|A0A1D1Z7A5|A0A1D1Z7A5_9ARAE	Cleavage and polyadenylation specificity factor subunit 5
TraesCS7D02G333900	0.0911514	tr|Q9SAZ6|Q9SAZ6_MAIZE	Phosphoenolpyruvate carboxylase
TraesCS7D02G354100	0.0351637	tr|A0A0U9HKG8|A0A0U9HKG8_KLEFL	Hemoglobin-like protein
TraesCS7D02G357200	0.0313317	tr|A0A072VPM9|A0A072VPM9_MEDTR	Transmembrane protein, putative
TraesCS7D02G364700	0.025905	tr|A0A072TLE5|A0A072TLE5_MEDTR	ABC transporter-like family-protein
TraesCS7D02G377400	0.0735083	tr|A0A1D6BMJ6|A0A1D6BMJ6_WHEAT	Fructose-bisphosphate aldolase
TraesCS7D02G380400	0.0290996	tr|C3W8M8|C3W8M8_HORVV	Alpha-amylase
TraesCS7D02G408200	0.0240331	sp|P46197|ANPRB_BOVIN	Atrial natriuretic peptide receptor 2
TraesCS7D02G429600	0.0552752	AT5G41750.2	Disease resistance protein (TIR-NBS-LRR class) family
TraesCS7D02G468600	0.0859265	tr|A9GYV1|A9GYV1_SOYBN	Allantoate amidohydrolase
TraesCS7D02G497800	0.0541241	tr|A0A191XX62|A0A191XX62_WHEAT	WRKY transcription factor
TraesCS7D02G499300	0.0574875	tr|R7W623|R7W623_AEGTA	Lysosomal Pro-X carboxypeptidase
TraesCS7D02G540300	0.0597533	tr|A0A140KFH3|A0A140KFH3_9ERIC	Linalool synthase

## Sheet: WSOC1
Table - S6 Functional annotation of genes co expressed with WSOC1
Gene-ID	weight value with WSOC1	Blast-Hit-Accession	Description
TraesCS1A02G001900	0.0485617	tr|A0A1E5V3R9|A0A1E5V3R9_9POAL	Peroxisomal membrane protein PEX14
TraesCS1A02G115700	0.0800527	tr|A0A151SH42|A0A151SH42_CAJCA	Metallothiol transferase fosB
TraesCS1A02G119100	0.029945	tr|A0A1E5UPB1|A0A1E5UPB1_9POAL	3'-N-debenzoyl-2'-deoxytaxol N-benzoyltransferase
TraesCS1A02G166600	0.0400976	tr|B9GHT3|B9GHT3_POPTR	Plant basic secretory family protein
TraesCS1A02G265600	0.0746176	tr|Q93VC0|Q93VC0_ZEAMP	Wound-induced protease inhibitor
TraesCS1A02G265700	0.0525707	tr|Q5YF94|Q5YF94_ZEADI	Wound-induced protease inhibitor
TraesCS1A02G266600	0.028295	tr|A0A1D5RP74|A0A1D5RP74_WHEAT	Hexosyltransferase
TraesCS1A02G424100	0.0684133	tr|A0A061E9C4|A0A061E9C4_THECC	FAD-binding Berberine family protein
TraesCS1B02G017000	0.0622517	tr|M8CKV5|M8CKV5_AEGTA	Dirigent protein
TraesCS1B02G276500	0.064694	tr|Q93VC0|Q93VC0_ZEAMP	Wound-induced protease inhibitor
TraesCS1B02G276700	0.0811369	tr|Q5YF94|Q5YF94_ZEADI	Wound-induced protease inhibitor
TraesCS1B02G276800	0.0942631	tr|Q5YF94|Q5YF94_ZEADI	Wound-induced protease inhibitor
TraesCS1D02G085800	0.0548059	AT4G26600.7	S-adenosyl-L-methionine-dependent methyltransferases superfamily protein
TraesCS1D02G147400	0.0483673	tr|G7I4R9|G7I4R9_MEDTR	Peptide transporter
TraesCS1D02G186500	0.0512807	tr|A0A1D5SQ81|A0A1D5SQ81_WHEAT	Trehalase
TraesCS1D02G248200	0.107241	tr|A0A1D5SU15|A0A1D5SU15_WHEAT	CASP-like protein
TraesCS1D02G265800	0.0277826	tr|Q93VC0|Q93VC0_ZEAMP	Wound-induced protease inhibitor
TraesCS1D02G266100	0.0635	tr|Q5YF94|Q5YF94_ZEADI	Wound-induced protease inhibitor
TraesCS1D02G351800	0.0281482	tr|Q2V066|Q2V066_WHEAT	Cytochrome P450
TraesCS1D02G379100	0.0431452	tr|A0A0B2RMI0|A0A0B2RMI0_GLYSO	Tyrosyl-DNA phosphodiesterase 2
TraesCS1D02G403300	0.0263048	tr|Q851G2|Q851G2_ORYSJ	Cytochrome P450 family protein, expressed
TraesCS2A02G047300	0.0353747	tr|B8ZWH5|B8ZWH5_HORVU	Phosphate transporter
TraesCS2A02G101900	0.0521051	tr|A0JBY8|A0JBY8_9ASPA	NAC domain protein
TraesCS2A02G102000	0.0297637	tr|A0JBY8|A0JBY8_9ASPA	NAC domain protein
TraesCS2A02G104900	0.0317593	tr|A0A191XX69|A0A191XX69_WHEAT	WRKY transcription factor
TraesCS2A02G219100	0.0572168	tr|D2KZ15|D2KZ15_WHEAT	Isocitrate lyase
TraesCS2A02G274700	0.093847	tr|B9IAA3|B9IAA3_POPTR	Aldo/keto reductase family protein
TraesCS2A02G300500	0.118102	tr|A0A0B2SSE2|A0A0B2SSE2_GLYSO	Basic blue protein
TraesCS2A02G313400	0.0414239	tr|Q6Z072|Q6Z072_ORYSJ	F-box protein family-like
TraesCS2A02G345500	0.0215334	tr|A0A1D5TH25|A0A1D5TH25_WHEAT	Malate synthase
TraesCS2A02G367700	0.051521	tr|W5BA38|W5BA38_WHEAT	Caleosin
TraesCS2A02G384300	0.0525943	tr|B6SKX7|B6SKX7_MAIZE	Beta-glucosidase
TraesCS2A02G507400	0.0242499	tr|M8C376|M8C376_AEGTA	Nuclease S1
TraesCS2B02G041800	0.0576015	tr|M7ZVY8|M7ZVY8_TRIUA	Glycosyltransferase
TraesCS2B02G119000	0.037963	tr|A0JBY8|A0JBY8_9ASPA	NAC domain protein
TraesCS2B02G121400	0.0628917	AT5G49610.1	F-box family protein
TraesCS2B02G121800	0.0362541	tr|A0A191XX69|A0A191XX69_WHEAT	WRKY transcription factor
TraesCS2B02G121900	0.0710671	tr|A0A191XX69|A0A191XX69_WHEAT	WRKY transcription factor
TraesCS2B02G182900	0.0464568	tr|Q41722|Q41722_ZINVI	Ribonuclease
TraesCS2B02G200800	0.117507	tr|D6RRF2|D6RRF2_TULGE	MADS-box transcription factor
TraesCS2B02G251700	0.0240726	tr|A0A0K9NLV5|A0A0K9NLV5_ZOSMR	Receptor-like kinase
TraesCS2B02G272900	0.0565823	tr|A9PH94|A9PH94_POPTR	Photosystem II 10 kDa polypeptide family protein
TraesCS2B02G364000	0.0202037	tr|M0Y6K0|M0Y6K0_HORVV	Malate synthase
TraesCS2B02G416700	0.078296	tr|A0A061DTU0|A0A061DTU0_THECC	Cytochrome P450 family protein
TraesCS2B02G491000	0.0519032	tr|D8V0M4|D8V0M4_WHEAT	Polyphenol oxidase
TraesCS2B02G535400	0.0256069	tr|M7ZC96|M7ZC96_TRIUA	Nuclease S1
TraesCS2B02G535500	0.0253069	tr|M8CM46|M8CM46_AEGTA	Nuclease S1
TraesCS2D02G157100	0.0259383	tr|Q5MJ27|Q5MJ27_PENAM	Low temperature and salt responsive protein
TraesCS2D02G163300	0.0698408	tr|Q41722|Q41722_ZINVI	Ribonuclease
TraesCS2D02G165600	0.0734541	sp|P83472|ICI_LUMTE	Chymotrypsin inhibitor
TraesCS2D02G224200	0.0455332	tr|A0A1D5UYC3|A0A1D5UYC3_WHEAT	Isocitrate lyase
TraesCS2D02G267100	0.0616626	tr|G7L5L1|G7L5L1_MEDTR	Plant/T7H20-70 protein
TraesCS2D02G396300	0.0270739	tr|A0A061DTU0|A0A061DTU0_THECC	Cytochrome P450 family protein
TraesCS2D02G541200	0.0689142	tr|A0A072TW71|A0A072TW71_MEDTR	Heavy metal transport/detoxification superfamily protein
TraesCS2D02G542500	0.0459237	tr|B9RAG8|B9RAG8_RICCO	Exocyst complex component, putative
TraesCS2D02G583400	0.0668947	sp|O80436|PTR29_ARATH	Protein NRT1/ PTR FAMILY 5.5
TraesCS3A02G143100	0.0675653	tr|E9LZZ5|E9LZZ5_9ASPA	Flowering locus T
TraesCS3A02G416800	0.029545	sp|Q5M9N0|CD158_HUMAN	Coiled-coil domain-containing protein 158
TraesCS3B02G037000	0.0500742	tr|A4PIB8|A4PIB8_9FABA	Trypsin inhibitor
TraesCS3B02G039600	0.0480825	tr|M8BDU3|M8BDU3_AEGTA	Nuclease S1
TraesCS3B02G162000	0.101579	tr|E9LZZ5|E9LZZ5_9ASPA	Flowering locus T
TraesCS3B02G290300	0.10425	tr|G7IBR0|G7IBR0_MEDTR	ABC transporter B family protein
TraesCS3B02G370300	0.0673893	tr|B6T3E4|B6T3E4_MAIZE	Glycerophosphodiester phosphodiesterase
TraesCS3B02G484000	0.107655	tr|B9SAQ1|B9SAQ1_RICCO	Beta-glucosidase, putative
TraesCS3B02G598200	0.0327203	tr|A0A080YUM0|A0A080YUM0_WHEAT	Glycosyltransferase
TraesCS3D02G039400	0.033727	tr|A0A1E5V7Z0|A0A1E5V7Z0_9POAL	Basic 7S globulin 2
TraesCS3D02G144500	0.0642344	tr|E9LZZ5|E9LZZ5_9ASPA	Flowering locus T
TraesCS3D02G249000	0.0525318	tr|A5A6P9|A5A6P9_TRIMO	Protein phosphatase 2C
TraesCS3D02G412300	0.022067	AT2G39800.3	delta1-pyrroline-5-carboxylate synthase 1
TraesCS3D02G524700	0.0341749	sp|P83343|PR4_PRUPE	Pathogenesis-related protein PR-4
TraesCS4A02G019800	0.023231	tr|G7KKZ0|G7KKZ0_MEDTR	DUF1997 family protein
TraesCS4A02G394600	0.0261869	tr|R7W588|R7W588_AEGTA	Anthocyanin 5-aromatic acyltransferase
TraesCS4A02G481900	0.0837977	AT1G56520.2	Disease resistance protein (TIR-NBS-LRR class) family
TraesCS4B02G140200	0.0304679	tr|A0A142F4Z8|A0A142F4Z8_WHEAT	Ribulose bisphosphate carboxylase/oxygenase activase
TraesCS4B02G211500	0.0283002	tr|A0A072UYQ2|A0A072UYQ2_MEDTR	Transducin/WD40 repeat protein
TraesCS4B02G339800	0.10526	tr|A4GXC8|A4GXC8_ANACO	Sugar transporter protein
TraesCS4B02G356100	0.125225	tr|G7K3S4|G7K3S4_MEDTR	12-oxophytodienoate reductase-like protein
TraesCS4D02G134900	0.0368078	tr|A0A142F4Z8|A0A142F4Z8_WHEAT	Ribulose bisphosphate carboxylase/oxygenase activase
TraesCS4D02G349500	0.0328225	tr|G7K3S4|G7K3S4_MEDTR	12-oxophytodienoate reductase-like protein
TraesCS5A02G142700	0.0592337	tr|B9H0F7|B9H0F7_POPTR	Zinc finger family protein
TraesCS5A02G153900	0.0458779	tr|B3TLZ2|B3TLZ2_ELAGV	Asparagine synthetase
TraesCS5A02G204400	0.0280854	tr|A0A072VEV4|A0A072VEV4_MEDTR	Plastid movement impaired protein
TraesCS5A02G249600	0.12365	tr|B5RHV5|B5RHV5_MUSBA	Protein kinase family protein
TraesCS5A02G307200	0.0444686	tr|B9R6Y4|B9R6Y4_RICCO	Serine carboxypeptidase, putative
TraesCS5A02G452600	0.0425003	tr|A0MAU4|A0MAU4_WHEAT	Lipid transfer protein
TraesCS5A02G515200	0.0446549	tr|B9RJJ5|B9RJJ5_RICCO	Sugar transporter, putative
TraesCS5A02G515500	0.0628096	tr|A4UXS0|A4UXS0_WHEAT	MADS-box transcription factor
TraesCS5B02G002300	0.0955092	tr|A0A0D5NSU2|A0A0D5NSU2_9POAL	Teosinte branched 1
TraesCS5B02G141400	0.0502423	tr|B9H0F7|B9H0F7_POPTR	Zinc finger family protein
TraesCS5B02G227600	0.0256575	tr|M8AWI0|M8AWI0_AEGTA	Vacuolar-processing enzyme
TraesCS5B02G247500	0.102665	tr|B5RHV5|B5RHV5_MUSBA	Protein kinase family protein
TraesCS5B02G291100	0.0574714	tr|G7KW54|G7KW54_MEDTR	Esterase/lipase/thioesterase family protein
TraesCS5B02G408400	0.0949252	tr|A0A0H4TL70|A0A0H4TL70_WHEAT	Cold acclimation protein
TraesCS5B02G475000	0.0282184	tr|A0A1D5Z6S7|A0A1D5Z6S7_WHEAT	Glycosyltransferase
TraesCS5B02G499700	0.109002	tr|A0A1D6D8X3|A0A1D6D8X3_WHEAT	Pectin acetylesterase
TraesCS5B02G504100	0.03429	sp|Q5N829|ZIP4L_ORYSJ	TPR repeat-containing protein ZIP4
TraesCS5B02G546200	0.0449036	AT5G66380.1	folate transporter 1
TraesCS5D02G002300	0.0652426	tr|I0J1D0|I0J1D0_9ORYZ	Teosinte branched 1
TraesCS5D02G149400	0.0364879	tr|B9H0F7|B9H0F7_POPTR	Zinc finger family protein
TraesCS5D02G159100	0.0459638	tr|B3TLZ2|B3TLZ2_ELAGV	Asparagine synthetase
TraesCS5D02G183500	0.043259	tr|D6MKM7|D6MKM7_9ASPA	Transcription factor
TraesCS5D02G299400	0.103126	tr|G7KW54|G7KW54_MEDTR	Esterase/lipase/thioesterase family protein
TraesCS6A02G060700	0.0559483	tr|G7KQY4|G7KQY4_MEDTR	Beta-fructofuranosidase, insoluble protein
TraesCS6A02G144600	0.115899	tr|Q851G9|Q851G9_ORYSJ	Cytochrome P450 family protein, expressed
TraesCS6A02G240400	0.0216307	tr|B9SVE1|B9SVE1_RICCO	Homeobox protein, putative
TraesCS6A02G317700	0.0320207	tr|I1IF16|I1IF16_BRADI	Glycosyltransferase
TraesCS6B02G047800	0.0610875	tr|A0A199W105|A0A199W105_ANACO	NADPH:quinone oxidoreductase
TraesCS6B02G170800	0.0862943	tr|M4GX64|M4GX64_COFAR	Cysteine protease
TraesCS6B02G370000	0.0244225	tr|M8BCP7|M8BCP7_AEGTA	Subtilisin-like protease
TraesCS7A02G046800	0.0562601	tr|B4ERX7|B4ERX7_WHEAT	O-methyltransferase
TraesCS7A02G225600	0.0694544	tr|M7ZT23|M7ZT23_TRIUA	Epoxide hydrolase 2
TraesCS7A02G236500	0.0789383	tr|Q8H6N3|Q8H6N3_SOLLC	Alkaline alpha-galactosidase seed imbibition protein
TraesCS7A02G246800	0.0226334	tr|N1QWZ6|N1QWZ6_AEGTA	Potassium transporter
TraesCS7A02G259100	0.0617533	tr|A0A1D6C1J1|A0A1D6C1J1_WHEAT	Lipase
TraesCS7A02G505200	0.0465602	tr|M8A8W6|M8A8W6_TRIUA	Dihydroflavonol-4-reductase
TraesCS7A02G521600	0.0347783	tr|G7JGX3|G7JGX3_MEDTR	Ubiquitin system component CUE protein
TraesCS7B02G045300	0.0515417	sp|A9VMZ3|FENR2_BACWK	Ferredoxin--NADP reductase 2
TraesCS7B02G136000	0.0925246	tr|Q9XJ19|Q9XJ19_ORYSJ	Caffeoyl-CoA O-methyltransferase
TraesCS7B02G241800	0.0293054	tr|B9S1M4|B9S1M4_RICCO	Cytochrome P450, putative
TraesCS7B02G253700	0.0953727	tr|Q84YE6|Q84YE6_SORBI	Cytochrome P450-like protein
TraesCS7B02G378800	0.056873	AT3G02645.1	transmembrane protein, putative (DUF247)
TraesCS7D02G014300	0.0207553	tr|A0A061DKF7|A0A061DKF7_THECC	Coiled-coil domain-containing protein 18, putative isoform 1
TraesCS7D02G164500	0.0249432	tr|M8ATB2|M8ATB2_AEGTA	Pathogenesis-related protein 1
TraesCS7D02G375700	0.043649	tr|M8D4R5|M8D4R5_AEGTA	Polyamine oxidase
