# Supplementary material for: Transcriptome profiling of developing leaf and shoot apices to reveal the molecular mechanism and co-expression genes responsible for the wheat heading date
Source: BMC Genomics. 2021 Jun 23;22:468. doi: 10.1186/s12864-021-07797-7 (PMC8220847; doi:10.1186/s12864-021-07797-7)
Supplement: Supplementary file 22 — Additional file 22: Table S7. Sheet1:Sequences of primers used in qRT-PCR experiments. Sheet2: Relative expression data for the nine DEGs. Sheet3: FPKM values for the nine DEGs. [file 12864_2021_7797_MOESM22_ESM.xlsx]

## Sheet: Sheet1
Table - S7 Primer sequences used for qRT-PCR expression analysis
Primer name	Primer Sequence (5' to 3')
TraesCS2D02G181400-F	GCGGGCTGCTCAAGAAGGCA
TraesCS2D02G181400-R	CTGGAGTACTCGTATAGCTTC
TraesCS6A02G146500-F	GCTCAGGGAGCTGGAGGACA
TraesCS6A02G146500-R	GCAATATGAGCTTCTCATGTTCTTC
TraesCS1A02G372400-F	CCTAGATCTTCACGCTCGCGC
TraesCS1A02G372400-R	TCCCATTCCTTCATAGCCG
TraesCS3D02G109600-F	GAATCACCGAGAAGCAGAACAAA
TraesCS3D02G109600-R	ACAGCTTTGTGCCTCTCACTCG
TraesCS2A02G326200-F	TTATAGCCATGTGGATAGGATC
TraesCS2A02G326200-R	GAAGATAACGGTACCGGTCAAA
TraesCS5A02G515500-F	AAGAACTGCAAAGCTTGGAGC
TraesCS5A02G515500-R	TCATTGTCCTGCCGCAACTTTG
TraesCS2A02G174300-F	GACAGCCCAAGATTCCATGGCAC
TraesCS2A02G174300-R	TGACGGTGCGGAGCATCCACGC
TraesCS3A02G143100-F	GGGACGACAGGAGTATCTTTC
TraesCS3A02G143100-R	CCGAGGTTGTAGAGCTCGGCA
TraesCS4D02G341700-F	TGCCAGAAGGAACAGCACTC
TraesCS4D02G341700-R	TATTCTGGGCATTTTTCTCAG
GAPDH-F	TTAGACTTGCGAAGCCAGCA
GAPDH-R	AAATGCCCTTGAGGTTTCCC

## Sheet: Sheet2
Table - S7 Relative expression data of the nine DEGs
gene	WHd-L3.5	MHd-L3.5	WHd-A2.0	MHd-A2.0
TraesCS2D02G181400	1.08174	5.8017	1.01219	0.595183
TraesCS6A02G146500	1.10768	0.445173	1.0214	0.377865
TraesCS1A02G372400	1.00091	1.71965	1.02162	4.58799
TraesCS3D02G109600	1.02765	1.52673	1.01887	4.0432
TraesCS2A02G326200	1.03051	3.77308	1.0272	3.10112
TraesCS5A02G515500	1.11439	3.33391	1.01227	0.7041
TraesCS2A02G174300	1.06311	1.95685	1.03883	0.699517
TraesCS3A02G143100	1.04314	3.28582	1.02694	0.25653
TraesCS4D02G341700	1.06451	1.79438	1.0302	0.837948

## Sheet: Sheet3
Table - S7 The FPKM values of the nine DEGs
gene	WHd-A2-1	WHd-A2-2	WHd-A2-3	MHd-A2-1	MHd-A2-2	MHd-A2-3	WHd-L3-1	WHd-L3-2	WHd-L3-3	MHd-L3-1	MHd-L3-2	MHd-L3-3
TraesCS2D02G181400	37.366	64.44	62.994	30.413	26.831	12.8	3.607	9.759	8.893	84.058	70.614	95.311
TraesCS6A02G146500	4.121	5.754	4.213	2.387	1.042	2.921	7.208	6.775	6.208	3.654	1.774	1.833
TraesCS1A02G372400	6.028	4.476	5.24	17.258	27.189	17.729	20.699	12.593	28.274	68.181	44.173	84.009
TraesCS3D02G109600	2.633	2.202	2.603	6.198	7.807	5.756	19.026	24.466	24.71	33.088	37.133	31.784
TraesCS2A02G326200	5.591	5.225	5.79	10.227	14.678	12.055	30.742	26.583	37.055	49.738	60.957	45.982
TraesCS5A02G515500	19.488	19.16	16.459	11.415	15.235	13.107	5.378	3.785	4.753	39.838	28.698	30.862
TraesCS2A02G174300	55.736	55.06	56.76	42.955	35.578	17.113	5.741	13.207	14.147	120.356	69.196	104.5
TraesCS3A02G143100	35.028	44.084	45.75	19.429	27.449	12.031	29.572	76.506	38.625	375.896	201.211	349.089
TraesCS4D02G341700	19.688	21.725	25.547	13.608	14.885	15.258	7.791	3.518	5.076	32.501	20.659	33.829
